# Supplementary material for: Low sodium intake ameliorates hypertension and left ventricular hypertrophy in mice with primary aldosteronism
Source: Front Physiol. 2023 Feb 15;14:1136574. doi: 10.3389/fphys.2023.1136574 (PMC9974669; doi:10.3389/fphys.2023.1136574)
Supplement: Supplementary file 1 [file Table2.XLSX]

## Sheet: p<0.05 log2FC>1
Name	Formula	ion		Annot. Source: Predicted Compositions	Annot. Source: mzCloud Search	Annot. Source: Metabolika Search	Annot. Source: ChemSpider Search	Annot. DeltaMass [ppm]	Calc. MW	RT [min]	# ChemSpider Results	# mzCloud Results	mzCloud Best Match	mzCloud Best Match Confidence	# Usable QC	RSD QC Areas [%]	RSD Corr. QC Areas [%]	MS2	Norm. Area: C-1.raw (F5)	Norm. Area: C-2.raw (F6)	Norm. Area: C-3.raw (F7)	Norm. Area: C-4.raw (F8)	Norm. Area: C-5.raw (F9)	Norm. Area: C-6.raw (F10)	Norm. Area: C-7.raw (F11)	Norm. Area: C-8.raw (F12)	Norm. Area: KB1_220308165626.raw (F1)	Norm. Area: KB2.raw (F2)	Norm. Area: KB3.raw (F3)	Norm. Area: P-1.raw (F14)	Norm. Area: P-2.raw (F15)	Norm. Area: P-3.raw (F16)	Norm. Area: P-4.raw (F17)	Norm. Area: P-5.raw (F18)	Norm. Area: P-6.raw (F19)	Norm. Area: P-7.raw (F20)	Norm. Area: P-8.raw (F21)	Norm. Area: PL-1.raw (F23)	Norm. Area: PL-2.raw (F24)	Norm. Area: PL-3.raw (F25)	Norm. Area: PL-4.raw (F26)	Norm. Area: PL-5.raw (F27)	Norm. Area: PL-6.raw (F28)	Norm. Area: PL-7.raw (F29)	Norm. Area: PL-8.raw (F30)	Norm. Area: QC1.raw (F4)	Norm. Area: QC2.raw (F13)	Norm. Area: QC3.raw (F22)	Norm. Area: QC4.raw (F31)
D-Panthenol	C9 H19 N O4	positive	down	Full match	Full match	No results	Full match	-2.37	205.131	3.493	2	2	86.8	71.1	3	17	3	DDA for preferred ion	2.52746e+06	3.43244e+07	2.02019e+06	1.69588e+06	799053	582483	1.32479e+06	1.07004e+06	168020	172502	160803	569892	190251	654337	187558	3.72672e+06	250765	191882	318942	112311	109931	108197	108551	106311	110081	104364	106147	4.56589e+06	4.82939e+06	4.59349e+06	100580
(11E)-15-Oxo-11-icosenoic acid	C20 H36 O3	positive	down	Full match	No results	No results	Full match	-3.1	324.265	12.958	3	0			3	5	5	DDA for preferred ion	1.47103e+07	2.34503e+06	2.87762e+07	5.19713e+06	1.86196e+07	7.30871e+06	5.35658e+06	5.76438e+06	203986	165347	163709	5.82312e+06	5.78245e+06	1.96104e+06	3.31006e+06	3.63293e+06	2.94404e+06	3.06761e+06	1.65395e+06	174675	623514	323847	791571	398728	689802	714772	164975	2.66587e+07	2.89519e+07	2.66647e+07	422358
{(2R,4S,5R)-5-[3-(2-Methoxyphenyl)-1-methyl-1H-pyrazol-5-yl]-1-azabicyclo[2.2.2]oct-2-yl}methyl (4-methoxyphenyl)carbamate	C27 H32 N4 O4	negative	down	No match	Invalid mass	No results	No results	96604.7	522.25	7.367	0	1	72.8	8.6	4	6	1	DDA for preferred ion	2.23758e+06	1.46113e+07	2.18925e+06	1.17416e+06	855428	715890	520216	3.99816e+06	15116.1	14235.8	14259	279064	507098	317194	146063	328704	328205	227958	118886	271499	151366	267835	158426	122132	113631	117058	87632.4	803477	825165	808534	809685
1-(5-Acetyl-2-hydroxyphenyl)-3-methyl-1-butanone	C13 H16 O3	positive	down	Full match	No results	No results	Full match	-2.69	220.109	13.395	14	0			2	6	0	DDA for preferred ion	1.70282e+07	7.82898e+07	1.58386e+08	1.31016e+08	1.29242e+08	9.67504e+07	1.2176e+08	1.50416e+08	177867	253402	243351	3.08241e+06	3.76444e+06	3.86526e+06	9.59634e+06	5.72647e+06	4.97698e+06	3.72675e+07	3.38507e+07	390000	439024	325918	288903	393627	1.0479e+06	543894	328151	255905	255905	258538	293603
1,2-O-[(1R)-2,2,2-Trichloroethylidene]-D-glucofuranose	C8 H11 Cl3 O6	negative	down	Full match	No results	No results	Full match	-1.22	307.962	6.281	1	0			4	3	3	DDA for preferred ion	9.82962e+08	8.19912e+07	1.82501e+07	1.71763e+07	3.16304e+06	1.05998e+06	1.91066e+06	2.74069e+09	278600	180700	112952	175510	191539	341531	298079	154201	482269	137012	256141	3.55839e+09	3.77228e+09	2.82828e+09	3.68076e+09	4.6568e+09	3.47117e+09	3.24042e+09	4.4453e+09	1.4875e+09	1.53915e+09	1.56291e+09	1.47801e+09
1-[(11Z)-octadecenoyl]-sn-glycero-3-phosphocholine	C26 H52 N O7 P	positive	down	Full match	No results	No results	Full match	-2.16	521.347	14.129	3	0			3	28	24	DDA for preferred ion	1.45239e+07	5.52809e+06	3.89018e+07	1.40963e+07	2.35499e+07	1.73181e+07	1.66749e+07	2.92262e+07	150018	192010	232414	709489	600654	526650	709557	746813	147186	650150	806912	4.83997e+07	2.75212e+07	3.97931e+07	3.90862e+07	3.81453e+07	1.25695e+06	727617	1.01549e+06	1.75435e+07	1.12695e+07	1.81911e+07	451894
2-(Cyclohexylmethylidene)-1,2,3,4-tetrahydronaphthalen-1-one	C17 H20 O	positive	down	No match	Invalid mass	No results	No match	-19.8	240.147	2.375	2	1	77.3	48.5	3	8	1	DDA for preferred ion	5.98221e+07	6.41896e+07	5.59305e+07	5.6586e+07	4.11692e+07	4.46714e+07	4.86769e+07	4.3671e+07	180850	122145	117927	3.4046e+06	2.4863e+06	4.47948e+06	3.7379e+07	2.23503e+06	6.7851e+06	5.9458e+06	2.08569e+06	1.43739e+06	2.45236e+07	162180	225527	173804	349681	447982	373579	6.38254e+08	6.55139e+08	6.39073e+08	404536
2,6-Dimethylpyrazine	C6 H8 N2	positive	up	Full match	Full match	No results	Partial match	-0.58	108.069	2.266	9	4	88.1	54.8	3	3	2	DDA for preferred ion	1.43456e+08	1.70743e+07	8.59847e+07	3.17242e+07	1.38334e+07	1.60198e+07	3.23351e+08	1.16216e+08	1.80998e+07	1.81447e+07	747297	3.37201e+08	1.18375e+08	3.56394e+08	7.48173e+07	4.38059e+08	1.30362e+08	5.54984e+08	1.90961e+08	1.92057e+08	1.33931e+08	1.10241e+08	2.00681e+08	1.5786e+08	1.73108e+07	2.58279e+07	2.75706e+07	3.8767e+08	3.72974e+08	3.87547e+08	2.51252e+07
2-Amino-1,3,4-octadecanetriol	C18 H39 N O3	positive	down	Full match	Full match	No results	Full match	-3.3	317.292	11.618	1	4	77	8.9	4	22	22	DDA for preferred ion	3.26373e+07	2.86214e+07	2.49066e+07	2.3495e+07	1.56509e+07	2.4481e+07	2.25178e+07	2.35993e+07	290074	883517	576069	2.78011e+06	2.3807e+06	5.95265e+06	6.90481e+06	6.55914e+06	2.87652e+06	2.76618e+06	2.21702e+06	483138	444158	529389	429228	582565	2.59531e+06	3.39327e+06	3.35293e+06	2.03038e+06	1.16355e+06	1.87046e+06	1.77673e+06
3-hydroxyhexadecanoylcarnitine	C23 H45 N O5	positive	down	Full match	No results	No results	Full match	-2.67	415.329	11.379	3	0			2	14	0	DDA for preferred ion	7.03244e+06	5.9695e+06	1.15069e+07	5.82022e+06	5.4893e+06	1.54011e+06	3.13243e+06	4.21138e+06	31928.3	31630.6	35539.5	36732.7	35634	36353	37602.7	35781.1	40510.3	40403.5	42089.2	64390.1	329764	67452	55345.7	1.89598e+06	42938.3	51870.7	50813.9	213865	43183.2	213865	51751.2
3-hydroxytetradecanoylcarnitine	C21 H41 N O5	positive	down	Full match	No results	No results	Not the top hit	-2.81	387.297	10.817	3	0			3	2	1	DDA for preferred ion	1.25319e+07	1.6945e+07	2.19101e+07	9.3546e+06	7.17365e+06	7.40463e+06	8.30143e+06	7.66593e+06	85894.9	88778.2	83926.6	258530	134374	129291	1.51568e+06	139726	132441	144850	160966	3.28016e+06	8.42897e+06	1.63255e+06	109139	109865	3.26438e+06	3.07265e+06	4.52413e+06	2.96678e+07	2.90013e+07	2.9672e+07	376124
3-Indoxyl sulphate	C8 H7 N O4 S	negative	down	No results	Full match	No results	No results	-5.13	213.008	4.905	0	2	63.9	45	4	6	4	DDA for preferred ion	1.20399e+08	9.76929e+07	1.03781e+08	1.01425e+08	1.23992e+08	1.36605e+08	3.17565e+08	2.01498e+08	78113.6	76234.7	70915.5	3.57797e+07	4.69583e+07	5.77397e+07	8.92632e+07	3.03204e+07	2.98204e+07	3.8716e+07	6.53194e+07	1.87292e+07	4.91821e+07	3.28458e+07	2.30884e+07	2.84451e+07	2.10435e+07	4.88711e+07	3.99289e+07	7.0935e+07	7.72959e+07	7.31881e+07	7.24752e+07
4,4'-dimethoxy[1,1'-biphenyl]-2-carbonitrile	C15 H13 N O2	positive	up	Full match	Full match	No results	Partial match	-3.1	239.094	2.894	5	2	81.5	51	3	3	1	DDA for preferred ion	4.46951e+07	4.39043e+07	4.3274e+07	3.34412e+07	3.46882e+07	4.61571e+07	3.38245e+07	4.43971e+07	247916	276587	259191	1.32071e+08	8.8831e+07	1.17349e+08	1.17449e+08	1.0214e+08	7.63876e+07	1.04529e+08	7.38216e+07	368842	432071	327505	275173	297280	279082	285756	287784	4.76285e+07	4.84286e+07	4.76146e+07	284607
4033747	C26 H52 N O7 P	positive	down	Full match	No results	No results	Full match	-2.2	521.347	14.365	3	0			3	23	8	DDA for preferred ion	5.52425e+06	1.68089e+06	2.09857e+06	1.24719e+06	823150	1.72124e+06	1.00368e+06	9.4883e+06	203660	276090	256404	399368	361085	318512	230884	352594	265125	325085	302292	2.40598e+07	1.79057e+07	1.06108e+07	2.11391e+07	2.84262e+07	367208	274148	266377	1.30028e+07	1.12695e+07	1.276e+07	190545
4147610	C19 H37 N O4	positive	down	Full match	No results	No results	Full match	-2.88	343.271	10.654	3	0			3	14	11	DDA for preferred ion	1.14248e+06	8.87936e+06	388504	2.00576e+06	2.56436e+06	2.42351e+06	635715	1.256e+06	108295	111898	118482	137126	139821	145168	149466	156122	156618	151365	155186	172098	175606	177648	174212	175374	160901	150297	139182	1.63722e+07	1.95597e+07	1.61719e+07	142367
4-Methylphenol	C7 H8 O	negative	down	No results	Invalid mass	No results	No results	-15.24	108.056	5.705	0	1	90.1	9.5	4	3	3	DDA for preferred ion	527080	439230	212576	901653	1.59126e+06	1.06601e+06	3.08002e+06	2.00234e+06	21596.6	72841	22294.7	67528.4	116877	63682.8	54956.7	122418	21275.7	92193	21148.1	1.91476e+06	3.63777e+06	2.5702e+06	2.25416e+06	2.68177e+06	2.40648e+06	6.2437e+06	4.74374e+06	1.50391e+06	1.62061e+06	1.55264e+06	1.52693e+06
4'-Phosphopantetheine	C11 H23 N2 O7 P S	positive	down	Full match	No results	Full match	Full match	-2.56	358.095	2.548	2	0			3	16	3	DDA for preferred ion	2.17281e+08	2.17246e+08	2.0328e+08	2.46432e+08	1.86999e+08	2.18923e+08	3.48563e+08	3.43817e+08	129524	128157	127704	696903	704775	770635	848693	867035	779409	963155	776064	711488	753191	764911	758618	880676	214510	313319	753997	3.76612e+08	3.57325e+08	3.78791e+08	898454
Adenine	C5 H5 N5	positive	up	Full match	Full match	Full match	Partial match	-1.92	135.054	3.084	2	7	99.5	10	3	1	1	DDA for preferred ion	2.47969e+07	1.70709e+09	2.10116e+09	2.14764e+09	7.84974e+08	1.74045e+09	1.96016e+09	1.75989e+09	2.49012e+07	1.08249e+07	1.88191e+06	3.37462e+09	3.52254e+09	3.90224e+09	4.37065e+09	3.85933e+09	3.36969e+09	3.26057e+09	3.52503e+09	1.47904e+08	1.51673e+08	1.4344e+08	1.50962e+08	1.45369e+08	1.43427e+08	1.51425e+08	1.61905e+08	1.85645e+09	1.81717e+09	1.85635e+09	1.68877e+08
Aminopropylcadaverine	C8 H21 N3	positive	down	Full match	No results	Full match	Full match	-3.17	159.173	2.431	2	0			3	21	15	DDA for preferred ion	1.47458e+07	1.18807e+07	1.8455e+07	2.41101e+07	2.13681e+07	1.79728e+07	1.80786e+07	7.23184e+06	8.87995e+06	1.06444e+07	1.08994e+07	5.96544e+06	4.82706e+06	4.45148e+06	4.44799e+06	4.32268e+06	2.20086e+06	3.1605e+06	4.2015e+06	5.08069e+06	2.16733e+06	3.31392e+06	1.71195e+06	1.07073e+06	442951	648468	9.38566e+06	1.00491e+08	1.30123e+08	1.03453e+08	1.45157e+07
beta-Pyracin	C8 H7 N O3	positive	down	Full match	No results	Partial match	Full match	-2.3	165.042	2.521	9	0			3	15	13	DDA for preferred ion	8.01661e+06	8.79937e+06	1.28398e+07	1.8008e+07	1.02217e+07	1.4846e+07	1.25212e+07	1.15464e+07	2.4123e+06	251069	2.126e+06	7.04775e+06	6.26555e+06	5.92352e+06	3.83891e+06	7.08974e+06	5.03007e+06	5.46331e+06	3.94568e+06	4.59587e+06	6.10064e+06	5.58557e+06	2.30077e+06	2.3273e+06	1.43023e+06	2.84148e+06	1.47933e+06	3.39992e+06	4.17709e+06	3.35451e+06	2.93686e+06
cis-5,8,11,14,17-Eicosapentaenoic acid	C20 H30 O2	negative	up	Full match	Full match	Full match	Full match	-1.57	302.224	12.697	51	3	90.6	52.6	4	10	2	DDA for preferred ion	1.93046e+07	5.71161e+06	379416	603759	368331	1.09302e+07	314646	1.29085e+06	137432	20443.8	19572.1	7.63579e+06	7.53791e+06	1.59958e+07	7.12148e+06	1.38716e+07	1.15563e+07	7.23883e+06	1.07949e+07	4.0116e+06	3.4054e+06	2.17653e+06	6.38271e+06	6.02296e+06	236264	789723	7.39491e+06	2.33819e+06	2.45628e+06	2.38402e+06	2.35509e+06
CMP-NeuGc	C20 H31 N4 O17 P	negative	Full match	No results	Full match	Full match	-1.38	630.141	0.883	2	0			4	8	8	DDA for preferred ion	2.27769e+06	2.28274e+06	2.19368e+06	2.80467e+06	2.52227e+06	2.07359e+06	2.27144e+06	2.27728e+06	37407.6	30041.4	33626.3	3.23327e+06	3.0493e+06	4.03432e+06	2.347e+06	2.71545e+06	3.31816e+06	3.85016e+06	2.3076e+06	3.92453e+06	3.46614e+06	3.85133e+06	3.80154e+06	4.0818e+06	4.45547e+06	6.00933e+06	8.08359e+06	3.18816e+06	2.7217e+06	3.24812e+06	3.01225e+06	1.379
Deoxycholic acid	C24 H40 O4	negative	down	Full match	Full match	No results	Full match	-1.02	392.292	7.371	23	4	97.3	9.9	4	10	4	DDA for preferred ion	1.88102e+08	1.47102e+09	1.57976e+08	9.33918e+07	6.83228e+07	5.32583e+07	3.85e+07	2.75941e+08	568195	256357	221583	2.20249e+07	3.54123e+07	2.63058e+07	1.2495e+07	2.43513e+07	2.50907e+07	1.8362e+07	1.28082e+07	2.25152e+07	1.15287e+07	2.28613e+07	1.34477e+07	1.12318e+07	1.14261e+07	1.14758e+07	7.9412e+06	6.63185e+07	6.0445e+07	6.6322e+07	6.41778e+07
deoxyuridine	C9 H12 N2 O5	negative	down	Full match	No results	Full match	Full match	-3.72	228.074	1.423	3	0			4	7	3	DDA for preferred ion	4.16121e+06	3.68418e+06	3.15967e+06	2.27704e+06	1.603e+06	3.04942e+06	6.48746e+06	4.25595e+06	50778.4	34152.4	38984	1.06809e+06	2.38275e+06	1.4842e+06	1.53748e+06	1.52793e+06	1.69909e+06	1.74201e+06	1.41739e+06	658382	633108	867081	716577	558349	887612	905978	5.66778e+06	1.8349e+06	1.72558e+06	1.84597e+06	1.79297e+06
Dibutyl phthalate	C16 H22 O4	positive	down	Full match	No results	Partial match	Full match	-3.2	278.151	14.369	15	0			3	26	13	DDA for preferred ion	5.01316e+07	4.77155e+07	4.94689e+07	4.70486e+07	4.47179e+07	4.36614e+07	4.66529e+07	4.09948e+07	1.70936e+06	1.54592e+06	1.29957e+06	1.93823e+06	1.96385e+06	1.7915e+06	1.8513e+06	2.05806e+06	1.68807e+06	2.43371e+06	1.80647e+06	3.24451e+07	3.18658e+07	3.26857e+07	3.19068e+07	3.4025e+07	3.52431e+06	3.07441e+06	1.98224e+06	2.97399e+07	2.4089e+07	3.07026e+07	3.7535e+06
DL-Glutamine	C5 H10 N2 O3	positive	down	No match	Invalid mass	No match	No match	-116567	129.042	2.004	11	6	88.8	55.2	2	9	0	DDA for other ion	5.81089e+08	5.19433e+08	6.38195e+08	6.22955e+08	5.52291e+08	5.38603e+08	7.17912e+08	5.9121e+08	690373	448706	358332	7.77673e+07	9.58562e+06	8.27162e+07	1.00786e+08	8.84875e+07	5.90158e+07	5.96559e+07	5.66401e+07	5.86395e+07	5.21625e+07	9.43767e+06	7.43108e+06	7.32942e+06	1.46908e+06	2.48401e+06	2.11392e+06	7.43092e+07	7.52722e+07	7.52722e+07	1.55968e+06
D-PANTOTHENIC ACID	C9 H17 N O5	positive	up	Full match	No results	Full match	Full match	-3.14	219.11	1.994	2	0			3	22	14	DDA for preferred ion	994838	996296	986830	2.37997e+06	1.0086e+06	837486	1.25212e+06	924023	210923	1.06286e+06	1.01927e+06	1.51361e+07	2.52279e+07	1.86461e+07	3.22888e+07	1.5286e+07	2.364e+07	1.46585e+07	1.87838e+07	1.25202e+07	1.34616e+07	1.16227e+07	1.0547e+07	1.17731e+07	575323	887062	589084	1.98353e+07	1.51617e+07	1.93111e+07	238302
hypaphorine	C14 H18 N2 O2	positive	down	Full match	No results	No results	Full match	-2.56	246.136	6.707	1	0			3	6	6	DDA for preferred ion	1.53149e+07	3.83153e+07	8.05342e+06	1.11373e+07	9.63335e+06	3.8409e+07	2.98425e+07	3.3427e+07	150841	151886	149291	1.06248e+06	261728	904239	1.25729e+06	1.53754e+06	224145	296718	168843	161490	169698	166452	177584	172138	295870	285863	277282	8.52899e+06	7.73142e+06	8.5415e+06	307197
Hypoxanthine	C5 H4 N4 O	positive	down	Full match	Full match	Partial match	Partial match	-2.35	136.038	2.42	5	6	98.7	94.6	3	16	6	DDA for preferred ion	3.06407e+09	1.54615e+09	7.63043e+08	7.56102e+08	5.13667e+08	5.70079e+08	7.27464e+08	1.97724e+09	2.24563e+06	3.62762e+06	3.71092e+06	5.8922e+06	5.88854e+06	1.80817e+06	1.79617e+06	1.75492e+06	1.53448e+06	1.69156e+06	1.44441e+06	1.2686e+06	3.05602e+06	2.47058e+06	2.92329e+06	2.97279e+06	2.97984e+06	2.43102e+07	2.85052e+07	1.22728e+09	1.36044e+09	1.24018e+09	9.97964e+06
Indane	C9 H10	positive	up	Full match	No results	No results	Full match	-0.52	118.078	10.802	2	0			2	21	0	DDA for preferred ion	117581	227220	224213	79625	167275	133718	88989.7	415663	139048	220942	161780	1.36509e+07	1.97243e+07	1.73513e+07	2.12581e+07	1.33343e+07	1.14935e+07	1.38506e+07	1.11748e+07	94806.7	95307.4	95577.8	97932.5	213298	698413	295977	791706	190837	426515	209840	426515
L-Glutathione (reduced)	C10 H17 N3 O6 S	positive	up	Full match	Full match	Full match	Full match	-3.11	307.083	1.906	2	1	97.6	96.5	3	19	15	DDA for preferred ion	741044	920246	878790	758545	704353	1.90179e+08	637468	838320	235595	265771	258447	3.09353e+08	3.01145e+08	3.05872e+08	2.90766e+08	2.55501e+08	2.75242e+08	2.85241e+08	2.58008e+08	2.89166e+08	3.04212e+08	2.94556e+08	3.67991e+08	3.71954e+08	1.107e+06	463373	502058	1.57372e+08	2.03948e+08	1.61022e+08	472388
L-Glutathione oxidized	C20 H32 N6 O12 S2	negative	Full match	Full match	Full match	Full match	-1.39	612.151	0.878	2	1	66.7	63.5	4	5	4	DDA for preferred ion	1.10879e+08	1.47654e+08	9.35972e+07	9.55988e+07	6.88238e+07	9.85617e+07	8.41084e+07	9.87289e+07	64256.7	69366.6	57408	1.50422e+08	1.34313e+08	1.67877e+08	1.87276e+08	2.13596e+08	1.15044e+08	1.29881e+08	1.48038e+08	9.37448e+07	1.04278e+08	1.08623e+08	1.19698e+08	1.26993e+08	7.78803e+07	1.30684e+08	1.08857e+08	9.55421e+07	9.15148e+07	9.9624e+07	9.28917e+07	1.537
Linoleic acid	C18 H32 O2	negative	up	Full match	Full match	Full match	Partial match	-1.6	280.24	12.697	15	4	94.3	9.7	4	2	1	DDA for preferred ion	310475	183941	397046	454239	922364	1.80515e+06	255285	198967	70819.4	52931.9	43418.4	2.36578e+06	5.58693e+06	3.26993e+06	3.56154e+06	2.92966e+06	6.54901e+06	1.99867e+06	4.17574e+06	6.56572e+06	1.36793e+07	4.82213e+06	3.40993e+06	1.01361e+07	3.12713e+06	2.77383e+06	5.86107e+06	3.09399e+06	3.00483e+06	3.10434e+06	3.06055e+06
N-((4-AMINO-2-METHYL-5-PYRIMIDINYL)METHYL)FORMAMIDE	C7 H10 N4 O	positive	down	Full match	No results	No results	Full match	-2.34	166.085	2.753	1	0			3	7	7	DDA for preferred ion	1.68225e+07	4.36964e+06	4.71009e+06	3.79392e+06	3.70643e+06	5.63679e+06	7.34116e+06	1.30602e+07	114925	524190	482684	3.72446e+06	156581	649969	6.44302e+06	787259	1.07462e+06	1.10922e+07	356923	1.65661e+06	493472	446308	447670	490303	119781	123522	386840	9.02276e+06	1.02172e+07	9.01996e+06	456480
N-(tert-Butoxycarbonyl)-L-leucine	C11 H21 N O4	positive	up	Full match	No results	No results	Full match	-2.54	231.146	2.907	5	0			3	4	3	DDA for preferred ion	1.25294e+09	7.48403e+08	7.39539e+08	7.31244e+08	4.23345e+08	6.72814e+08	5.64032e+08	5.09582e+08	487951	301376	282007	1.64957e+09	2.57978e+09	2.24e+09	5.61566e+08	3.3595e+09	4.00066e+09	1.03968e+09	9.35836e+08	910218	1.40216e+06	1.30312e+06	1.35929e+06	1.009e+06	1.62283e+06	479041	1.30604e+06	1.23516e+09	1.30755e+09	1.23458e+09	296413
N-{[(2R,4S,5R)-5-(3-Cyclopentyl-1-methyl-1H-pyrazol-5-yl)-1-azabicyclo[2.2.2]oct-2-yl]methyl}-2-furamide	C22 H30 N4 O2	positive	up	No match	Invalid mass	No results	No results	-47131.2	364.222	12.644	0	8	83	65.9	2	22	0	DDA for preferred ion	161682	170929	2.12971e+06	181450	185772	1.89087e+06	201233	215759	8.58953e+06	7.87511e+06	5.43568e+06	1.98547e+06	1.9843e+06	1.04088e+06	1.77467e+06	1.91954e+06	2.0699e+06	1.72424e+06	1.73309e+06	8.31689e+07	7.47557e+07	1.19138e+07	2.34702e+07	5.89159e+07	3.13972e+06	3.4403e+06	3.27774e+06	3.59671e+06	3.59671e+06	1.26027e+07	2.96158e+06
Nicotinamide	C6 H6 N2 O	positive	down	Full match	Full match	Full match	Partial match	-0.77	122.048	2.635	6	8	99.7	93.4	3	13	0	DDA for preferred ion	2.24022e+10	2.02612e+10	2.29882e+10	2.46336e+10	1.6902e+10	1.99532e+10	2.09797e+10	2.34575e+10	6.54074e+06	8.2494e+06	7.91811e+06	3.74885e+08	3.48513e+08	1.86721e+08	4.19509e+08	1.27181e+10	1.11652e+10	1.22e+10	9.43731e+09	3.37469e+08	3.52e+08	4.01651e+08	4.04687e+08	3.79347e+08	2.77075e+08	3.91377e+08	1.58796e+08	2.56187e+10	2.53992e+10	2.55997e+10	3.77447e+08
N-Methylisopelletierine	C9 H17 N O	positive	down	Full match	No results	No results	Full match	-2.54	155.131	4.796	4	0			2	15	0	DDA for preferred ion	2.32487e+07	1.7004e+07	2.27551e+07	1.84506e+07	1.77793e+07	2.83507e+07	1.69414e+07	8.651e+06	3.30512e+06	613463	727929	1.3982e+06	1.46608e+06	1.18496e+06	1.57751e+06	797443	840589	3.23102e+06	1.77744e+06	2.94947e+06	4.75515e+06	5.00145e+06	2.12652e+06	1.48789e+07	1.27345e+06	397723	772966	776794	2.04759e+06	2.04759e+06	1.91622e+06
Oleic acid alkyne	C18 H30 O2	negative	up	Full match	Full match	Partial match	Partial match	-1.73	278.224	12.768	10	12	93.3	9.7	4	9	3	DDA for preferred ion	1.30015e+07	4.18056e+06	287250	425938	319859	5.73421e+06	218666	772663	1.14064e+06	22220.6	41186.1	6.26045e+06	9.03014e+06	1.04714e+07	1.12045e+07	8.95752e+06	5.93035e+06	4.1304e+06	7.24311e+06	8.34013e+06	1.54404e+07	6.67168e+06	1.85054e+07	2.02356e+07	771449	2.50029e+06	2.18238e+07	4.98923e+06	5.28626e+06	5.13615e+06	5.02158e+06
PG(16:1(9Z)/18:1(9Z))	C40 H75 O10 P	negative	up	No results	No results	No results	Full match	-1.32	746.509	19.498	6	0			2	6	0	DDA for preferred ion	1.03771e+08	7.57454e+07	1.59389e+08	4.70526e+07	6.18899e+07	2.16872e+08	7.662e+07	2.4137e+08	3.51637e+06	6.58973e+07	8.55749e+07	8.97779e+07	2.47255e+08	6.88068e+07	3.99554e+08	3.58525e+08	2.97833e+08	2.99951e+08	2.81869e+08	3.72891e+08	4.1666e+08	4.40353e+08	4.20858e+08	3.88155e+08	3.76732e+08	3.27313e+08	3.10582e+08	6.25774e+07	1.27125e+08	3.34185e+08	3.34185e+08
Propionylcarnitine	C10 H19 N O4	positive	up	No results	Full match	No results	Full match	-2.37	217.131	2.215	2	2	98.7	85.7	3	10	1	DDA for preferred ion	9.44721e+06	4.20208e+06	3.61622e+06	2.99012e+06	4.39238e+06	3.17272e+06	5.45367e+06	3.83998e+06	251100	98022.2	93084.7	1.60835e+08	3.39043e+08	1.50842e+08	1.65363e+08	1.47225e+08	2.32814e+08	2.37914e+08	1.39751e+08	4.95159e+08	2.52067e+08	1.90011e+08	1.64101e+08	1.62846e+08	257851	173414	314073	2.64666e+08	2.58299e+08	2.64265e+08	455733
Pyrogallol-2-O-sulphate	C6 H6 O6 S	negative	down	Full match	No results	No results	Full match	-4.82	205.988	2.504	3	0			4	12	10	DDA for preferred ion	730205	1.83426e+06	1.82114e+06	1.29209e+06	3.17052e+06	1.23732e+07	4.61834e+06	1.13575e+06	57173.7	52841.8	54862.8	404292	274704	206790	1.64139e+06	461573	486788	2.40158e+06	820467	54733.6	53761	57878.7	55846.2	51640.7	156326	89735.3	110421	1.53259e+06	1.69725e+06	1.33141e+06	1.6494e+06
S-Adenosylmethionine	C15 H22 N6 O5 S	positive	up	No match	Invalid mass	No results	No results	-500001	199.068	2.218	0	1	94.9	73.3	3	30	7	DDA for other ion	254950	385625	458988	552659	603459	660215	478179	638802	28286.7	29579.3	29810.7	7.34019e+06	3.20016e+06	2.68023e+06	3.9316e+06	2.90797e+06	5.5027e+06	3.41692e+06	3.21912e+06	6.72429e+06	7.73857e+06	9.09505e+07	1.09753e+08	9.13539e+07	275973	842621	326244	3.7243e+07	4.11394e+07	3.63509e+07	549348
streptidine	C8 H18 N6 O4	positive	up	Full match	No results	No results	Full match	-2.46	262.138	1.943	2	0			3	4	1	DDA for preferred ion	146409	229233	231735	187280	178787	275058	160852	281460	34755.5	33416.1	32353.9	9.77697e+07	1.1052e+08	1.70322e+08	2.65541e+08	1.55709e+08	8.96618e+07	9.31024e+07	9.22081e+07	1.15465e+08	1.24571e+08	1.24427e+08	1.42942e+08	1.61234e+08	240701	105692	86521.2	1.15864e+08	1.18164e+08	1.15805e+08	43936.5
T-2 Triol	C20 H30 O7	positive	down	No match	Invalid mass	No results	No match	-9.47	382.196	14.357	1	3	85.5	79.1	3	29	16	DDA for preferred ion	1.38947e+07	1.33384e+07	1.37488e+07	1.28009e+07	1.33065e+07	1.26085e+07	1.231e+07	1.20053e+07	164326	117891	121479	241002	459590	350034	285851	169891	321304	487000	351549	8.21268e+06	5.20973e+06	7.01577e+06	6.51964e+06	5.67948e+06	988091	807013	277255	5.22929e+06	6.6205e+06	4.96802e+06	309600
Taurine	C2 H7 N O3 S	negative	down	No results	Invalid mass	No results	No results	-13.02	125.013	1.156	0	5	78.1	8.9	2	9	0	DDA for preferred ion	2.30213e+09	2.17624e+09	2.03858e+09	2.21046e+09	2.0603e+09	2.2728e+09	2.30499e+09	2.56508e+09	3.47342e+07	1.887e+07	2.04114e+07	2.76492e+08	2.55256e+09	3.11872e+07	3.85992e+08	2.54709e+08	1.29678e+08	2.63021e+08	2.39575e+08	2.41507e+09	2.96435e+08	2.88359e+08	2.52261e+08	6.41424e+08	2.30625e+09	2.54205e+09	2.49866e+08	2.73214e+09	2.3989e+08	2.73214e+09	3.71605e+08
Thiamine	C12 H16 N4 O S	positive	up	Full match	Full match	No results	No match	-3.09	264.104	2.414	2	2	96.3	77.4	3	26	10	DDA for preferred ion	1.05208e+06	1.01658e+06	1.07472e+06	3.36513e+07	1.05984e+06	980024	3.37399e+07	1.11312e+06	219290	151021	248033	3.86038e+07	2.12329e+07	4.35789e+07	4.43161e+07	4.39774e+07	3.5918e+07	4.28548e+07	3.2347e+07	1.00843e+07	1.11761e+07	1.06959e+07	1.14431e+07	1.3698e+07	913650	1.39214e+06	1.44486e+06	3.43684e+07	4.0222e+07	3.32825e+07	1.27859e+06
THTA	C6 H10 O2 S	positive	down	Full match	No results	No results	Full match	-3.04	146.04	2.297	2	0			3	18	8	DDA for preferred ion	3.23587e+06	2.68229e+06	2.8738e+06	2.84027e+06	2.83574e+06	2.52315e+06	7.43653e+06	4.81766e+06	88764.1	83734.1	83188.5	1.48396e+06	1.25366e+06	1.35888e+06	528418	729519	1.4038e+06	1.63415e+06	652759	2.07804e+06	2.08855e+06	1.63327e+06	1.42325e+06	1.38956e+06	695346	202582	223286	2.54304e+06	2.87812e+06	2.50392e+06	536870
trans-2-Dodecenoylcarnitine	C19 H35 N O4	positive	up	Full match	No results	No results	Full match	-3.22	341.256	9.248	1	0			3	5	2	DDA for preferred ion	153729	213301	313609	162409	153371	155649	158090	163466	130986	127053	124640	2.63384e+06	7.38554e+06	2.89628e+06	811581	1.93223e+06	7.05943e+06	1.71675e+06	1.33984e+06	1.15105e+07	2.31969e+07	1.19686e+07	7.98681e+06	190050	172052	163861	183345	9.22109e+06	9.60234e+06	9.21122e+06	168918
Uridine 5'-diphosphogalactose	C15 H24 N2 O17 P2	negative	No match	Full match	Full match	Full match	-1.59	566.054	0.897	9	1	85.4	71.4	4	7	7	DDA for preferred ion	1.47832e+07	2.93458e+07	3.06025e+07	3.66748e+07	3.64103e+07	3.4648e+07	2.20128e+07	1.57757e+07	309913	103883	62575.6	4.81871e+07	6.66173e+07	4.77033e+07	4.69652e+07	3.93011e+07	5.28406e+07	3.98664e+07	4.06763e+07	6.04448e+07	6.33981e+07	5.05976e+07	4.77199e+07	6.23487e+07	5.06054e+07	4.58062e+07	4.70612e+07	3.69885e+07	4.0578e+07	4.16877e+07	3.66238e+07	1.579
Uridine 5'-diphosphoglucuronic acid	C15 H22 N2 O18 P2	negative	Not the top hit	Full match	Full match	Full match	-1.35	580.034	0.871	6	1	67.2	66.5	4	10	9	DDA for preferred ion	1.41904e+07	1.53046e+07	1.09119e+07	1.33478e+07	1.12526e+07	1.31359e+07	1.34247e+07	1.44233e+07	48924.5	30625.9	33822.1	1.55196e+07	1.98854e+07	1.35388e+07	1.7058e+07	1.38995e+07	1.81672e+07	1.74427e+07	1.63872e+07	1.44115e+07	1.55063e+07	1.61565e+07	1.5581e+07	1.61783e+07	1.50127e+07	1.6376e+07	2.13753e+07	1.43339e+07	1.34357e+07	1.6122e+07	1.3475e+07	1.249
[truncated: 12 more columns]

## Sheet: P value  
compounds	p.value	FDR
Uridine 5'-diphosphogalactose	0.0001554	0.0002331
trans-2-Dodecenoylcarnitine	0.0001554	0.0002331
THTA	0.0001554	0.0002331
T-2 Triol	0.0001554	0.0002331
streptidine	0.0001554	0.0002331
S-Adenosylmethionine	0.0001554	0.0002331
Propionylcarnitine	0.0001554	0.0002331
N-Methylisopelletierine	0.0001554	0.0002331
Nicotinamide	0.0001554	0.0002331
Linoleic acid	0.0001554	0.0002331
L-Glutathione (reduced)	0.0001554	0.0002331
Indane	0.0001554	0.0002331
Hypoxanthine	0.0001554	0.0002331
hypaphorine	0.0001554	0.0002331
D-PANTOTHENIC ACID	0.0001554	0.0002331
DL-Glutamine	0.0001554	0.0002331
Dibutyl phthalate	0.0001554	0.0002331
Deoxycholic acid	0.0001554	0.0002331
beta-Pyracin	0.0001554	0.0002331
Aminopropylcadaverine	0.0001554	0.0002331
Adenine	0.0001554	0.0002331
4'-Phosphopantetheine	0.0001554	0.0002331
4-Methylphenol	0.0001554	0.0002331
4147610	0.0001554	0.0002331
4033747	0.0001554	0.0002331
4,4'-dimethoxy[1,1'-biphenyl]-2-carbonitrile	0.0001554	0.0002331
3-Indoxyl sulphate	0.0001554	0.0002331
3-hydroxytetradecanoylcarnitine	0.0001554	0.0002331
3-hydroxyhexadecanoylcarnitine	0.0001554	0.0002331
2-Amino-1,3,4-octadecanetriol	0.0001554	0.0002331
2-(Cyclohexylmethylidene)-1,2,3,4-tetrahydronaphthalen-1-one	0.0001554	0.0002331
1-[(11Z)-octadecenoyl]-sn-glycero-3-phosphocholine	0.0001554	0.0002331
1,2-O-[(1R)-2,2,2-Trichloroethylidene]-D-glucofuranose	0.0001554	0.0002331
{(2R,4S,5R)-5-[3-(2-Methoxyphenyl)-1-methyl-1H-pyrazol-5-yl]-1-azabicyclo[2.2.2]oct-2-yl}methyl (4-methoxyphenyl)carbamate	0.0001554	0.0002331
1-(5-Acetyl-2-hydroxyphenyl)-3-methyl-1-butanone	0.0006216	0.00090576
Thiamine	0.0018648	0.0025704
deoxyuridine	0.0018648	0.0025704
CMP-NeuGc	0.0029526	0.0039627
Uridine 5'-diphosphoglucuronic acid	0.004662	0.0060965
L-Glutathione oxidized	0.006993	0.0089161
D-Panthenol	0.010412	0.012643
N-(tert-Butoxycarbonyl)-L-leucine	0.010412	0.012643
Pyrogallol-2-O-sulphate	0.014763	0.017112
2,6-Dimethylpyrazine	0.014763	0.017112
Taurine	0.020668	0.022427
PG(16:1(9Z)/18:1(9Z))	0.020668	0.022427
Oleic acid alkyne	0.020668	0.022427
N-{[(2R,4S,5R)-5-(3-Cyclopentyl-1-methyl-1H-pyrazol-5-yl)-1-azabicyclo[2.2.2]oct-2-yl]methyl}-2-furamide	0.037918	0.038676
N-((4-AMINO-2-METHYL-5-PYRIMIDINYL)METHYL)FORMAMIDE	0.037918	0.038676
(11E)-15-Oxo-11-icosenoic acid	0.037918	0.038676
cis-5,8,11,14,17-Eicosapentaenoic acid	0.049883	0.049883
