# Supplementary material for: Low sodium intake ameliorates hypertension and left ventricular hypertrophy in mice with primary aldosteronism
Source: Front Physiol. 2023 Feb 15;14:1136574. doi: 10.3389/fphys.2023.1136574 (PMC9974669; doi:10.3389/fphys.2023.1136574)
Supplement: Supplementary file 2 [file Table3.XLSX]

## Sheet: C57 vs TASK
Query	Hit	HMDB	PubChem	KEGG
D-Panthenol	Pantothenol	HMDB0004231	4678	C05944
Uridine 5'-diphosphoglucuronic acid	Uridine diphosphate glucuronic acid	HMDB0000935	17473	C00167
Uridine 5'-diphosphogalactose	Uridine diphosphategalactose	HMDB0000302	18068	C00052
Thiamine	Thiamine	HMDB0000235	1130	C00378
Taurine	Taurine	HMDB0000251	1123	C00245
S-Adenosylmethionine	S-Adenosylmethionine	HMDB0001185	16757548	C00019
Propionylcarnitine	Propionylcarnitine	HMDB0000824	107738	C03017
Oleic acid alkyne	Oleic acid	HMDB0000207	445639	C00712
N-Methylisopelletierine	Methylisopelletierine	HMDB0030326	86786	C06184
Nicotinamide	Niacinamide	HMDB0001406	936	C00153
Linoleic acid	Linoleic acid	HMDB0000673	5280450	C01595
L-Glutathione oxidized	Oxidized glutathione	HMDB0003337	975	C00127
L-Glutathione (reduced)	Glutathione	HMDB0062697	745	C00051
Hypoxanthine	Hypoxanthine	HMDB0000157	790	C00262
D-PANTOTHENIC ACID	Pantothenic acid	HMDB0000210	6613	C00864
DL-Glutamine	L-Glutamine	HMDB0000641	5961	C00064
Dibutyl phthalate	Dibutyl phthalate	HMDB0033244	3026	C14214
deoxyuridine	Deoxyuridine	HMDB0000012	13712	C00526
Deoxycholic acid	Deoxycholic acid	HMDB0000626	222528	C04483
CMP-NeuGc	CMP-N-glycoloylneuraminate	HMDB0012206	53481387	C03691
cis-5,8,11,14,17-Eicosapentaenoic acid	Eicosapentaenoic acid	HMDB0001999	446284	C06428
beta-Pyracin	4-Pyridoxolactone	HMDB0003454	151228	C00971
Aminopropylcadaverine	Aminopropylcadaverine	HMDB0012189	65523	C16565
Adenine	Adenine	HMDB0000034	190	C00147
4'-Phosphopantetheine	Pantetheine 4'-phosphate	HMDB0001416	987	C01134
4-Methylphenol	p-Cresol	HMDB0001858	2879	C01468

## Sheet: C57 vs TASK-NSD vs TASK-LSD
Query	Hit	HMDB	PubChem	KEGG
Thiamine	Thiamine	HMDB0000235	1130	C00378
L-Glutathione oxidized	Oxidized glutathione	HMDB0003337	975	C00127
D-PANTOTHENIC ACID	Pantothenic acid	HMDB0000210	6613	C00864
Dibutyl phthalate	Dibutyl phthalate	HMDB0033244	3026	C14214
cis-5,8,11,14,17-Eicosapentaenoic acid	Eicosapentaenoic acid	HMDB0001999	446284	C06428
Adenine	Adenine	HMDB0000034	190	C00147
