# Supplementary material for: Low sodium intake ameliorates hypertension and left ventricular hypertrophy in mice with primary aldosteronism
Source: Front Physiol. 2023 Feb 15;14:1136574. doi: 10.3389/fphys.2023.1136574 (PMC9974669; doi:10.3389/fphys.2023.1136574)
Supplement: Supplementary file 3 [file Table4.XLSX]

## Sheet: Table.S5  Regulated compounds  
Compunents	TASK+/+NSD1	TASK+/+NSD2	TASK+/+NSD3	TASK+/+NSD4	TASK+/+NSD5	TASK+/+NSD6	TASK+/+NSD7	TASK+/+NSD8	TASK-/-NSD1	TASK-/-NSD2	TASK-/-NSD3	TASK-/-NSD4	TASK-/-NSD5	TASK-/-NSD6	TASK-/-NSD7	TASK-/-NSD8	TASK-/-LSD1	TASK-/-LSD2	TASK-/-LSD3	TASK-/-LSD4	TASK-/-LSD5	TASK-/-LSD6	TASK-/-LSD7	TASK-/-LSD8
Name	TASK+/+NSD	TASK+/+NSD	TASK+/+NSD	TASK+/+NSD	TASK+/+NSD	TASK+/+NSD	TASK+/+NSD	TASK+/+NSD	TASK-/-NSD	TASK-/-NSD	TASK-/-NSD	TASK-/-NSD	TASK-/-NSD	TASK-/-NSD	TASK-/-NSD	TASK-/-NSD	TASK-/-LSD	TASK-/-LSD	TASK-/-LSD	TASK-/-LSD	TASK-/-LSD	TASK-/-LSD	TASK-/-LSD	TASK-/-LSD
Thiamine	1.05208e+06	1.01658e+06	1.07472e+06	3.36513e+07	1.05984e+06	980024	3.37399e+07	1.11312e+06	3.86038e+07	2.12329e+07	4.35789e+07	4.43161e+07	4.39774e+07	3.5918e+07	4.28548e+07	3.2347e+07	1.00843e+07	1.11761e+07	1.06959e+07	1.14431e+07	1.3698e+07	913650	1.39214e+06	1.44486e+06
T-2 Triol	1.38947e+07	1.33384e+07	1.37488e+07	1.28009e+07	1.33065e+07	1.26085e+07	1.231e+07	1.20053e+07	241002	459590	350034	285851	169891	321304	487000	351549	8.21268e+06	5.20973e+06	7.01577e+06	6.51964e+06	5.67948e+06	988091	807013	277255
N-(tert-Butoxycarbonyl)-L-leucine	1252937786	748403163	7.39539e+08	7.31244e+08	4.23345e+08	6.72814e+08	5.64032e+08	5.09582e+08	1649566151	2579780728	2240000398	5.61566e+08	3359500148	4000663134	1039683450	9.35836e+08	910218	1.40216e+06	1.30312e+06	1.35929e+06	1.009e+06	1.62283e+06	479041	1.30604e+06
L-Glutathione oxidized	1.47654e+08	9.35972e+07	9.55988e+07	6.88238e+07	9.85617e+07	8.41084e+07	9.87289e+07	64256.7	1.34313e+08	1.67877e+08	1.87276e+08	2.13596e+08	1.15044e+08	1.29881e+08	1.48038e+08	9.37448e+07	1.04278e+08	1.08623e+08	1.19698e+08	1.26993e+08	7.78803e+07	1.30684e+08	1.08857e+08	9.55421e+07
Indane	117581	227220	224213	79625	167275	133718	88989.7	415663	1.36509e+07	1.97243e+07	1.73513e+07	2.12581e+07	1.33343e+07	1.14935e+07	1.38506e+07	1.11748e+07	94806.7	95307.4	95577.8	97932.5	213298	698413	295977	791706
D-PANTOTHENIC ACID	994838	996296	986830	2.37997e+06	1.0086e+06	837486	1.25212e+06	924023	1.51361e+07	2.52279e+07	1.86461e+07	3.22888e+07	1.5286e+07	2.364e+07	1.46585e+07	1.87838e+07	1.25202e+07	1.34616e+07	1.16227e+07	1.0547e+07	1.17731e+07	575323	887062	589084
Dibutyl phthalate	5.01316e+07	4.77155e+07	4.94689e+07	4.70486e+07	4.47179e+07	4.36614e+07	4.66529e+07	4.09948e+07	1.93823e+06	1.96385e+06	1.7915e+06	1.8513e+06	2.05806e+06	1.68807e+06	2.43371e+06	1.80647e+06	3.24451e+07	3.18658e+07	3.26857e+07	3.19068e+07	3.4025e+07	3.52431e+06	3.07441e+06	1.98224e+06
cis-5,8,11,14,17-Eicosapentaenoic acid	1.93046e+07	5.71161e+06	379416	603759	368331	1.09302e+07	314646	1.29085e+06	7.63579e+06	7.53791e+06	1.59958e+07	7.12148e+06	1.38716e+07	1.15563e+07	7.23883e+06	1.07949e+07	4.0116e+06	3.4054e+06	2.17653e+06	6.38271e+06	6.02296e+06	236264	789723	7.39491e+06
Adenine	2.47969e+07	1707089970	2101160557	2147635389	7.84974e+08	1740448412	1960160559	1759894827	3374621942	3522535228	3902241125	4370654643	3859325150	3369685211	3260566548	3525030954	1.47904e+08	1.51673e+08	1.4344e+08	1.50962e+08	1.45369e+08	1.43427e+08	151425396	1.61905e+08
4,4'-dimethoxy[1,1'-biphenyl]-2-carbonitrile	4.46951e+07	4.39043e+07	4.3274e+07	3.34412e+07	3.46882e+07	4.61571e+07	3.38245e+07	4.43971e+07	1.32071e+08	8.8831e+07	1.17349e+08	1.17449e+08	1.0214e+08	7.63876e+07	1.04529e+08	7.38216e+07	368842	432071	327505	275173	297280	279082	285756	287784
2,6-Dimethylpyrazine	1.43456e+08	1.70743e+07	8.59847e+07	3.17242e+07	1.38334e+07	1.60198e+07	3.23351e+08	1.16216e+08	3.37201e+08	1.18375e+08	3.56394e+08	7.48173e+07	4.38059e+08	1.30362e+08	5.54984e+08	1.90961e+08	1.92057e+08	1.33931e+08	1.10241e+08	2.00681e+08	1.5786e+08	1.73108e+07	2.58279e+07	2.75706e+07
1-[(11Z)-octadecenoyl]-sn-glycero-3-phosphocholine	1.45239e+07	5.52809e+06	3.89018e+07	1.40963e+07	2.35499e+07	1.73181e+07	1.66749e+07	2.92262e+07	709489	600654	526650	709557	746813	147186	650150	806912	4.83997e+07	2.75212e+07	3.97931e+07	3.90862e+07	3.81453e+07	1.25695e+06	727617	1.01549e+06
