# Supplementary material for: Low sodium intake ameliorates hypertension and left ventricular hypertrophy in mice with primary aldosteronism
Source: Front Physiol. 2023 Feb 15;14:1136574. doi: 10.3389/fphys.2023.1136574 (PMC9974669; doi:10.3389/fphys.2023.1136574)
Supplement: Supplementary file 4 [file Table1.XLSX]

## Sheet: 1006 compounds
Name	Formula	Ion	Annot. Source: Predicted Compositions	Annot. Source: mzCloud Search	Annot. Source: Metabolika Search	Annot. Source: ChemSpider Search	Annot. DeltaMass [ppm]	Calc. MW	RT [min]	# ChemSpider Results	# mzCloud Results	mzCloud Best Match	mzCloud Best Match Confidence	# Usable QC	RSD QC Areas [%]	RSD Corr. QC Areas [%]	MS2	Norm. Area: C-1.raw (F5)	Norm. Area: C-2.raw (F6)	Norm. Area: C-3.raw (F7)	Norm. Area: C-4.raw (F8)	Norm. Area: C-5.raw (F9)	Norm. Area: C-6.raw (F10)	Norm. Area: C-7.raw (F11)	Norm. Area: C-8.raw (F12)	Norm. Area: KB1_220308165626.raw (F1)	Norm. Area: KB2.raw (F2)	Norm. Area: KB3.raw (F3)	Norm. Area: P-1.raw (F14)	Norm. Area: P-2.raw (F15)	Norm. Area: P-3.raw (F16)	Norm. Area: P-4.raw (F17)	Norm. Area: P-5.raw (F18)	Norm. Area: P-6.raw (F19)	Norm. Area: P-7.raw (F20)	Norm. Area: P-8.raw (F21)	Norm. Area: PL-1.raw (F23)	Norm. Area: PL-2.raw (F24)	Norm. Area: PL-3.raw (F25)	Norm. Area: PL-4.raw (F26)	Norm. Area: PL-5.raw (F27)	Norm. Area: PL-6.raw (F28)	Norm. Area: PL-7.raw (F29)	Norm. Area: PL-8.raw (F30)	Norm. Area: QC1.raw (F4)	Norm. Area: QC2.raw (F13)	Norm. Area: QC3.raw (F22)	Norm. Area: QC4.raw (F31)	Ratio: (P) / (C)
Υ-Aminobutyric acid (GABA)	C4 H9 N O2	negative	No results	Invalid mass	No results	No results	-16.49	103.062	0.918	0	3	97	9.9	4	6	6	DDA for preferred ion	6.63229e+07	6.9989e+07	6.96314e+07	7.21619e+07	7.10389e+07	7.03202e+07	6.45321e+07	7.42095e+07	364892	331473	47694.7	7.86232e+07	7.2971e+07	7.42303e+07	9.0637e+07	8.46178e+07	8.66288e+07	8.42486e+07	8.98087e+07	8.76133e+07	8.29262e+07	7.51888e+07	9.69107e+07	9.37321e+07	8.81352e+07	7.08279e+07	8.86758e+07	6.63797e+07	6.98358e+07	7.36445e+07	6.5206e+07	1.204
XLR11 N-(4-hydroxypentyl) metabolite	C21 H28 F N O2	positive	No match	Invalid mass	No results	No results	11.28	345.214	7.089	0	1	68.9	67.6	3	11	1	DDA for preferred ion	6.05439e+06	5.83253e+06	4.37688e+06	5.97748e+06	5.94842e+06	5.84369e+06	3.51078e+06	6.4134e+06	43980.8	46804.3	47623.4	7.40646e+06	7.81794e+06	8.50227e+06	5.00207e+06	5.51981e+06	1.06541e+07	7.32008e+06	8.1609e+06	1.6724e+06	2.47093e+06	2.03787e+06	2.74555e+06	1.94063e+06	96494.3	100413	89237	5.86936e+06	5.77914e+06	5.87628e+06	99620.7	1.291
Xanthine	C5 H4 N4 O2	negative	No match	Invalid mass	No results	No results	-10.2	152.032	1.271	0	2	86.9	9.3	4	9	9	DDA for preferred ion	2.58556e+08	1.16986e+08	9.65886e+07	1.082e+08	7.24569e+07	7.27718e+07	1.1435e+08	1.50941e+08	266697	30663.3	52723	8.86199e+07	1.1628e+08	1.08203e+08	9.36238e+07	8.42313e+07	9.91515e+07	6.41476e+07	5.97327e+07	1.16237e+08	1.21027e+08	1.1003e+08	1.09488e+08	1.07605e+08	1.2391e+08	1.79625e+08	1.711e+08	1.21043e+08	9.7129e+07	1.11157e+08	1.16327e+08	0.819
Xanthine	C5 H4 N4 O2	negative	No match	Invalid mass	No results	No results	-10.21	152.032	1.019	0	1	88.2	9.4	4	19	7	DDA for preferred ion	7.59684e+07	4.87936e+07	3.13463e+07	2.615e+07	1.60709e+07	1.95664e+07	2.39765e+07	3.81677e+07	437687	351110	327128	2.40697e+07	2.7384e+07	2.69646e+07	2.65945e+07	2.40442e+07	1.72597e+07	1.62093e+07	1.4121e+07	2.49498e+07	2.5806e+07	2.35532e+07	1.61437e+07	2.22987e+07	1.72269e+07	3.07804e+07	3.04196e+07	3.10405e+07	2.60376e+07	2.98498e+07	2.9335e+07	0.837
Val-lys	C11 H23 N3 O3	positive	Full match	No results	No results	Full match	-2.6	245.173	2.07	2	0			3	10	5	DDA for preferred ion	6.89678e+07	3.10164e+06	6.56884e+07	5.22955e+07	5.76399e+07	6.62275e+07	7.42112e+07	1.76968e+07	212442	232543	224484	1.08465e+08	7.91395e+07	1.1113e+08	9.08318e+07	9.13604e+07	4.86074e+07	6.89613e+07	5.86742e+07	1.16551e+08	8.28598e+07	8.02044e+07	7.74622e+07	8.52094e+07	549514	1.48941e+06	1.3161e+06	6.90077e+07	7.48364e+07	6.93448e+07	1.31491e+06	1.378
Val-lys	C11 H23 N3 O3	positive	Full match	No results	No results	Full match	-3.38	245.173	1.991	2	0			3	19	6	DDA for preferred ion	6.91287e+07	6.28184e+07	6.94238e+07	5.44253e+07	6.91119e+07	7.05709e+07	5.38089e+07	5.9336e+07	167394	155623	150332	6.06576e+07	5.12784e+07	6.09759e+07	6.4665e+07	6.46035e+07	4.42205e+07	5.89223e+07	4.0701e+07	5.0717e+07	4.85769e+07	3.5974e+07	4.48449e+07	4.93197e+07	572417	827248	705930	5.88493e+07	6.61352e+07	5.96788e+07	154583	0.906
Uridine 5'-diphosphoglucuronic acid	C15 H22 N2 O18 P2	negative	Not the top hit	Full match	Full match	Full match	-1.35	580.034	0.871	6	1	67.2	66.5	4	10	9	DDA for preferred ion	1.41904e+07	1.53046e+07	1.09119e+07	1.33478e+07	1.12526e+07	1.31359e+07	1.34247e+07	1.44233e+07	48924.5	30625.9	33822.1	1.55196e+07	1.98854e+07	1.35388e+07	1.7058e+07	1.38995e+07	1.81672e+07	1.74427e+07	1.63872e+07	1.44115e+07	1.55063e+07	1.61565e+07	1.5581e+07	1.61783e+07	1.50127e+07	1.6376e+07	2.13753e+07	1.43339e+07	1.34357e+07	1.6122e+07	1.3475e+07	1.249
Uridine 5'-diphosphogalactose	C15 H24 N2 O17 P2	negative	No match	Full match	Full match	Full match	-1.59	566.054	0.897	9	1	85.4	71.4	4	7	7	DDA for preferred ion	1.47832e+07	2.93458e+07	3.06025e+07	3.66748e+07	3.64103e+07	3.4648e+07	2.20128e+07	1.57757e+07	309913	103883	62575.6	4.81871e+07	6.66173e+07	4.77033e+07	4.69652e+07	3.93011e+07	5.28406e+07	3.98664e+07	4.06763e+07	6.04448e+07	6.33981e+07	5.05976e+07	4.77199e+07	6.23487e+07	5.06054e+07	4.58062e+07	4.70612e+07	3.69885e+07	4.0578e+07	4.16877e+07	3.66238e+07	1.579
Uridine	C9 H12 N2 O6	negative	Full match	Full match	Full match	Full match	-2.89	244.069	1.306	4	1	67.3	63.7	4	19	19	DDA for preferred ion	4.07399e+08	3.93964e+08	3.43494e+08	3.36552e+08	2.06367e+08	3.06912e+08	3.58028e+08	4.89281e+08	100666	215685	97391.6	3.17259e+08	2.89073e+08	3.22376e+08	3.53374e+08	3.00685e+08	2.86998e+08	3.02226e+08	3.24177e+08	2.40993e+08	2.29185e+08	2.78556e+08	2.31482e+08	1.95251e+08	2.35037e+08	2.4898e+08	3.17854e+08	2.27285e+08	3.093e+08	3.1829e+08	2.25962e+08	0.883
Uridine	C9 H12 N2 O6	negative	Full match	Full match	Full match	Full match	-3.1	244.069	1.034	4	1	64	62.6	4	26	22	DDA for preferred ion	8.8789e+07	9.91659e+07	9.43443e+07	1.04306e+08	7.12925e+07	9.00063e+07	1.15752e+08	8.0488e+07	448012	474341	450639	9.7529e+07	1.08454e+08	1.07713e+08	6.23553e+07	1.15545e+08	5.7685e+07	5.03094e+07	5.09686e+07	8.44298e+07	1.04628e+08	5.24622e+07	1.12545e+08	1.01244e+08	9.23721e+07	5.14723e+07	4.4453e+07	9.28714e+07	9.94017e+07	6.17398e+07	1.088e+08	0.867
Uric acid	C5 H4 N4 O3	negative	No match	Invalid mass	No results	No results	-8.56	168.027	0.959	0	1	80.2	9	4	15	14	DDA for preferred ion	1.55925e+07	1.49558e+07	1.42333e+07	1.1314e+07	1.10637e+07	1.37303e+07	1.17733e+07	1.60138e+07	186322	61286.8	21498.3	1.28954e+07	1.44574e+07	1.49446e+07	1.33362e+07	1.7364e+07	7.98669e+06	1.19276e+07	9.23982e+06	1.33211e+07	1.52227e+07	1.4108e+07	1.42728e+07	1.47539e+07	1.48141e+07	2.40245e+07	2.15485e+07	1.24364e+07	1.29924e+07	1.59483e+07	1.15634e+07	0.938
Uracil	C4 H4 N2 O2	positive	Full match	No results	Full match	Full match	0.3	112.027	2.337	3	0			3	19	15	DDA for preferred ion	1.51273e+07	1.42739e+07	1.15833e+07	1.0887e+07	7.3145e+06	9.46125e+06	8.83701e+06	1.7022e+07	333075	41870.8	41175.5	7.07556e+06	7.50201e+06	7.84878e+06	8.21993e+06	5.89913e+06	4.0182e+06	6.965e+06	7.79137e+06	4.72612e+06	6.64827e+06	8.02489e+06	8.58206e+06	7.014e+06	253972	192851	120353	9.29085e+06	7.16754e+06	9.47499e+06	124747	0.649
UDP-GlcNAc	C17 H27 N3 O17 P2	positive	No results	No results	Full match	Full match	-2.73	607.08	1.881	8	0			3	7	0	DDA for preferred ion	2.9977e+07	2.2107e+07	1.26488e+07	1.39231e+07	1.02391e+07	1.36366e+07	2.1285e+07	3.59304e+07	99648.2	99638	105039	1.44308e+07	1.26832e+07	1.20533e+07	1.22957e+07	1.06783e+07	1.36165e+07	1.31398e+07	1.70827e+07	8.99421e+06	1.20101e+07	9.91309e+06	1.09221e+07	1.40189e+07	765058	121854	118976	8.97284e+06	8.94105e+06	8.97446e+06	167120	0.733
Tyrosylalanine	C12 H16 N2 O4	positive	Full match	Full match	No results	Full match	-2.81	252.11	6.563	7	2	90.9	9.5	2	0	0	DDA for preferred ion	5.75917e+07	8.37025e+06	212649	6.40858e+06	5.58156e+06	212103	7.00345e+06	8.19805e+06	220814	1.60488e+06	1.85308e+06	2.77727e+07	7.73077e+06	2.35631e+06	1.91717e+06	2.13052e+06	1.68827e+07	2.14875e+07	1.51495e+07	7.50549e+06	6.85619e+06	1.81054e+07	1.74351e+07	1.2783e+07	561479	622563	824020	941982	1.47641e+07	1.47641e+07	1.45224e+06	1.706
Triethanolamine	C6 H15 N O3	positive	Full match	Full match	No results	Full match	-2.05	149.105	2.332	1	1	90	75.5	3	5	2	DDA for preferred ion	1.69637e+08	1.68799e+08	1.17476e+08	1.42001e+08	1.15873e+08	1.33409e+08	1.87043e+08	1.63378e+08	1.36521e+07	824792	916852	1.42123e+08	1.50814e+08	1.40133e+08	1.33456e+08	1.11566e+08	1.44238e+08	1.2126e+08	1.52746e+08	8.1033e+07	7.70802e+07	6.32291e+07	9.98512e+07	7.82581e+07	2.07218e+06	2.93161e+06	2.879e+06	1.43229e+08	1.37767e+08	1.43074e+08	3.11671e+06	0.924
trans-3-Indoleacrylic acid	C11 H9 N O2	positive	No results	Full match	No results	Full match	-2.44	187.063	4.008	2	9	94.5	83.9	3	11	5	DDA for preferred ion	797586	830960	700333	609944	563605	1.14122e+06	4.19092e+06	1.16454e+06	323244	342082	338489	1.44872e+06	1.087e+06	1.13858e+06	1.26047e+07	929596	1.36629e+06	1.19701e+06	5.33695e+06	414009	511397	485629	463623	494334	737678	591274	844633	1.55324e+08	1.43469e+08	1.5619e+08	1.84387e+06	1.574
trans-2-Dodecenoylcarnitine	C19 H35 N O4	positive	Full match	No results	No results	Full match	-3.22	341.256	9.248	1	0			3	5	2	DDA for preferred ion	153729	213301	313609	162409	153371	155649	158090	163466	130986	127053	124640	2.63384e+06	7.38554e+06	2.89628e+06	811581	1.93223e+06	7.05943e+06	1.71675e+06	1.33984e+06	1.15105e+07	2.31969e+07	1.19686e+07	7.98681e+06	190050	172052	163861	183345	9.22109e+06	9.60234e+06	9.21122e+06	168918	14.247
Tilarginine	C7 H16 N4 O2	positive	Full match	No results	No results	Full match	-2.37	188.127	2.209	2	0			2	9	0	DDA for preferred ion	9.74066e+06	1.15977e+07	1.40134e+07	1.22146e+07	9.4702e+06	1.08866e+07	9.29374e+06	9.7612e+06	1.12476e+06	159292	149968	9.76887e+06	1.01659e+07	1.52098e+07	9.43353e+06	5.97023e+06	5.7698e+06	7.57675e+06	5.9697e+06	5.9695e+06	6.74229e+06	7.70396e+06	4.42431e+06	5.52247e+06	447665	1.96305e+06	513364	668031	1.10985e+07	1.10985e+07	987131	0.824
Tiglylcarnitine	C12 H21 N O4	positive	Full match	No results	No results	Full match	-2.79	243.146	4.281	2	0			3	2	0	DDA for preferred ion	278595	277220	385133	324237	463813	271093	370838	214941	207158	204454	234328	355925	1.46536e+06	311864	218655	311932	427742	331507	453962	291228	214359	213540	262291	211052	219868	220138	250321	3.16872e+07	3.19197e+07	3.16841e+07	217340	1.14
Thymine	C5 H6 N2 O2	positive	Full match	No results	Full match	Full match	-1.65	126.043	2.891	3	0			3	6	5	DDA for preferred ion	1.62963e+07	1.34542e+07	1.13566e+07	1.20403e+07	8.28642e+06	7.95288e+06	1.88137e+07	1.57826e+07	539495	118900	396229	1.2259e+07	1.42513e+07	1.16262e+07	1.24134e+07	1.08373e+07	1.13237e+07	1.37708e+07	8.65134e+06	471231	539929	100684	440869	408077	390590	343969	329289	8.15176e+06	7.40787e+06	8.13477e+06	335178	0.937
Thymidine 5'-monophosphate	C10 H15 N2 O8 P	negative	No match	Invalid mass	No results	No match	-18.62	322.051	6.302	9	1	60.7	61.4	4	5	5	DDA for preferred ion	7.20457e+06	4.91281e+06	3.17599e+06	3.31727e+06	5.24506e+06	4.88736e+06	5.30331e+06	6.54673e+06	13399.6	13438.3	13070.3	1.34817e+06	3.60391e+06	3.6422e+06	5.47577e+06	3.58274e+06	4.76211e+06	4.39852e+06	2.38829e+06	82807.4	93829.3	95917.8	96473.3	139557	118975	103784	123642	3.30227e+06	3.01075e+06	3.03522e+06	3.28906e+06	0.713
THTC	C5 H8 O2 S	positive	Full match	No results	No results	Full match	-2.55	132.024	2.225	2	0			3	16	15	DDA for preferred ion	7.77104e+07	9.75774e+07	1.06107e+08	9.14799e+07	8.28605e+07	8.3628e+07	1.33587e+08	1.11944e+08	184110	176320	139340	6.24794e+07	7.33431e+07	5.46288e+07	8.17623e+07	5.34802e+07	6.43899e+07	8.57492e+07	6.31038e+07	7.41997e+07	1.13443e+08	1.18374e+08	1.07245e+08	7.93466e+07	505566	3.23847e+06	1.35755e+06	6.8686e+07	8.72547e+07	6.78905e+07	1.45722e+06	0.674
THTA	C6 H10 O2 S	positive	Full match	No results	No results	Full match	-3.04	146.04	2.297	2	0			3	18	8	DDA for preferred ion	3.23587e+06	2.68229e+06	2.8738e+06	2.84027e+06	2.83574e+06	2.52315e+06	7.43653e+06	4.81766e+06	88764.1	83734.1	83188.5	1.48396e+06	1.25366e+06	1.35888e+06	528418	729519	1.4038e+06	1.63415e+06	652759	2.07804e+06	2.08855e+06	1.63327e+06	1.42325e+06	1.38956e+06	695346	202582	223286	2.54304e+06	2.87812e+06	2.50392e+06	536870	0.457
Thiamine	C12 H16 N4 O S	positive	Full match	Full match	No results	No match	-3.17	264.104	2.556	2	2	98.3	83.3	3	26	10	DDA for preferred ion	6.25536e+07	4.49875e+07	3.05687e+07	3.36513e+07	3.17197e+07	2.53333e+07	3.37399e+07	4.79259e+07	153875	151936	151105	3.86038e+07	2.12329e+07	4.35789e+07	4.43161e+07	4.39774e+07	3.5918e+07	4.28548e+07	3.2347e+07	1.00843e+07	1.11761e+07	1.06959e+07	1.14431e+07	1.3698e+07	453386	762418	1.42397e+06	3.43684e+07	4.0222e+07	3.32825e+07	1.67683e+06	1.209
Thiamine	C12 H16 N4 O S	positive	Full match	Full match	No results	No match	-3.09	264.104	2.414	2	2	96.3	77.4	3	26	10	DDA for preferred ion	1.05208e+06	1.01658e+06	1.07472e+06	3.36513e+07	1.05984e+06	980024	3.37399e+07	1.11312e+06	219290	151021	248033	3.86038e+07	2.12329e+07	4.35789e+07	4.43161e+07	4.39774e+07	3.5918e+07	4.28548e+07	3.2347e+07	1.00843e+07	1.11761e+07	1.06959e+07	1.14431e+07	1.3698e+07	913650	1.39214e+06	1.44486e+06	3.43684e+07	4.0222e+07	3.32825e+07	1.27859e+06	38.162
Tetramethylurea	C5 H12 N2 O	positive	Full match	No results	Partial match	Full match	-0.38	116.095	4.416	2	0			2	28	0	DDA for preferred ion	2.1106e+08	2.14493e+06	6.70877e+07	4.64094e+07	4.04679e+07	3.05854e+07	2.51148e+07	2.54875e+07	7.12827e+07	1.1023e+08	2.04074e+08	1.75204e+07	1.56945e+07	1.41232e+07	1.40703e+07	1.20619e+07	1.13827e+07	1.07693e+07	9.94134e+06	8.40594e+06	8.36437e+06	7.19131e+06	7.54035e+06	7.00296e+06	6.71554e+06	6.00417e+06	5.25746e+07	3.57223e+10	2.03673e+07	1.78916e+07	1.78916e+07	0.368
Tetrahydro-5-oxo-2- furancarboxyli	C5 H6 O4	positive	Full match	No results	Partial match	Full match	-2.89	130.026	1.927	11	0			3	4	3	DDA for preferred ion	1.25066e+09	1.2713e+09	1.39317e+09	1.40217e+09	1.43387e+09	1.30882e+09	1.34719e+09	1.43569e+09	1.75788e+06	180110	175872	1.45496e+09	1.2462e+09	1.15179e+09	1.29448e+09	1.39191e+09	1.59144e+09	1.69064e+09	1.64843e+09	1.02117e+09	1.14939e+09	1.09955e+09	1.32518e+09	1.3262e+09	1.12587e+06	606211	497983	8.43025e+08	8.0089e+08	8.43627e+08	418537	1.039
telmesteine	C7 H11 N O4 S	positive	Full match	No results	No results	Full match	-2.64	205.04	1.87	2	0			3	7	6	DDA for preferred ion	1.32502e+07	3.94113e+07	4.8066e+07	3.85522e+07	1.98017e+07	2.941e+07	4.31126e+07	3.54995e+07	101274	100955	106100	2.514e+07	4.47834e+07	1.33894e+07	9.96251e+06	4.25242e+06	3.98815e+07	1.70328e+07	1.47186e+07	1.15003e+07	2.07168e+07	1.65185e+07	1.74485e+07	3.04571e+07	705124	109308	108697	7.54037e+06	6.84189e+06	7.56056e+06	151997	0.429
Taurochenodeoxycholic acid	C26 H45 N O6 S	negative	Not the top hit	Full match	No results	Full match	-0.6	499.296	6.732	4	5	95.4	9.8	4	3	2	DDA for preferred ion	101284	137835	155907	100769	88264.4	143659	1.13831e+06	584030	27605.6	24168.8	23657.3	109337	429612	29508.6	459659	126049	132492	1.0552e+06	232951	2.12323e+06	142592	190993	1.07979e+07	260042	428473	2.24022e+06	462328	1.04696e+06	1.03532e+06	1.07944e+06	1.03261e+06	1.298
Taurine	C2 H7 N O3 S	positive	Full match	Full match	Full match	Full match	-1.07	125.015	1.932	1	1	98.5	84.7	3	14	3	DDA for preferred ion	9.81213e+08	1.4313e+09	1.20223e+09	1.6093e+09	1.41168e+09	1.33696e+09	1.33485e+09	9.68642e+08	893181	468724	451590	2.06996e+09	1.96923e+09	2.11873e+09	2.27404e+09	2.16117e+09	1.57821e+09	2.01005e+09	2.05302e+09	2.03614e+09	2.21464e+09	1.96497e+09	2.31544e+09	2.41712e+09	6.68662e+06	6.41722e+06	6.6517e+06	9.47945e+08	9.08085e+08	9.5192e+08	5.46425e+06	1.543
Taurine	C2 H7 N O3 S	negative	No results	Invalid mass	No results	No results	-13.03	125.013	0.968	0	1	75.3	8.8	4	24	18	DDA for preferred ion	6.44265e+09	7.26779e+09	7.26409e+09	6.7055e+09	5.85975e+09	6.27016e+09	5.97508e+09	6.16117e+09	368738	207605	123147	9.88882e+09	6.61879e+09	8.90972e+09	9.79724e+09	9.30376e+09	8.28362e+09	8.6828e+09	8.0983e+09	5.45802e+09	7.7363e+09	7.05849e+09	7.13529e+09	7.29214e+09	5.22008e+09	4.92467e+09	7.23625e+09	5.72171e+09	8.27728e+09	7.98909e+09	6.17948e+09	1.384
Taurine	C2 H7 N O3 S	negative	No results	Invalid mass	No results	No results	-13.02	125.013	1.156	0	5	78.1	8.9	2	9	0	DDA for preferred ion	2.30213e+09	2.17624e+09	2.03858e+09	2.21046e+09	2.0603e+09	2.2728e+09	2.30499e+09	2.56508e+09	3.47342e+07	1.887e+07	2.04114e+07	2.76492e+08	2.55256e+09	3.11872e+07	3.85992e+08	2.54709e+08	1.29678e+08	2.63021e+08	2.39575e+08	2.41507e+09	2.96435e+08	2.88359e+08	2.52261e+08	6.41424e+08	2.30625e+09	2.54205e+09	2.49866e+08	2.73214e+09	2.3989e+08	2.73214e+09	3.71605e+08	0.115
Taurine	C2 H7 N O3 S	negative	Full match	No results	Full match	Full match	-3.18	125.014	0.945	1	0			4	13	3	DDA for other ion	6.55886e+07	6.08356e+07	7.64863e+07	6.68503e+07	6.719e+07	7.41162e+07	6.62191e+07	5.8814e+07	17561.4	55685.6	68037.1	9.47032e+07	8.45861e+07	9.68057e+07	9.42451e+07	9.27011e+07	8.84631e+07	8.60943e+07	7.88927e+07	9.55401e+07	1.04926e+08	1.05545e+08	1.0272e+08	9.57335e+07	1.04579e+08	8.42369e+07	9.3299e+07	6.75606e+07	6.41637e+07	6.92428e+07	6.58664e+07	1.361
Taurine	C2 H7 N O3 S	negative	Full match	No results	Full match	Full match	-3.24	125.014	1.166	1	0			2	27	0	DDA for other ion	7.6616e+06	6.1053e+06	6.81874e+06	6.76951e+06	5.32248e+06	5.9843e+06	6.02165e+06	8.2547e+06	22184	19264.4	21476.5	1.02698e+07	9.65424e+06	6.15258e+06	1.09156e+07	1.11811e+07	8.13246e+06	1.40237e+07	1.12653e+07	1.13728e+07	1.12946e+07	1.13177e+07	1.42562e+07	2.48434e+07	2.3524e+07	4.59195e+07	4.7332e+07	8.58627e+06	8.58627e+06	1.59543e+07	5.55392e+07	1.645
T-2 Triol	C20 H30 O7	positive	No match	Invalid mass	No results	No match	-9.47	382.196	14.357	1	3	85.5	79.1	3	29	16	DDA for preferred ion	1.38947e+07	1.33384e+07	1.37488e+07	1.28009e+07	1.33065e+07	1.26085e+07	1.231e+07	1.20053e+07	164326	117891	121479	241002	459590	350034	285851	169891	321304	487000	351549	8.21268e+06	5.20973e+06	7.01577e+06	6.51964e+06	5.67948e+06	988091	807013	277255	5.22929e+06	6.6205e+06	4.96802e+06	309600	0.026
Supinine	C15 H25 N O4	positive	Full match	No results	No results	Full match	-2.78	283.178	7.233	3	0			3	16	9	DDA for preferred ion	2.15017e+06	3.0271e+06	3.83976e+06	4.81246e+06	4.34637e+06	4.53372e+06	1.3505e+06	3.03427e+06	84751.5	85810.9	82497.8	3.07838e+06	1.28549e+06	2.83737e+06	1.20399e+06	3.07705e+06	2.19353e+06	2.35907e+06	2.80692e+06	2.20388e+06	5.72758e+06	5.58524e+06	5.75029e+06	4.04242e+06	75090.3	74011.4	69128.2	3.94579e+06	4.61654e+06	4.00131e+06	62989.5	0.752
Sugeonyl acetate	C17 H24 O3	positive	Full match	No results	No results	Full match	-3.11	276.172	13.928	11	0			3	11	4	DDA for preferred ion	330986	445580	779729	624206	702680	544219	824812	757761	840625	772474	1.02658e+06	315396	219185	441998	225427	404886	434093	398738	232155	1.34681e+08	1.19907e+08	1.40799e+08	6.14745e+07	6.36032e+07	493679	586070	267805	3.42007e+07	3.20619e+07	3.43482e+07	295112	0.538
Succinyladenosine	C14 H17 N5 O8	positive	Full match	No results	No results	Full match	-2.63	383.107	1.893	1	0			3	6	4	DDA for preferred ion	6.32502e+07	6.68191e+07	9.85127e+07	7.51003e+07	6.10463e+07	7.06577e+07	6.96873e+07	7.32483e+07	86914.2	90940.5	89430.3	5.39141e+07	5.47719e+07	5.60265e+07	5.15746e+07	3.49946e+07	4.64809e+07	4.74675e+07	3.02448e+07	4.05269e+07	4.34288e+07	5.13103e+07	6.40692e+07	8.63342e+07	474009	74486.1	72926.2	3.14739e+07	3.3703e+07	3.15306e+07	85975.8	0.706
streptidine	C8 H18 N6 O4	positive	Full match	No results	No results	Full match	-2.46	262.138	1.943	2	0			3	4	1	DDA for preferred ion	146409	229233	231735	187280	178787	275058	160852	281460	34755.5	33416.1	32353.9	9.77697e+07	1.1052e+08	1.70322e+08	2.65541e+08	1.55709e+08	8.96618e+07	9.31024e+07	9.22081e+07	1.15465e+08	1.24571e+08	1.24427e+08	1.42942e+08	1.61234e+08	240701	105692	86521.2	1.15864e+08	1.18164e+08	1.15805e+08	43936.5	500.08
streptidine	C8 H18 N6 O4	positive	Full match	No results	No results	Full match	-2.4	262.138	2.071	2	0			2	28	0	DDA for preferred ion	1.37734e+07	3.74709e+06	2.19327e+07	3.64155e+07	2.28804e+07	2.45709e+07	1.21661e+06	4.32388e+06	114812	124417	124699	4.54806e+07	3.6009e+07	1.05077e+07	8.86294e+06	5.29796e+07	3.84105e+07	4.85808e+07	4.08637e+07	6.69969e+07	6.45783e+07	5.60986e+07	9.42693e+06	1.03896e+07	1.53721e+06	3.67337e+06	3.49261e+06	5.63729e+06	4.65521e+07	4.65521e+07	4.09958e+06	2.22
Stachydrine	C7 H13 N O2	positive	Full match	No results	No results	Full match	-2.49	143.094	2.043	6	0			3	29	23	DDA for preferred ion	5.80961e+07	5.70481e+07	4.83015e+07	3.23684e+07	3.35621e+07	3.91503e+07	5.49073e+07	3.04552e+07	1.00957e+06	1.27369e+06	296304	3.8226e+07	4.83881e+07	4.61133e+07	5.8614e+07	5.52105e+07	3.11243e+07	2.68382e+07	3.96498e+07	1.82176e+07	1.42921e+07	1.6539e+07	1.66355e+07	1.18093e+07	1.6387e+06	1.6489e+06	1.54149e+06	4.58464e+07	2.903e+07	4.40275e+07	1.10279e+06	0.981
sedoheptulose 1,7-bisphosphate	C7 H16 O13 P2	negative	Full match	No results	Full match	Full match	-1.77	370.006	0.856	5	0			4	9	6	DDA for preferred ion	1.93567e+07	1.19896e+07	5.30592e+06	1.0699e+07	5.67398e+06	7.41326e+06	1.82511e+07	2.10156e+07	35253.3	28770.8	32071.8	4.03022e+06	4.44246e+06	1.31558e+07	1.67432e+07	1.07548e+07	1.57757e+07	1.39121e+07	1.57779e+07	341576	436164	2.11662e+06	1.4161e+06	446208	1.17227e+06	6.95519e+06	1.26871e+07	8.58379e+06	8.78961e+06	9.50511e+06	8.29229e+06	1.193
S-Allyl-L-cysteine	C6 H11 N O2 S	positive	Full match	No results	Not the top hit	Full match	-2.96	161.051	2.275	5	0			3	5	3	DDA for preferred ion	1.30974e+07	2.09593e+07	3.76541e+06	1.26996e+07	1.13291e+07	1.50253e+07	3.31977e+07	2.30479e+07	386206	65541.2	62465.3	1.25721e+07	6.11277e+06	9.85459e+06	8.26724e+06	318377	6.31683e+06	1.83857e+07	9.11482e+06	1.02689e+07	1.15294e+07	9.44632e+06	1.4183e+07	1.10001e+07	3.61704e+06	81599.3	99130.1	1.14458e+07	1.19885e+07	1.14612e+07	242370	0.618
S-Adenosylmethionine	C15 H22 N6 O5 S	positive	Not the top hit	Full match	No results	Full match	-2.38	398.136	2.224	2	1	93.9	69.9	3	30	7	DDA for preferred ion	4.31554e+07	6.10211e+07	8.07577e+07	7.86425e+07	8.43118e+07	7.63848e+07	5.24277e+07	6.87947e+07	466198	44360.6	43682.5	7.55526e+07	8.32473e+07	7.61025e+07	7.08979e+07	5.19945e+07	9.30458e+07	6.21521e+07	8.12791e+07	7.7615e+07	8.95725e+07	9.09505e+07	1.09753e+08	9.13539e+07	404393	842621	478056	3.7243e+07	4.11394e+07	3.63509e+07	804978	1.045
S-Adenosylmethionine	C15 H22 N6 O5 S	positive	No match	Invalid mass	No results	No results	-500001	199.068	2.218	0	1	94.9	73.3	3	30	7	DDA for other ion	254950	385625	458988	552659	603459	660215	478179	638802	28286.7	29579.3	29810.7	7.34019e+06	3.20016e+06	2.68023e+06	3.9316e+06	2.90797e+06	5.5027e+06	3.41692e+06	3.21912e+06	6.72429e+06	7.73857e+06	9.09505e+07	1.09753e+08	9.13539e+07	275973	842621	326244	3.7243e+07	4.11394e+07	3.63509e+07	549348	6.438
S-Adenosylhomocysteine	C14 H20 N6 O5 S	negative	Full match	Full match	Full match	Full match	-1.36	384.121	1.558	2	1	77.9	68.1	4	8	8	DDA for preferred ion	1.39271e+07	1.33349e+07	9.00122e+06	7.61505e+06	5.15252e+06	1.12342e+07	1.35902e+07	1.45941e+07	34572.9	32945.4	34324	8.61991e+06	6.87324e+06	1.00304e+07	1.17692e+07	1.1483e+07	6.08228e+06	1.03321e+07	6.93858e+06	3.95245e+06	3.34077e+06	3.64896e+06	5.52009e+06	4.86631e+06	3.79149e+06	8.9443e+06	8.39716e+06	8.68753e+06	7.23384e+06	8.19043e+06	8.36686e+06	0.759
Riboflavin	C17 H20 N4 O6	negative	Not the top hit	Full match	Full match	Full match	-0.58	376.138	5.539	3	1	88.7	9.4	4	9	2	DDA for preferred ion	1.25537e+07	5.0914e+06	1.07434e+06	1.54135e+06	1.1953e+06	1.55687e+06	1.94763e+06	1.09628e+06	1.08019e+06	422781	380079	1.31384e+06	1.17277e+06	1.70468e+06	1.41514e+06	2.00156e+06	1.47582e+06	1.63502e+06	2.1374e+06	923007	927110	869232	1.84132e+06	2.18989e+06	480754	1.10888e+06	3.68714e+06	4.17796e+06	4.12543e+06	4.33339e+06	4.11591e+06	1.004
Pyrogallol-2-O-sulphate	C6 H6 O6 S	negative	Full match	No results	No results	Full match	-4.82	205.988	2.504	3	0			4	12	10	DDA for preferred ion	730205	1.83426e+06	1.82114e+06	1.29209e+06	3.17052e+06	1.23732e+07	4.61834e+06	1.13575e+06	57173.7	52841.8	54862.8	404292	274704	206790	1.64139e+06	461573	486788	2.40158e+06	820467	54733.6	53761	57878.7	55846.2	51640.7	156326	89735.3	110421	1.53259e+06	1.69725e+06	1.33141e+06	1.6494e+06	0.259
Pyridoxine	C8 H11 N O3	positive	Full match	Full match	Full match	Full match	-2.4	169.073	2.472	6	4	82.2	64.9	2	17	0	DDA for preferred ion	527321	309020	674225	782418	1.02549e+06	1.46038e+06	1.74216e+07	4.17157e+06	403172	1.13297e+06	1.33132e+06	890045	891438	899159	931449	949558	866670	2.40406e+06	1.78611e+06	2.63985e+06	927804	1.6605e+06	995522	2.06078e+06	2.32115e+06	2.24982e+06	1.46431e+06	1.59256e+06	950042	950042	1.07976e+06	1.013
Pro-Pro	C10 H16 N2 O3	positive	Full match	No results	No results	Full match	-2.16	212.116	2.276	3	0			3	19	10	DDA for preferred ion	4.20097e+06	4.69728e+06	6.20947e+06	5.16226e+06	3.59898e+06	4.62194e+06	7.59284e+06	2.32308e+06	764765	347049	399905	3.92274e+06	3.56807e+06	3.60374e+06	1.32254e+06	2.49014e+06	4.64993e+06	4.97888e+06	5.22066e+06	5.86137e+06	4.28303e+06	3.72019e+06	2.60763e+06	2.14484e+06	915091	1.72719e+06	2.42251e+06	8.69969e+06	1.02086e+07	8.52811e+06	1.00122e+06	0.808
Propionylcarnitine	C10 H19 N O4	positive	No results	Full match	No results	Full match	-2.37	217.131	2.215	2	2	98.7	85.7	3	10	1	DDA for preferred ion	9.44721e+06	4.20208e+06	3.61622e+06	2.99012e+06	4.39238e+06	3.17272e+06	5.45367e+06	3.83998e+06	251100	98022.2	93084.7	1.60835e+08	3.39043e+08	1.50842e+08	1.65363e+08	1.47225e+08	2.32814e+08	2.37914e+08	1.39751e+08	4.95159e+08	2.52067e+08	1.90011e+08	1.64101e+08	1.62846e+08	257851	173414	314073	2.64666e+08	2.58299e+08	2.64265e+08	455733	40.561
Prolylleucine	C11 H20 N2 O3	positive	Full match	Full match	No results	Partial match	-2.72	228.147	2.26	2	3	83.3	9.2	3	21	8	DDA for preferred ion	5.22364e+08	4.81826e+08	4.91093e+08	6.57211e+08	2.74443e+08	8.47337e+08	4.2158e+08	3.80057e+08	5.26261e+06	325402	299960	8.36779e+09	6.86912e+09	7.83703e+09	9.59832e+09	7.95853e+09	6.43366e+09	7.63679e+09	5.84794e+09	5.7607e+09	5.55563e+09	5.04984e+09	4.73518e+09	4.76452e+09	2.74519e+06	3.63088e+06	3.63675e+06	8.70209e+09	9.99148e+09	8.86315e+09	6.34441e+06	15.905
Prolylleucine	C11 H20 N2 O3	positive	No results	Full match	No results	Partial match	-2.76	228.147	2.025	2	4	84.9	9.2	3	17	11	DDA for preferred ion	1.68054e+09	2.98145e+09	1.8801e+09	1.94395e+09	2.15653e+09	1.80199e+09	2.20758e+09	1.94804e+09	9.68732e+06	761863	767646	2.24578e+09	1.20251e+09	1.03572e+09	1.8987e+09	1.92466e+09	8.19428e+08	1.01731e+09	1.2071e+09	1.40374e+09	1.43749e+09	1.32209e+09	1.92249e+09	1.63713e+09	1.23188e+07	1.82724e+07	1.87695e+07	1.4838e+09	1.81354e+09	1.5094e+09	1.78459e+07	0.619
Pregabalin	C8 H17 N O2	positive	Full match	No results	No results	Full match	-1.7	159.126	1.992	2	0			2	1	0	DDA for preferred ion	9.44613e+08	7.26712e+08	8.90948e+08	9.52172e+08	8.78371e+08	8.44514e+08	1.0539e+09	4.30378e+08	152228	128157	102825	1.94708e+08	5.2274e+08	2.86381e+08	2.08532e+08	1.95553e+07	5.72998e+07	2.19455e+08	1.63949e+08	8.12285e+07	1.38234e+08	9.18155e+07	1.43072e+08	7.71187e+06	1.04914e+06	963869	2.49181e+06	1.68677e+07	3.57186e+08	3.57186e+08	1.44241e+06	0.228
Pregabalin	C8 H17 N O2	positive	Full match	No results	No results	Full match	-1.99	159.126	2.044	2	0			2	3	0	DDA for preferred ion	1.379e+08	1.85579e+08	2.49943e+08	2.13439e+07	1.34918e+08	2.68992e+08	5.27147e+08	1.86121e+08	110987	113994	111734	1.98809e+08	4.9735e+08	2.85107e+08	2.03978e+08	2.30514e+08	2.55218e+08	2.30055e+08	1.90749e+08	9.80617e+07	1.78262e+08	9.53419e+07	1.47594e+08	1.39835e+07	852176	1.11616e+06	3.04652e+06	1.00442e+07	3.52485e+08	3.52485e+08	1.68111e+06	1.239
Platelet-activating factor	C26 H54 N O7 P	positive	Full match	No results	No results	Full match	-2.06	523.363	15.51	3	0			2	29	0	DDA for preferred ion	145548	155747	161531	172771	240325	184450	199683	204533	121928	129950	133144	233856	249104	261919	276387	329249	389638	382671	409718	4.56552e+08	2.99186e+08	2.95782e+08	5.77285e+08	1.2516e+09	2.62716e+06	2.98787e+06	1.63558e+07	884987	884987	1.47774e+06	5.37376e+06	1.695
Pidotimod	C9 H12 N2 O4 S	positive	Full match	No results	No results	Full match	0.18	244.052	2.824	2	0			3	19	6	DDA for preferred ion	5.96218e+06	5.19124e+06	4.74567e+06	4.33501e+06	4.44947e+06	4.40347e+06	9.72529e+06	7.02691e+06	124760	133246	123727	183297	643003	8.76225e+06	9.67264e+06	3.04815e+06	4.82491e+06	353230	5.85806e+06	115620	133731	112469	81049.7	135235	76202	76455	74091.8	5.77284e+06	6.4382e+06	5.84976e+06	73853.7	0.792
phosphopantothenic acid	C9 H18 N O8 P	negative	Full match	No results	Full match	Full match	-2.13	299.076	0.881	2	0			4	3	3	DDA for preferred ion	2.97851e+08	1.0842e+08	5.6651e+07	6.95839e+07	5.48115e+07	5.38695e+07	6.44622e+07	6.75697e+07	102504	31523.3	35309.8	7.73702e+07	5.79284e+07	9.44375e+07	7.38737e+07	1.01041e+08	6.66148e+07	8.41555e+07	7.13508e+07	3.44253e+07	3.85213e+07	5.10311e+07	6.12597e+07	5.62512e+07	4.48082e+07	7.28235e+07	9.69025e+07	6.11899e+07	6.28796e+07	6.48847e+07	6.05078e+07	1.146
Phosphonoacetate	C2 H5 O5 P	positive	Full match	No results	Partial match	Full match	-1.88	139.987	2.068	2	0			3	11	9	DDA for preferred ion	1.03687e+07	1.34155e+07	9.85725e+06	1.51996e+07	1.43443e+07	1.41719e+07	1.38722e+07	1.55996e+07	120162	132361	130041	1.38433e+07	1.13938e+07	1.24101e+07	1.27732e+07	9.30018e+06	1.02638e+07	1.66102e+07	1.29006e+07	1.11529e+07	1.14654e+07	9.82457e+06	1.21462e+07	1.15835e+07	525851	1.39002e+06	1.21811e+06	4.22695e+06	3.62001e+06	4.25324e+06	1.27909e+06	0.898
phosphonoacetaldehyde	C2 H5 O4 P	positive	Full match	No results	No results	Full match	-1.53	123.992	1.893	1	0			3	5	3	DDA for preferred ion	1.73088e+07	1.83602e+07	1.99888e+07	1.93223e+07	1.81542e+07	1.972e+07	2.12727e+07	1.67695e+07	166021	175067	173503	2.16866e+07	2.06941e+07	2.14718e+07	2.12804e+07	1.71467e+07	2.69978e+07	2.05844e+07	2.34497e+07	1.95228e+07	2.1926e+07	1.65756e+07	1.96039e+07	1.90536e+07	1.12458e+06	176399	174024	1.25038e+07	1.17753e+07	1.25189e+07	206729	1.135
Phenylmethylsulfonyl fluoride	C7 H7 F O2 S	negative	No results	No results	No results	Full match	0.34	174.015	1.118	1	0			4	18	15	DDA for preferred ion	8.5251e+07	9.48995e+07	6.42782e+07	9.49646e+07	5.11993e+07	6.79977e+07	8.31605e+07	1.02195e+08	113663	143071	154803	9.85968e+07	8.74974e+07	7.53523e+07	6.98839e+07	8.00951e+07	7.88309e+07	7.18093e+07	6.71162e+07	6.36242e+07	7.8843e+07	6.85433e+07	7.53899e+07	8.16879e+07	6.00575e+07	8.63875e+07	5.66381e+07	5.96198e+07	8.2938e+07	7.30249e+07	6.47839e+07	0.916
PG(16:1(9Z)/18:1(9Z))	C40 H75 O10 P	negative	No results	No results	No results	Full match	-1.32	746.509	19.498	6	0			2	6	0	DDA for preferred ion	1.03771e+08	7.57454e+07	1.59389e+08	4.70526e+07	6.18899e+07	2.16872e+08	7.662e+07	2.4137e+08	3.51637e+06	6.58973e+07	8.55749e+07	8.97779e+07	2.47255e+08	6.88068e+07	3.99554e+08	3.58525e+08	2.97833e+08	2.99951e+08	2.81869e+08	3.72891e+08	4.1666e+08	4.40353e+08	4.20858e+08	3.88155e+08	3.76732e+08	3.27313e+08	3.10582e+08	6.25774e+07	1.27125e+08	3.34185e+08	3.34185e+08	3.214
pentobarbital	C11 H18 N2 O3	positive	Full match	No results	No results	Full match	-2.94	226.131	2.241	2	0			3	6	6	DDA for preferred ion	5.26094e+06	7.53337e+06	6.38177e+06	6.94035e+06	6.26597e+06	7.79834e+06	365771	7.56282e+06	159652	93901.6	90166	4.79823e+06	4.73767e+06	5.03763e+06	4.73785e+06	4.3403e+06	4.27068e+06	6.15098e+06	5.38934e+06	5.98191e+06	5.70819e+06	5.19856e+06	4.62036e+06	3.51223e+06	409799	150744	253215	6.34362e+06	6.98802e+06	6.34765e+06	510351	0.716
Pentobarbital	C11 H18 N2 O3	negative	Full match	Full match	No results	Full match	-4.01	226.131	7.263	2	10	97.7	9.9	4	6	3	DDA for preferred ion	5.47886e+07	3.41712e+07	2.35775e+07	2.84609e+07	4.66181e+07	8.69662e+07	6.9745e+07	1.93765e+07	582715	419803	516309	2.0414e+09	2.68222e+09	1.90773e+09	1.89643e+09	1.61108e+09	2.02704e+09	1.73236e+09	4.58679e+07	4.44939e+06	3.41515e+06	3.09014e+06	2.68103e+06	2.5448e+06	2.20815e+06	2.32272e+06	1.99987e+06	1.28667e+09	1.3005e+09	1.35081e+09	1.27222e+09	47.087
Pentobarbital	C11 H18 N2 O3	negative	No results	Full match	No results	Full match	-4.52	226.131	7.574	2	10	97.3	9.9	4	15	9	DDA for preferred ion	3.68945e+08	2.3575e+08	1.4219e+08	1.58254e+08	1.02616e+08	2.24744e+08	1.1022e+08	1.68044e+08	94817	8.62093e+06	7.98812e+06	3.91073e+08	3.74473e+08	2.82974e+08	4.21091e+08	3.25812e+08	4.31794e+08	3.18897e+08	2.74299e+08	2.21224e+07	1.79192e+07	1.59001e+07	93365.7	1.36123e+07	1.24095e+07	713504	1.1796e+07	2.21192e+08	2.70176e+08	2.47247e+08	2.24745e+08	2.146
Pentobarbital	C11 H18 N2 O3	negative	Full match	Full match	No results	Full match	-4.42	226.131	7.126	2	12	98	9.9	4	9	9	DDA for preferred ion	1.01492e+08	1.03224e+08	2.86764e+07	3.63371e+07	3.77082e+07	5.92134e+07	5.80416e+07	5.21117e+07	48655.3	1.60285e+06	1.44896e+06	7.2782e+07	1.05455e+08	6.32032e+07	1.01403e+08	6.78714e+07	7.21692e+07	5.39894e+07	3.49578e+07	3.78091e+06	2.91491e+06	2.66576e+06	2.35893e+06	2.24342e+06	1.94649e+06	2.28516e+06	1.87117e+06	4.45564e+07	4.72168e+07	3.90082e+07	4.74064e+07	1.271
PEG-4	C8 H18 O5	positive	Full match	No results	No results	Full match	-1.83	194.115	3.361	1	0			3	23	4	DDA for preferred ion	2.51972e+06	3.14814e+07	3.70533e+06	2.81879e+06	2.09501e+06	1.97938e+06	2.49774e+06	3.37753e+06	4.05281e+06	4.63192e+06	129826	1.70043e+06	1.5702e+06	1.50096e+06	1.39199e+06	2.88486e+06	5.26921e+06	2.15016e+06	1.06788e+06	5.66044e+06	5.15708e+06	5.42313e+06	4.73164e+06	4.6641e+06	4.11279e+06	4.91743e+06	4.14366e+06	3.82757e+06	3.56219e+06	3.87309e+06	4.16526e+06	0.613
PEG n5	C10 H22 O6	positive	Full match	Full match	No results	No results	-2.59	238.141	5.079	0	1	77.2	73.1	3	9	8	DDA for preferred ion	1.67118e+07	1.66161e+07	1.62568e+07	7.94535e+06	6.5596e+06	1.39299e+07	1.30333e+07	1.03003e+07	5.50564e+06	6.40343e+06	6.71164e+06	1.07174e+07	8.69644e+06	2.07792e+07	1.03353e+07	4.7095e+07	1.09879e+07	7.57631e+06	9.65508e+06	6.96734e+06	6.59959e+06	6.45821e+06	5.81554e+06	4.78717e+06	2.75185e+06	4.01509e+06	3.7114e+06	9.80876e+06	8.47238e+06	9.78248e+06	3.76589e+06	0.781
Palmitoylcarnitine	C23 H45 N O4	positive	Full match	Full match	No results	Full match	-2.65	399.334	14.136	1	2	98.4	84.1	3	6	2	DDA for preferred ion	76334.2	75095.8	78410.8	78778.6	80906	120055	78619.8	80280.5	74000.7	73801.3	75949.1	78906.4	79733.2	79467.6	82709.1	82092.2	82999.1	81079.2	83338.7	2.99998e+08	5.10425e+08	2.15071e+08	1.18389e+08	4.92863e+08	100980	93239.6	86332.2	8.71203e+07	8.99829e+07	8.70183e+07	97674.1	1.037
O-pentadecanoylcarnitine	C22 H43 N O4	positive	Full match	No results	No results	Full match	-2.56	385.318	13.529	1	0			3	21	15	DDA for preferred ion	95915.2	114168	83162.9	84984.6	87407.3	87287.7	86393	90637.5	72707.5	76621.1	75187	89241.4	93755.1	95687.7	98778.8	98758.4	102380	102328	106614	4.06042e+06	1.03983e+07	3.16019e+06	1.5976e+06	5.30701e+06	131570	132078	128226	1.9083e+06	1.48319e+06	1.95663e+06	139972	1.131
Oleic acid alkyne	C18 H30 O2	negative	Full match	Full match	Partial match	Partial match	-1.73	278.224	12.768	10	12	93.3	9.7	4	9	3	DDA for preferred ion	1.30015e+07	4.18056e+06	287250	425938	319859	5.73421e+06	218666	772663	1.14064e+06	22220.6	41186.1	6.26045e+06	9.03014e+06	1.04714e+07	1.12045e+07	8.95752e+06	5.93035e+06	4.1304e+06	7.24311e+06	8.34013e+06	1.54404e+07	6.67168e+06	1.85054e+07	2.02356e+07	771449	2.50029e+06	2.18238e+07	4.98923e+06	5.28626e+06	5.13615e+06	5.02158e+06	13.516
nylon cyclic dimer	C12 H22 N2 O2	positive	Full match	No results	No results	Full match	-2.52	226.168	4.404	3	0			3	16	4	DDA for preferred ion	501327	464999	535675	576652	428333	488157	589206	561226	328588	474945	467723	488032	494981	557389	609280	708706	555649	748601	651948	869136	829571	509976	857802	624192	765355	603876	711054	6.94759e+06	6.50563e+06	6.99615e+06	557480	1.125
N-Stearoyltyrosine	C27 H45 N O4	positive	Full match	No results	No results	Full match	-3.11	447.333	13.711	2	0			3	2	2	DDA for preferred ion	109017	139442	84122.6	81067.4	80376.2	83868.6	80001.2	80940	73975.6	80672.2	78778.4	80897.6	94963.5	109990	88109.9	81050.9	112888	83266.7	79630.7	1.95706e+07	2.18935e+07	1.30101e+07	1.68805e+07	2.52974e+07	84319.6	85011.2	83629.3	1.13646e+07	1.09932e+07	1.13678e+07	88531	1.039
Nonanoic acid	C9 H18 O2	negative	No results	Invalid mass	No results	No results	-9.3	158.129	5.763	0	1	71.3	8.6	4	5	5	DDA for preferred ion	1.92688e+07	1.67371e+07	1.54001e+07	1.48125e+07	1.60624e+07	2.42422e+07	2.0015e+07	8.55643e+06	28085.2	21667.1	74413.2	1.96198e+07	1.54905e+07	1.66327e+07	1.538e+07	1.26879e+07	8.69341e+06	1.48929e+07	1.22621e+07	49706	91646.8	76463.5	68747.5	96272	69563.9	36692.7	100716	1.04915e+07	1.02188e+07	9.5314e+06	1.0723e+07	0.923
N-methylproline	C6 H11 N O2	positive	Full match	No results	Partial match	Full match	-0.1	129.079	2.343	19	0			3	30	18	DDA for preferred ion	6.55613e+06	5.02169e+07	3.06559e+07	6.08726e+07	5.64618e+07	5.24663e+07	3.54533e+07	2.34544e+07	6.23426e+06	4.01271e+06	4.7043e+06	1.64396e+07	2.50417e+07	1.97177e+07	1.7756e+07	2.02711e+07	2.08753e+07	3.05254e+07	2.89923e+07	2.01309e+07	1.41651e+07	1.46966e+07	7.76934e+06	1.95816e+07	1.17005e+07	1.48676e+06	1.31327e+07	1.64676e+07	1.20814e+07	1.72552e+07	1.76908e+07	0.48
N-Methylisopelletierine	C9 H17 N O	positive	Full match	No results	No results	Full match	-2.54	155.131	4.796	4	0			2	15	0	DDA for preferred ion	2.32487e+07	1.7004e+07	2.27551e+07	1.84506e+07	1.77793e+07	2.83507e+07	1.69414e+07	8.651e+06	3.30512e+06	613463	727929	1.3982e+06	1.46608e+06	1.18496e+06	1.57751e+06	797443	840589	3.23102e+06	1.77744e+06	2.94947e+06	4.75515e+06	5.00145e+06	2.12652e+06	1.48789e+07	1.27345e+06	397723	772966	776794	2.04759e+06	2.04759e+06	1.91622e+06	0.079
N-Methylisopelletierine	C9 H17 N O	positive	Full match	No results	No results	Full match	-2.59	155.131	7.33	4	0			3	14	6	DDA for preferred ion	1.7033e+07	1.81148e+07	1.38902e+07	1.09963e+07	1.35879e+07	1.40862e+07	1.68643e+07	7.90338e+06	96374.8	128032	99514.1	1.33801e+07	1.52616e+07	1.23238e+07	1.27938e+07	1.16539e+07	1.43141e+07	1.33322e+07	1.44611e+07	133880	133885	146096	154402	159449	83002.9	69206.4	109401	1.07049e+07	9.71548e+06	1.07965e+07	106140	0.955
N-Methylhistamine	C6 H11 N3	positive	Full match	Full match	No results	Partial match	-1.57	125.095	2.404	5	8	76.6	48.1	3	3	2	DDA for preferred ion	3.8646e+08	2.39729e+08	2.47513e+08	1.97928e+08	1.28321e+08	3.58766e+08	4.64228e+08	3.63399e+08	408904	248173	239730	1.404e+08	1.10616e+08	1.437e+08	1.44137e+08	2.02069e+08	1.08736e+08	2.31984e+08	1.10945e+08	9.87543e+07	8.13592e+07	5.8186e+07	1.25108e+08	8.60937e+07	1.11447e+06	3.11281e+06	2.8561e+06	2.32062e+08	2.22812e+08	2.31984e+08	3.31766e+06	0.469
N-methylethanolamine phosphate	C3 H10 N O4 P	positive	Full match	No results	Full match	Full match	-1.56	155.035	2.038	3	0			3	5	1	DDA for preferred ion	1.3047e+08	1.67681e+08	1.59723e+08	1.35648e+08	1.41492e+08	1.75287e+08	9.91527e+07	1.12065e+08	138318	153092	281829	2.30213e+08	2.19144e+08	1.38979e+08	1.76289e+08	1.34092e+08	1.80068e+08	1.05703e+08	2.04862e+08	6.33278e+07	8.16797e+07	5.31503e+07	9.819e+07	7.95468e+07	789904	1.47283e+06	1.28309e+06	7.11232e+07	6.96938e+07	7.11694e+07	1.1884e+06	1.286
Nicotinamide adenine dinucleotide phosphate (NADP+)	C21 H28 N7 O17 P3	positive	No match	Full match	No results	No results	-2.42	743.074	1.838	0	1	99	96.5	3	17	0	DDA for preferred ion	1.54595e+07	3.99396e+07	6.02228e+07	3.45902e+07	4.83447e+07	3.88339e+07	3.69187e+07	3.6378e+07	284382	48667.6	182663	2.46782e+07	2.96987e+07	4.22204e+07	3.01033e+07	2.61524e+07	3.4966e+07	5.00238e+07	2.11403e+07	1.80798e+07	1.6176e+07	1.90493e+07	2.39282e+07	4.36061e+07	2.87962e+06	545339	487512	1.58955e+07	1.5844e+07	1.59017e+07	1.75287e+06	0.789
Nicotinamide	C6 H6 N2 O	positive	Full match	Full match	Full match	Partial match	-0.77	122.048	2.635	6	8	99.7	93.4	3	13	0	DDA for preferred ion	2.24022e+10	2.02612e+10	2.29882e+10	2.46336e+10	1.6902e+10	1.99532e+10	2.09797e+10	2.34575e+10	6.54074e+06	8.2494e+06	7.91811e+06	3.74885e+08	3.48513e+08	1.86721e+08	4.19509e+08	1.27181e+10	1.11652e+10	1.22e+10	9.43731e+09	3.37469e+08	3.52e+08	4.01651e+08	4.04687e+08	3.79347e+08	2.77075e+08	3.91377e+08	1.58796e+08	2.56187e+10	2.53992e+10	2.55997e+10	3.77447e+08	0.227
n-Hexanamide	C6 H13 N O	positive	Full match	No results	No results	Full match	-0.34	115.1	2.24	4	0			3	11	10	DDA for preferred ion	1.06084e+07	8.97632e+06	6.75195e+06	9.41658e+06	7.98489e+06	1.25303e+07	2.72028e+06	5.3336e+06	1.32514e+06	1.30388e+06	117167	4.16162e+06	4.22418e+06	5.17223e+06	4.45564e+06	4.45595e+06	3.5917e+06	1.14538e+07	2.73681e+06	9.11847e+06	6.29001e+06	6.41e+06	3.80156e+06	5.03601e+06	1.76682e+06	357223	1.69318e+06	6.93362e+06	5.84135e+06	6.97145e+06	1.60049e+06	0.512
N-Ethylaniline	C8 H11 N	positive	Full match	No results	Partial match	Full match	-0.87	121.089	7.61	10	0			3	22	21	DDA for preferred ion	9.72206e+06	1.21837e+06	851199	884152	563058	872514	578114	774459	1.40154e+06	1.09791e+06	1.24694e+06	467212	459749	54148.7	594278	532938	421289	649254	351638	458456	515779	711058	866841	85594	88732.4	53649.8	84224.7	491133	702459	500012	109470	0.538
Nadolol	C17 H27 N O4	positive	Full match	No results	Partial match	Full match	-3.31	309.193	7.538	2	0			3	21	12	DDA for preferred ion	6.76845e+06	5.40724e+06	1.63303e+07	9.30371e+06	1.26634e+07	5.37063e+06	6.78467e+06	1.19512e+07	95921	92681.5	89081.7	929406	2.80418e+06	3.08413e+06	1.13617e+06	3.0151e+06	521942	531679	2.39723e+06	7.4691e+06	2.67405e+07	2.63452e+07	2.16969e+07	2.62427e+07	47981.4	46536.5	40921	1.18795e+07	1.47664e+07	1.21993e+07	38839.3	0.22
Nadolol	C17 H27 N O4	positive	Full match	No results	Partial match	Full match	-3.23	309.193	7.423	2	0			3	11	8	DDA for preferred ion	1.05024e+07	6.68448e+06	8.67677e+06	1.05051e+07	1.20062e+07	7.74737e+06	978432	1.47934e+07	279242	288132	288861	6.74547e+06	3.8793e+06	8.39837e+06	3.68934e+06	2.32899e+06	6.35704e+06	6.35765e+06	2.9144e+06	1.50507e+07	2.6578e+07	2.78343e+07	1.71002e+07	2.32336e+07	44590.2	43872.3	43756	1.10072e+07	1.26884e+07	1.10929e+07	36476.9	0.534
N-Acetyl-L-leucine	C8 H15 N O3	positive	Full match	No results	No results	Full match	-2.1	173.105	3.182	8	0			2	10	0	DDA for preferred ion	420539	511116	612124	488544	321502	614927	9.46831e+06	1.9321e+06	454252	510260	350702	772472	813964	873797	886698	840831	854028	843923	788933	592954	440313	485277	481799	633401	198801	447369	768026	652575	683681	683681	615628	1.5
N6-Me-Adenosine	C11 H15 N5 O4	positive	Full match	Full match	No results	Full match	-3.26	281.111	2.33	9	3	98	9.9	3	18	8	DDA for preferred ion	4.59361e+07	5.1724e+07	3.88853e+07	3.93786e+07	3.19343e+07	4.37277e+07	4.78734e+07	5.72132e+07	2.00566e+06	336772	320893	2.32656e+07	2.51186e+07	3.20949e+07	2.94433e+07	2.79042e+07	3.16668e+07	2.51928e+07	2.51375e+07	2.34536e+07	2.15789e+07	2.57445e+07	1.67048e+07	1.46666e+07	1.00191e+06	817079	599393	3.69644e+07	4.28563e+07	3.7578e+07	662521	0.592
N6,N6,N6-Trimethyl-L-lysine	C9 H20 N2 O2	positive	Full match	Full match	Partial match	Full match	-2.21	188.152	2.137	3	1	94.5	72	2	15	0	DDA for preferred ion	6.90041e+07	8.72104e+07	8.34624e+07	6.48918e+07	6.70157e+07	7.03634e+07	6.74346e+07	6.27111e+07	837182	225287	206288	4.9808e+07	4.32419e+07	5.15405e+07	4.52929e+07	3.40054e+07	5.86809e+07	4.47548e+07	3.2303e+07	4.655e+07	5.30336e+07	5.19567e+07	5.08047e+07	4.20325e+07	196625	728902	733220	1.05675e+06	3.7235e+07	3.7235e+07	855880	0.66
N6,N6,N6-Trimethyl-L-lysine	C9 H20 N2 O2	positive	Full match	Full match	Partial match	Full match	-2.24	188.152	1.996	3	1	86.5	53.9	3	17	4	DDA for preferred ion	2.28126e+07	3.82183e+07	3.72776e+07	2.41741e+07	2.6617e+07	3.20404e+07	3.58223e+07	3.1867e+07	540747	249379	248414	3.09729e+07	2.40485e+07	3.19989e+07	3.22614e+07	2.32219e+07	3.41477e+07	4.35045e+07	2.17013e+07	3.71922e+07	3.02807e+07	4.99491e+07	4.90769e+07	2.81334e+07	954744	1.31569e+06	1.12325e+06	3.54949e+07	3.32212e+07	3.52461e+07	405424	0.985
N6,N6,N6-Trimethyl-L-lysine	C9 H20 N2 O2	positive	Full match	Full match	Partial match	Full match	-2.32	188.152	2.076	3	1	91	59.5	3	17	4	DDA for preferred ion	2.27932e+07	3.82183e+07	3.72776e+07	2.41741e+07	2.66419e+07	3.20253e+07	3.58382e+07	3.19315e+07	655024	188435	290496	4.47844e+07	3.91699e+07	4.70192e+07	4.19694e+07	3.14384e+07	5.45915e+07	4.18869e+07	4.6362e+07	4.43002e+07	5.07314e+07	4.99491e+07	4.90769e+07	4.07915e+07	383239	990476	848743	3.54949e+07	3.32212e+07	3.52461e+07	871615	1.356
N2-(2,3-dihydrobenzo[b]furan-5-ylmethyl)-2-thiophenesulfonamide	C13 H13 N O3 S2	negative	No match	Invalid mass	No results	No results	9.47	295.036	1.946	0	1	60.3	8	4	22	7	DDA for preferred ion	1.04404e+07	1.08393e+07	8.99522e+06	7.97834e+06	7.25294e+06	9.01735e+06	1.75271e+07	1.28275e+07	54153.7	49515.5	49177.1	1.18632e+07	1.09411e+07	9.4305e+06	1.14519e+07	1.01505e+07	9.87731e+06	1.11508e+07	9.00433e+06	7.06027e+06	7.0033e+06	5.41836e+06	8.08245e+06	6.05018e+06	7.22956e+06	6.93981e+06	7.32757e+06	1.02794e+07	1.02418e+07	1.1581e+07	1.00016e+07	1.084
N-{[(2R,4S,5R)-5-(3-Cyclopentyl-1-methyl-1H-pyrazol-5-yl)-1-azabicyclo[2.2.2]oct-2-yl]methyl}-2-furamide	C22 H30 N4 O2	positive	No match	Invalid mass	No results	No results	-47131.2	364.222	12.644	0	8	83	65.9	2	22	0	DDA for preferred ion	161682	170929	2.12971e+06	181450	185772	1.89087e+06	201233	215759	8.58953e+06	7.87511e+06	5.43568e+06	1.98547e+06	1.9843e+06	1.04088e+06	1.77467e+06	1.91954e+06	2.0699e+06	1.72424e+06	1.73309e+06	8.31689e+07	7.47557e+07	1.19138e+07	2.34702e+07	5.89159e+07	3.13972e+06	3.4403e+06	3.27774e+06	3.59671e+06	3.59671e+06	1.26027e+07	2.96158e+06	9.546
N-(tert-Butoxycarbonyl)-L-leucine	C11 H21 N O4	positive	Full match	No results	No results	Full match	-2.54	231.146	2.907	5	0			3	4	3	DDA for preferred ion	1.25294e+09	7.48403e+08	7.39539e+08	7.31244e+08	4.23345e+08	6.72814e+08	5.64032e+08	5.09582e+08	487951	301376	282007	1.64957e+09	2.57978e+09	2.24e+09	5.61566e+08	3.3595e+09	4.00066e+09	1.03968e+09	9.35836e+08	910218	1.40216e+06	1.30312e+06	1.35929e+06	1.009e+06	1.62283e+06	479041	1.30604e+06	1.23516e+09	1.30755e+09	1.23458e+09	296413	2.77
N-((4-AMINO-2-METHYL-5-PYRIMIDINYL)METHYL)FORMAMIDE	C7 H10 N4 O	positive	Full match	No results	No results	Full match	-2.34	166.085	2.753	1	0			3	7	7	DDA for preferred ion	1.68225e+07	4.36964e+06	4.71009e+06	3.79392e+06	3.70643e+06	5.63679e+06	7.34116e+06	1.30602e+07	114925	524190	482684	3.72446e+06	156581	649969	6.44302e+06	787259	1.07462e+06	1.10922e+07	356923	1.65661e+06	493472	446308	447670	490303	119781	123522	386840	9.02276e+06	1.02172e+07	9.01996e+06	456480	0.18
monomethyl phosphate	C H5 O4 P	negative	No results	No results	No results	Full match	-2.76	111.992	0.903	2	0			4	3	3	DDA for other ion	2.05975e+07	1.33384e+07	2.05886e+07	2.05796e+07	2.91373e+07	1.79748e+07	1.08067e+07	1.22659e+07	21860.5	17782.3	20014.3	3.02494e+07	5.38117e+07	2.54968e+07	2.49023e+07	3.13869e+07	2.36288e+07	2.7169e+07	1.65802e+07	6.65101e+07	6.50207e+07	5.59583e+07	3.47717e+07	4.55977e+07	4.81695e+07	3.47001e+07	3.65115e+07	2.64517e+07	2.6719e+07	2.7855e+07	2.6058e+07	1.366
MFCD22416941	C25 H47 N O4	positive	Full match	No results	No results	Full match	-2.76	425.349	14.41	7	0			3	3	2	DDA for preferred ion	384771	247350	358983	85703.1	537692	89509	88282.1	1.07821e+07	82235.7	87996.1	86967.8	85701.4	87664.3	89012.1	87886.2	87142.1	142167	89229	87826.6	4.45324e+08	4.41152e+08	1.76472e+08	1.50244e+08	4.56619e+08	153269	99813.2	186103	1.01089e+08	9.78988e+07	1.0115e+08	135397	0.29
Methyl palmitate	C17 H34 O2	positive	No match	Invalid mass	No results	No results	62997.3	287.281	13.548	0	9	97.5	80.6	3	20	9	DDA for preferred ion	3.89135e+07	2.42963e+07	1.1605e+08	3.21371e+07	3.61918e+07	2.9384e+07	4.59494e+06	4.42972e+07	1.64983e+06	744263	1.59779e+06	7.09885e+07	6.19462e+07	2.36351e+07	4.04791e+07	2.67229e+07	4.3027e+07	2.77757e+07	4.57233e+07	1.3609e+06	1.81632e+06	3.1129e+06	2.74717e+06	2.4041e+06	6.07061e+08	1.42492e+07	5.73727e+06	7.18379e+06	8.50668e+06	7.33482e+06	3.9585e+06	1.222
Methionine sulfoximine	C5 H12 N2 O3 S	positive	Full match	No results	No results	Full match	-2.73	180.056	2.443	3	0			3	12	2	DDA for preferred ion	2.64853e+06	4.66232e+06	5.28786e+06	5.0586e+06	4.09344e+06	4.32489e+06	3.17308e+07	1.0366e+07	75310.9	210624	118409	4.02391e+06	5.17243e+06	4.51622e+06	6.52068e+06	3.93298e+06	4.82723e+06	3.37263e+06	4.03556e+06	2.54306e+06	2.41789e+06	1.9824e+06	2.24206e+06	2.31881e+06	145705	370574	395013	4.93576e+06	5.10129e+06	4.92222e+06	312136	0.88
Metalaxyl	C15 H21 N O4	positive	Full match	No results	No results	Full match	-2.54	279.146	6.921	3	0			3	11	10	DDA for preferred ion	296122	297336	1.04012e+06	577588	1.39425e+06	1.02405e+06	6.1183e+06	1.54745e+06	48037.8	50254.1	50434	228018	127473	220581	522865	543839	203398	522266	431475	238026	418570	335366	329495	375330	98816	104418	97962.4	875398	740846	880769	93344.6	0.319
Mesalamine	C7 H7 N O3	positive	Full match	Full match	Partial match	Partial match	-2.81	153.042	2.375	15	11	91.3	60.4	3	19	2	DDA for preferred ion	2.22023e+07	2.20222e+07	2.47057e+07	3.34614e+07	2.7798e+07	3.23243e+07	2.44153e+07	2.71636e+07	114416	232424	78568.8	2.97454e+07	3.43862e+07	4.39105e+07	4.0034e+07	3.31671e+07	3.29651e+07	4.30803e+07	3.36889e+07	1.80594e+07	1.28869e+07	1.32298e+07	1.73516e+07	1.1049e+07	588286	662414	574081	3.0823e+07	2.98431e+07	3.09554e+07	281258	1.312
Maleamic acid	C4 H5 N O3	positive	Full match	No results	Full match	Full match	-3.65	115.027	1.881	1	0			3	4	3	DDA for preferred ion	1.25087e+09	1.27026e+09	1.39053e+09	1.40235e+09	1.43152e+09	1.30813e+09	1.34699e+09	1.43542e+09	1.74024e+06	175497	184043	1.45439e+09	1.24508e+09	1.15264e+09	1.29586e+09	1.39278e+09	1.58951e+09	1.69035e+09	1.64803e+09	1.02396e+09	1.15113e+09	1.10082e+09	1.32592e+09	1.32705e+09	1.15301e+06	373942	513589	8.42722e+08	8.0029e+08	8.43345e+08	449973	1.04
L-Tyrosine	C9 H11 N O3	negative	No results	Invalid mass	No results	No results	-7.53	181.073	1.284	0	2	86	67	4	8	4	DDA for preferred ion	3.55709e+07	3.21736e+07	2.99547e+07	2.66022e+07	3.24174e+07	3.42864e+07	7.63777e+07	4.74737e+07	44060.1	19682.6	22121	3.22525e+07	2.38855e+07	2.8806e+07	2.79035e+07	2.79203e+07	3.10894e+07	4.56447e+07	2.77368e+07	3.26724e+07	3.4855e+07	2.76833e+07	4.53725e+07	3.1992e+07	3.90197e+07	3.75218e+07	3.14419e+07	3.33308e+07	3.06358e+07	3.26873e+07	3.25581e+07	0.85
LPK	C17 H32 N4 O4	positive	Full match	Full match	No results	No results	-2.71	356.241	2.139	0	6	70.7	68.4	3	17	7	DDA for preferred ion	4.87316e+07	1.03812e+08	4.49725e+07	1.08482e+08	7.75332e+07	7.77127e+07	5.18802e+07	1.07884e+08	183873	191327	187812	4.89806e+07	4.42277e+07	6.67459e+07	4.34198e+07	5.72391e+07	4.85771e+07	9.66615e+07	4.23695e+07	7.80644e+07	1.2873e+08	1.14436e+08	1.28265e+08	9.27252e+07	860177	2.30542e+06	2.30746e+06	5.60286e+07	4.98455e+07	5.67345e+07	2.6822e+06	0.628
L-Phenylalanine	C9 H11 N O2	positive	Full match	Full match	Full match	Full match	-2.43	165.079	2.729	17	2	97.3	9.9	3	17	11	DDA for preferred ion	2.23174e+08	1.94444e+08	1.72508e+08	1.56865e+08	1.65457e+08	1.76739e+08	3.72369e+08	2.65079e+08	267510	461915	524294	4.11901e+08	3.98307e+08	3.72433e+08	4.44784e+08	3.86849e+08	3.7845e+08	4.66509e+08	3.46926e+08	1.02524e+08	9.82448e+07	9.60632e+07	1.43956e+08	1.05038e+08	2.33875e+06	2.55482e+06	3.1819e+06	2.71967e+08	2.25673e+08	2.76332e+08	5.59408e+06	2.115
L-Phenylalanine	C9 H11 N O2	negative	No results	Invalid mass	No results	No results	-8.81	165.078	1.948	0	2	77.7	68	4	1	1	DDA for preferred ion	7.43191e+07	7.29061e+07	6.15903e+07	6.02862e+07	5.49101e+07	6.33631e+07	1.20444e+08	8.98472e+07	179034	127458	129846	7.93457e+07	7.85583e+07	6.77353e+07	7.847e+07	6.64065e+07	6.34562e+07	7.84975e+07	5.81474e+07	4.5415e+07	4.05572e+07	3.73912e+07	5.73875e+07	4.42656e+07	5.26979e+07	5.34646e+07	6.19028e+07	6.91158e+07	6.95254e+07	7.0342e+07	6.88442e+07	1.073
Linoleyl carnitine	C25 H45 N O4	positive	Full match	No results	No results	Full match	-2.86	423.334	13.677	2	0			3	3	2	DDA for preferred ion	123845	148566	89590.1	88701.9	92352.6	186821	87563.5	86959.4	78466.7	88085.3	84036.1	87028.5	120695	119054	186078	136127	135276	88551.1	122586	6.90256e+08	1.08034e+09	3.70955e+08	2.80622e+08	7.08526e+08	90416.4	90937.4	88230.6	3.05538e+08	3.18705e+08	3.05458e+08	93329.9	1.337
Linoleic acid	C18 H32 O2	negative	Full match	Full match	Full match	Partial match	-1.71	280.24	14.454	15	4	96.2	9.8	4	9	6	DDA for preferred ion	6.12494e+08	1.4396e+08	1.27807e+07	1.22496e+07	8.68037e+06	1.58501e+08	9.33277e+06	2.50454e+07	1.30406e+07	950608	1.08215e+06	1.49665e+08	2.62523e+08	2.44281e+08	3.06124e+08	2.52086e+08	1.87631e+08	1.18404e+08	1.8802e+08	1.58267e+08	2.43082e+08	1.01648e+08	3.46471e+08	4.27804e+08	1.60095e+07	4.06002e+07	3.32197e+08	9.25045e+07	9.423e+07	1.0332e+08	8.88902e+07	11.429
Linoleic acid	C18 H32 O2	negative	Full match	Full match	Full match	Partial match	-1.6	280.24	12.697	15	4	94.3	9.7	4	2	1	DDA for preferred ion	310475	183941	397046	454239	922364	1.80515e+06	255285	198967	70819.4	52931.9	43418.4	2.36578e+06	5.58693e+06	3.26993e+06	3.56154e+06	2.92966e+06	6.54901e+06	1.99867e+06	4.17574e+06	6.56572e+06	1.36793e+07	4.82213e+06	3.40993e+06	1.01361e+07	3.12713e+06	2.77383e+06	5.86107e+06	3.09399e+06	3.00483e+06	3.10434e+06	3.06055e+06	9.656
Linamarin	C10 H17 N O6	positive	Full match	No results	Full match	Full match	-2.56	247.105	1.899	4	0			3	5	5	DDA for preferred ion	2.32514e+08	2.29845e+08	2.43001e+08	2.37098e+08	2.80309e+08	2.15256e+08	1.73284e+08	2.24643e+08	296029	76842.3	76078.3	2.60514e+08	1.8958e+08	2.24767e+08	1.83724e+08	2.41597e+08	2.50485e+08	2.33693e+08	2.25848e+08	1.17366e+08	1.26103e+08	1.15183e+08	1.14327e+08	1.25092e+08	479782	75169.1	74068.8	1.2871e+08	1.18815e+08	1.28848e+08	87883.8	0.994
L-homoserine lactone	C4 H7 N O2	positive	Full match	No results	Partial match	Full match	1.36	101.048	1.895	10	0			3	2	2	DDA for preferred ion	3.31501e+07	3.58735e+07	3.58473e+07	3.62211e+07	4.15273e+07	3.46713e+07	3.64473e+07	3.52675e+07	95345.5	119417	185186	3.8261e+07	3.57101e+07	3.15002e+07	3.39249e+07	3.87997e+07	4.08117e+07	4.24052e+07	4.29968e+07	2.83935e+07	3.13391e+07	2.95019e+07	3.2669e+07	3.44473e+07	619666	498997	638296	2.19048e+07	2.13052e+07	2.19116e+07	672270	1.074
L-Histidine	C6 H9 N3 O2	positive	Full match	Full match	Full match	Full match	-2.19	155.069	2.131	6	1	97.6	90.3	3	9	2	DDA for preferred ion	2.70632e+07	1.4222e+08	2.08281e+07	2.21698e+07	4.23006e+07	1.1713e+07	4.04119e+07	9.43891e+06	1.72272e+06	169806	1.39065e+06	9.75366e+07	9.2527e+07	9.50977e+07	7.14884e+07	6.8645e+07	7.7694e+07	7.27557e+07	6.93405e+07	8.10493e+07	7.70644e+07	8.16776e+07	9.28082e+07	8.56144e+07	1.77926e+06	1.96516e+06	1.75284e+06	8.89757e+07	8.51736e+07	8.87699e+07	1.49775e+06	3.056
L-Histidine	C6 H9 N3 O2	positive	Full match	Full match	Full match	Full match	-2.16	155.069	1.967	6	2	82.8	65.7	3	9	2	DDA for preferred ion	1.53081e+07	7.86924e+07	8.34957e+07	4.46433e+07	5.10799e+07	3.5053e+07	4.04119e+07	6.61059e+07	1.32247e+06	246775	341289	9.75366e+07	2.79065e+07	2.26703e+07	3.05061e+07	2.04026e+07	7.7694e+07	2.52685e+07	6.93405e+07	8.10493e+07	3.45012e+07	3.19156e+07	3.71548e+07	3.41149e+07	2.45748e+06	1.14368e+07	8.0411e+06	8.89757e+07	8.51736e+07	8.87699e+07	4.39471e+06	0.61
L-Histidine	C6 H9 N3 O2	negative	No results	Invalid mass	No results	No results	-9.75	155.068	1.181	0	2	94.2	85.3	4	17	9	DDA for preferred ion	2.08302e+08	2.46559e+08	2.38417e+08	1.29646e+08	2.01702e+08	2.53128e+08	2.2048e+08	2.56506e+08	585736	103177	88390.3	2.43623e+08	2.6215e+08	2.7495e+08	2.65775e+08	2.11109e+08	2.42833e+08	2.26031e+08	2.35675e+08	2.7497e+08	2.92367e+08	2.80004e+08	3.06694e+08	2.01441e+08	3.11395e+08	2.39496e+08	2.76668e+08	1.39237e+08	1.21186e+08	1.48677e+08	1.30112e+08	1.06
L-Glutathione oxidized	C20 H32 N6 O12 S2	positive	No match	Full match	Full match	Full match	-2.35	612.151	1.849	2	1	97.7	97.1	3	18	8	DDA for preferred ion	1.97435e+08	1.97814e+08	1.92164e+08	1.93448e+08	1.31792e+08	1.89898e+08	1.88602e+08	1.84761e+08	356425	172990	282667	2.85838e+08	2.73602e+08	3.50015e+08	4.0849e+08	4.74067e+08	2.57446e+08	2.86415e+08	3.44152e+08	1.50659e+08	1.80361e+08	1.80701e+08	2.14621e+08	2.36676e+08	3.46448e+06	588482	580836	1.33535e+08	1.15996e+08	1.35493e+08	1.23644e+06	1.65
L-Glutathione oxidized	C20 H32 N6 O12 S2	negative	Full match	Full match	Full match	Full match	-1.39	612.151	0.878	2	1	66.7	63.5	4	5	4	DDA for preferred ion	1.10879e+08	1.47654e+08	9.35972e+07	9.55988e+07	6.88238e+07	9.85617e+07	8.41084e+07	9.87289e+07	64256.7	69366.6	57408	1.50422e+08	1.34313e+08	1.67877e+08	1.87276e+08	2.13596e+08	1.15044e+08	1.29881e+08	1.48038e+08	9.37448e+07	1.04278e+08	1.08623e+08	1.19698e+08	1.26993e+08	7.78803e+07	1.30684e+08	1.08857e+08	9.55421e+07	9.15148e+07	9.9624e+07	9.28917e+07	1.537
L-Glutathione (reduced)	C10 H17 N3 O6 S	positive	Full match	Full match	Full match	Full match	-2.9	307.083	1.936	2	1	98	98.2	3	19	15	DDA for preferred ion	1.88955e+08	2.76654e+08	3.12769e+08	1.46784e+08	2.71509e+08	3.42784e+08	3.02722e+08	3.34953e+08	221303	203148	194173	3.09353e+08	3.01145e+08	3.05872e+08	2.90766e+08	2.55501e+08	2.75242e+08	2.85241e+08	2.58008e+08	2.89166e+08	3.04212e+08	2.94556e+08	3.67991e+08	3.71954e+08	1.04961e+06	517124	660326	1.57372e+08	2.03948e+08	1.61022e+08	439420	0.994
L-Glutathione (reduced)	C10 H17 N3 O6 S	positive	Full match	Full match	Full match	Full match	-3.11	307.083	1.906	2	1	97.6	96.5	3	19	15	DDA for preferred ion	741044	920246	878790	758545	704353	1.90179e+08	637468	838320	235595	265771	258447	3.09353e+08	3.01145e+08	3.05872e+08	2.90766e+08	2.55501e+08	2.75242e+08	2.85241e+08	2.58008e+08	2.89166e+08	3.04212e+08	2.94556e+08	3.67991e+08	3.71954e+08	1.107e+06	463373	502058	1.57372e+08	2.03948e+08	1.61022e+08	472388	360.712
L-Glutathione (reduced)	C10 H17 N3 O6 S	negative	Full match	Full match	Full match	Full match	-1.68	307.083	0.959	2	1	74.6	67	4	9	7	DDA for preferred ion	2.90256e+08	3.31241e+08	3.92823e+08	3.68721e+08	3.73638e+08	3.51028e+08	3.06475e+08	3.68536e+08	48315.4	39284.9	42485.4	4.27992e+08	3.86022e+08	3.55673e+08	4.00832e+08	3.19179e+08	3.91265e+08	4.28002e+08	3.66643e+08	4.5637e+08	4.60197e+08	4.44467e+08	4.17901e+08	4.11094e+08	4.53043e+08	3.92585e+08	4.37011e+08	3.37324e+08	3.52295e+08	3.82461e+08	3.29316e+08	1.08
L-Glutamic acid	C5 H9 N O4	positive	Full match	Full match	Full match	Full match	-2.59	147.053	1.894	16	2	98.1	92.1	3	4	1	DDA for preferred ion	2.22489e+09	2.28209e+09	2.25705e+09	2.49975e+09	2.52626e+09	2.29693e+09	1.51145e+09	2.51703e+09	1.41116e+07	806402	485830	2.49422e+09	2.19392e+09	2.12399e+09	2.37572e+09	2.42135e+09	2.51867e+09	2.65318e+09	2.55773e+09	1.70649e+09	1.87093e+09	1.75085e+09	2.07215e+09	2.08297e+09	3.26475e+06	762080	872227	1.42478e+09	1.44509e+09	1.42534e+09	2.54517e+06	1.073
L-Carnosine	C9 H14 N4 O3	negative	Full match	No results	No results	Full match	-4.06	226.106	0.999	8	0			4	12	9	DDA for preferred ion	3.35925e+07	2.60043e+07	3.89492e+07	3.32464e+07	4.28032e+07	3.08606e+07	1.99744e+07	5.54618e+07	65026.9	53295.4	58348.6	2.87976e+07	1.6016e+07	1.95897e+07	2.55201e+07	2.79949e+07	1.1589e+07	2.76437e+07	1.55741e+07	2.82744e+07	1.62013e+07	1.50903e+07	1.35886e+07	2.63049e+07	1.78344e+07	1.57032e+07	1.81983e+07	2.60475e+07	3.11504e+07	3.00853e+07	2.6788e+07	0.675
L-alpha-Glycerylphosphorylcholine	C8 H20 N O6 P	positive	Full match	No results	No results	Not the top hit	-2.63	257.102	2.022	7	0			3	15	1	DDA for preferred ion	9.73752e+07	2.16102e+08	1.12575e+08	1.26673e+08	1.50314e+08	1.63374e+08	7.3579e+07	7.4168e+07	703897	603539	577043	1.34537e+08	1.9435e+08	1.18466e+08	7.99762e+07	1.10774e+08	1.78461e+08	1.50322e+08	1.63032e+08	1.96563e+08	1.48768e+08	1.72845e+08	2.12341e+08	1.56043e+08	2.73644e+06	3.35129e+06	3.36252e+06	1.15807e+08	1.18722e+08	1.16093e+08	1.9938e+06	1.191
L-(+)-Leucine	C6 H13 N O2	positive	Full match	No results	Full match	Full match	-1.96	131.094	2.278	18	0			3	4	3	DDA for preferred ion	1.64666e+08	1.39927e+08	1.12621e+08	1.3853e+08	1.12779e+08	1.30817e+08	1.85071e+08	1.60768e+08	2.06368e+06	113017	878543	1.42193e+08	1.50263e+08	1.39845e+08	1.33094e+08	1.10909e+08	1.44989e+08	1.21927e+08	1.5246e+08	7.87614e+07	7.76276e+07	6.12526e+07	1.01041e+08	7.71045e+07	1.95949e+06	2.97842e+06	2.76267e+06	1.38412e+08	1.32196e+08	1.38276e+08	3.28672e+06	1.013
L-(+)-ERGOTHIONEINE	C9 H15 N3 O2 S	positive	Full match	No results	No results	Full match	-2.82	229.088	2.008	1	0			3	16	5	DDA for preferred ion	8.87584e+07	8.26171e+07	7.82402e+07	6.10429e+07	6.68229e+07	6.1668e+07	4.91888e+07	8.59239e+07	456946	403343	306823	8.34044e+07	3.73976e+07	6.58668e+07	7.32208e+07	7.42788e+07	3.57857e+07	7.31948e+07	4.69432e+07	2.87858e+07	3.45777e+07	2.59604e+07	3.18485e+07	3.89962e+07	2.29077e+06	3.97417e+06	3.52023e+06	5.77888e+07	6.29613e+07	5.72468e+07	928209	0.959
L-(-)-Serine	C3 H7 N O3	positive	Full match	No results	Full match	Full match	1.92	105.043	1.91	3	0			3	10	10	DDA for preferred ion	1.81437e+06	2.92558e+06	2.54912e+06	2.45328e+06	2.45128e+06	2.1741e+06	3.74581e+06	2.72417e+06	64487.3	73884.7	72955	3.77403e+06	3.48885e+06	3.08261e+06	8.71575e+06	3.02553e+06	3.36361e+06	2.69141e+06	3.48864e+06	2.49274e+06	3.16936e+06	4.16732e+06	4.2424e+06	3.55593e+06	429666	90151.4	65960.3	1.91263e+06	2.25832e+06	1.91347e+06	69750.5	1.37
L-(-)-methionine	C5 H11 N O2 S	positive	Full match	No results	Full match	Full match	-2.38	149.051	2.257	7	0			3	14	11	DDA for preferred ion	5.66038e+07	7.21027e+07	7.63362e+07	6.90143e+07	5.89892e+07	6.1313e+07	2.38538e+07	2.96126e+07	144026	76352.5	179292	4.58507e+07	5.41282e+07	3.9677e+07	6.37007e+07	4.01969e+07	4.81819e+07	6.75425e+07	4.69882e+07	5.56427e+07	8.35262e+07	9.03124e+07	7.95391e+07	2.0112e+07	439317	3.00635e+06	1.44996e+06	5.15252e+07	6.21298e+07	5.09094e+07	2.12608e+06	0.791
L(-)-Carnitine	C7 H15 N O3	positive	Full match	Full match	No results	Full match	-2.95	161.105	1.934	3	3	99	87.3	3	17	2	DDA for preferred ion	5.0722e+09	6.26749e+09	5.39664e+09	5.90031e+09	6.29592e+09	5.6891e+09	5.03279e+09	5.42867e+09	240420	143340	196067	6.11981e+09	4.82199e+09	7.0323e+09	7.22361e+09	6.95301e+09	6.15635e+09	7.24312e+09	5.58422e+09	4.13092e+09	4.82952e+09	4.88458e+09	5.59913e+09	6.03758e+09	1.19771e+07	1.07952e+07	2.23585e+07	4.31543e+09	4.17335e+09	4.33223e+09	1.58528e+07	1.179
Ketorolac	C15 H13 N O3	positive	Full match	No results	No results	Full match	-3.1	255.089	2.477	11	0			3	4	2	DDA for preferred ion	4.54653e+06	4.27721e+06	4.67964e+06	5.2853e+06	4.35011e+06	4.01345e+06	5.25412e+06	4.64192e+06	242370	86468.8	84870.7	3.94317e+06	3.7402e+06	3.26079e+06	4.40718e+06	3.66372e+06	3.76895e+06	3.4015e+06	3.42274e+06	1.78178e+06	2.03998e+06	1.86484e+06	2.03629e+06	1.69188e+06	101291	320288	430603	3.9837e+06	4.14452e+06	3.98009e+06	421508	0.806
Inosinic acid	C10 H13 N4 O8 P	negative	Full match	No results	Partial match	Full match	-1.22	348.047	1.076	6	0			2	27	0	DDA for preferred ion	3.99384e+07	1.50206e+07	4.74448e+06	6.86533e+06	5.14135e+06	3.99084e+06	7.29894e+06	4.07283e+07	263750	286397	235827	7.82458e+06	5.37043e+06	4.36156e+06	8.2846e+06	7.97918e+06	1.67094e+06	7.81021e+06	9.88308e+06	9.40434e+06	4.27139e+06	1.65874e+07	1.6142e+07	4.75565e+06	2.05285e+07	1.87286e+07	9.56334e+07	1.84254e+07	1.84254e+07	2.47279e+07	3.57298e+08	1.104
Inosine-5'-monophosphate (IMP)	C10 H13 N4 O8 P	positive	Full match	Full match	Full match	Partial match	-2.24	348.046	1.893	3	1	99.4	10	3	2	2	DDA for preferred ion	1.87802e+09	7.23627e+08	2.54425e+08	3.13448e+08	2.38548e+08	2.35909e+08	3.01472e+08	1.69307e+09	457417	480721	474818	3.17449e+08	2.2055e+08	1.93358e+08	2.73401e+08	2.70162e+08	2.64964e+08	2.63485e+08	3.52819e+08	1.84448e+08	2.11162e+08	2.70046e+08	1.49912e+08	4.22608e+08	2.81295e+06	711255	473254	2.73693e+08	2.65282e+08	2.73688e+08	638049	0.87
Inosine-5'-monophosphate (IMP)	C10 H13 N4 O8 P	negative	Full match	Full match	Full match	Partial match	-1.57	348.047	0.907	6	1	71.7	65.4	4	3	3	DDA for preferred ion	1.31663e+09	7.28768e+08	2.7461e+08	3.12491e+08	2.38413e+08	2.39415e+08	3.00507e+08	1.61149e+09	105517	65412.2	73451.1	3.33877e+08	1.40582e+08	2.43519e+08	3.43702e+08	3.25123e+08	3.02851e+08	2.93275e+08	3.72056e+08	2.8283e+08	3.17813e+08	5.10411e+08	2.03841e+08	5.51125e+08	1.69123e+08	8.53154e+08	3.8398e+08	4.44505e+08	4.46773e+08	4.68926e+08	4.37348e+08	1.024
Inosine triphosphate (ITP)	C10 H15 N4 O14 P3	negative	No match	Full match	Full match	Partial match	-2.12	507.979	0.895	3	1	67.7	66.5	4	7	7	DDA for preferred ion	3.43864e+08	6.1668e+06	1.1373e+07	5.70813e+06	1.44823e+07	8.82332e+06	4.98218e+06	6.45389e+06	207869	44974.2	38865	9.8762e+06	1.20649e+07	1.43627e+07	1.38218e+07	1.34107e+07	1.30904e+07	8.94222e+06	5.38215e+06	8.94142e+06	7.15191e+06	8.69509e+06	8.09385e+06	4.39215e+06	1.00702e+07	1.07768e+07	5.42575e+06	8.43215e+06	9.49826e+06	9.48128e+06	8.43437e+06	1.647
Inosine	C10 H12 N4 O5	positive	Full match	Full match	Full match	Partial match	-3.22	268.08	2.377	11	1	93.3	9.7	3	7	3	DDA for preferred ion	1.04014e+09	7.10974e+08	2.11468e+08	1.99696e+08	1.13839e+08	1.44203e+08	2.79151e+08	5.87233e+08	608619	512836	354724	1.50864e+08	1.72203e+08	1.65274e+08	2.18396e+08	1.97354e+08	1.5761e+08	1.30723e+08	1.57058e+08	1.25733e+08	1.34517e+08	1.63194e+08	1.24196e+08	1.94223e+08	1.43378e+06	1.97576e+06	1.55806e+06	2.95933e+08	2.80675e+08	2.96636e+08	815089	0.658
Indole	C8 H7 N	positive	Full match	No results	Full match	Full match	0.38	117.058	2.825	3	0			3	15	10	DDA for preferred ion	4.03755e+06	4.97532e+06	4.38982e+06	3.88899e+06	3.12717e+06	4.22642e+06	7.64769e+06	6.14078e+06	408837	668383	516494	822184	6.36947e+06	6.21081e+06	7.70864e+06	7.16453e+06	3.53134e+06	8.49128e+06	6.48403e+06	763089	741106	238471	794010	756915	626788	729425	642722	5.70375e+06	4.78215e+06	5.77499e+06	903415	1.492
Indane	C9 H10	positive	Full match	No results	No results	Full match	-1.56	118.078	9.484	2	0			2	3	0	DDA for preferred ion	208605	254305	208679	272010	206590	211935	226068	224171	306509	356734	232879	238133	233600	238606	238524	410852	249320	318138	395123	244829	248149	280979	333688	262981	490685	5.66341e+07	1.82027e+06	191179	348521	348521	792008	1.119
Indane	C9 H10	positive	Full match	No results	No results	Full match	-0.52	118.078	10.802	2	0			2	21	0	DDA for preferred ion	117581	227220	224213	79625	167275	133718	88989.7	415663	139048	220942	161780	1.36509e+07	1.97243e+07	1.73513e+07	2.12581e+07	1.33343e+07	1.14935e+07	1.38506e+07	1.11748e+07	94806.7	95307.4	95577.8	97932.5	213298	698413	295977	791706	190837	426515	209840	426515	91.369
Iminodiacetic acid	C4 H7 N O4	positive	Full match	No results	Partial match	Full match	-1.93	133.037	1.882	4	0			3	16	16	DDA for preferred ion	4.55197e+07	4.1622e+07	3.07793e+07	3.72354e+07	4.23489e+07	5.27857e+07	4.24892e+07	5.18982e+07	142798	150234	148548	5.28418e+07	3.91516e+07	5.6158e+07	4.82275e+07	6.46036e+07	3.54841e+07	5.44398e+07	5.58367e+07	4.79973e+07	5.03989e+07	3.06859e+07	3.62198e+07	3.00278e+07	905812	190321	139446	2.96259e+07	2.22556e+07	2.96696e+07	191040	1.265
Î²-Glycerophosphate	C3 H9 O6 P	positive	Full match	No results	Partial match	Full match	-2.64	172.013	1.859	4	0			3	3	3	DDA for preferred ion	5.36256e+07	2.78272e+07	4.35327e+07	4.2211e+07	5.76568e+07	3.94847e+07	2.915e+07	2.62669e+07	271280	269651	282573	5.22823e+07	1.03398e+08	4.79605e+07	4.47586e+07	5.58051e+07	4.49442e+07	5.27574e+07	3.38938e+07	8.42816e+07	8.05217e+07	6.81661e+07	4.70921e+07	5.74509e+07	1.71624e+06	278297	270799	3.25627e+07	3.10857e+07	3.25775e+07	526836	1.227
Hypoxanthine	C5 H4 N4 O	positive	Full match	Full match	Partial match	Partial match	-2.35	136.038	2.42	5	6	98.7	94.6	3	16	6	DDA for preferred ion	3.06407e+09	1.54615e+09	7.63043e+08	7.56102e+08	5.13667e+08	5.70079e+08	7.27464e+08	1.97724e+09	2.24563e+06	3.62762e+06	3.71092e+06	5.8922e+06	5.88854e+06	1.80817e+06	1.79617e+06	1.75492e+06	1.53448e+06	1.69156e+06	1.44441e+06	1.2686e+06	3.05602e+06	2.47058e+06	2.92329e+06	2.97279e+06	2.97984e+06	2.43102e+07	2.85052e+07	1.22728e+09	1.36044e+09	1.24018e+09	9.97964e+06	0.002
Hypoxanthine	C5 H4 N4 O	positive	Full match	Full match	Partial match	Partial match	-2.64	136.038	2.189	5	4	99.1	96.9	3	20	6	DDA for preferred ion	1.59911e+09	1.21508e+09	6.44724e+08	7.63828e+08	5.55917e+08	6.82643e+08	7.79775e+08	1.33539e+09	5.42762e+06	3.2702e+06	3.28226e+06	4.26208e+08	4.26719e+08	4.5621e+08	3.08927e+08	3.91281e+08	3.01513e+08	4.743e+08	3.5519e+08	7.33456e+08	5.94341e+08	5.60596e+08	4.08145e+08	6.90993e+08	2.29901e+07	3.47585e+06	2.55578e+06	6.15249e+08	6.81189e+08	6.23499e+08	2.52438e+06	0.53
Hypoxanthine	C5 H4 N4 O	negative	No match	Invalid mass	No results	No match	-11.78	136.037	1.286	4	3	97.8	65.7	4	14	5	DDA for preferred ion	3.0755e+08	1.49338e+08	7.00984e+07	7.56644e+07	4.64583e+07	6.74801e+07	9.44421e+07	1.62177e+08	584614	419197	389685	6.67517e+07	7.76272e+07	7.80105e+07	8.18442e+07	7.00991e+07	7.02201e+07	6.58594e+07	6.19722e+07	8.33779e+07	7.60744e+07	6.79048e+07	5.74692e+07	8.01956e+07	6.47246e+07	1.37913e+08	8.39529e+07	8.25517e+07	8.46894e+07	7.67078e+07	8.48166e+07	0.825
Hypoxanthine	C5 H4 N4 O	negative	No match	Invalid mass	No results	No match	-11.71	136.037	1.399	4	2	72.1	46.4	3	5	4	DDA for preferred ion	1.00996e+08	6.99519e+07	2.94273e+07	2.46431e+07	1.72982e+07	1.62329e+07	2.44822e+07	4.43429e+07	1.78813e+06	1.43237e+06	1.2666e+06	2.58601e+07	2.06797e+07	2.59674e+07	3.01952e+07	2.81474e+07	1.52169e+07	2.22961e+07	3.17407e+06	1.65967e+07	1.53518e+07	1.76604e+07	1.46159e+07	1.43002e+07	8.74793e+06	2.44702e+07	2.29513e+07	3.46592e+07	3.23208e+07	3.46195e+07	3.39722e+06	0.891
Hypoxanthine	C5 H4 N4 O	negative	No match	Invalid mass	No results	No match	-11.7	136.037	1.032	4	6	95.1	62	4	20	16	DDA for preferred ion	8.41343e+07	4.88405e+07	2.13405e+07	2.15861e+07	1.3896e+07	2.49617e+07	3.15057e+07	7.16919e+07	148920	174249	611251	2.36182e+07	2.77474e+07	2.72924e+07	2.91948e+07	2.65699e+07	2.54081e+07	3.28593e+07	2.37204e+07	3.45626e+07	3.44854e+07	2.99763e+07	2.13779e+07	3.90462e+07	2.22512e+07	6.36304e+07	4.12459e+07	2.78874e+07	3.58616e+07	2.46783e+07	3.15486e+07	0.954
hypaphorine	C14 H18 N2 O2	positive	Full match	No results	No results	Full match	-2.56	246.136	6.707	1	0			3	6	6	DDA for preferred ion	1.53149e+07	3.83153e+07	8.05342e+06	1.11373e+07	9.63335e+06	3.8409e+07	2.98425e+07	3.3427e+07	150841	151886	149291	1.06248e+06	261728	904239	1.25729e+06	1.53754e+06	224145	296718	168843	161490	169698	166452	177584	172138	295870	285863	277282	8.52899e+06	7.73142e+06	8.5415e+06	307197	0.027
Hydroxyhexanoycarnitine	C13 H25 N O5	positive	Full match	No results	No results	Full match	-2.54	275.173	3.7	1	0			3	10	5	DDA for preferred ion	8.81591e+07	6.82817e+07	3.15219e+07	1.77249e+07	2.35746e+07	2.9824e+07	4.61937e+07	3.31857e+07	143627	146881	156288	1.1189e+07	5.53549e+07	1.94036e+07	1.29996e+07	2.3929e+07	6.42016e+07	1.9579e+07	2.11714e+07	177469	175431	182177	185728	183388	262999	189984	197632	4.98703e+07	5.44742e+07	4.9609e+07	186894	0.63
Hydroxyhexanoycarnitine	C13 H25 N O5	positive	Full match	No results	No results	Full match	-3.04	275.172	2.491	1	0			3	4	3	DDA for preferred ion	1.82755e+07	5.44476e+06	1.90284e+06	1.97014e+06	2.70242e+06	2.39285e+06	1.47756e+06	766715	141597	122710	119897	1.11556e+06	1.01857e+06	1.65943e+06	1.14397e+06	1.37755e+06	9.12352e+06	1.96927e+06	3.1393e+06	3.62302e+06	6.61958e+06	2.91674e+06	4.4805e+06	1.56144e+07	119406	374868	1.88394e+06	8.28128e+06	8.68259e+06	8.28946e+06	781062	0.696
Hydroxycarteolol	C16 H24 N2 O4	positive	Full match	No results	No results	Full match	-2.89	308.173	7.255	2	0			3	17	12	DDA for preferred ion	84789.4	2.67834e+06	59252.5	49418	38474.8	40069.5	51603.2	124196	72176.3	28429.1	34578.3	38443.8	40456.2	45890.3	79317.8	45983.3	44015.4	45983.1	45358.6	48468.7	46073.4	46788.4	51063	56373.8	50628.4	49690.8	46809.1	96166.4	116337	94464.3	42348.7	0.823
HMBA	C10 H20 N2 O2	positive	Full match	No results	No results	Full match	-2.92	200.152	7.33	5	0			3	28	12	DDA for preferred ion	1.28478e+07	1.59791e+07	1.17763e+07	9.06378e+06	1.19159e+07	1.24502e+07	1.45663e+07	6.65387e+06	143565	137524	144084	1.28586e+07	1.42564e+07	1.01107e+07	1.10658e+07	1.0513e+07	1.34878e+07	1.30412e+07	1.23383e+07	286302	293105	328050	356092	378343	138214	138617	160456	9.19015e+06	7.50106e+06	9.5233e+06	159117	1.034
Hexanoylcarnitine	C13 H25 N O4	positive	Full match	Full match	No results	Full match	-2.56	259.178	7.169	2	1	95	73.9	3	10	5	DDA for preferred ion	4.86752e+07	4.39595e+07	5.03365e+07	6.29193e+07	5.2154e+07	6.07705e+07	2.20375e+07	3.81075e+07	44695.5	81023.5	97444.2	7.25881e+07	7.72244e+07	8.44744e+07	1.28504e+07	8.94015e+07	1.15267e+08	3.09812e+07	3.72607e+07	6.34748e+07	8.2386e+07	5.75256e+07	2.7534e+07	1.02978e+08	46110.2	42705	44298.8	6.9442e+07	7.62156e+07	6.98413e+07	40906.8	1.513
Guvacoline	C7 H11 N O2	positive	Full match	No results	No results	Full match	-2.35	141.079	4.084	5	0			3	11	5	DDA for preferred ion	9.08705e+06	1.38206e+06	195239	1.72538e+06	1.76346e+06	1.70676e+06	1.71284e+06	1.85681e+06	4.26645e+06	837857	706164	1.65404e+06	1.71558e+06	1.59414e+06	1.82304e+06	2.10143e+06	1.88574e+06	676962	1.92867e+06	1.97966e+06	2.17911e+06	2.13422e+06	2.03296e+06	1.44338e+06	1.6634e+06	2.69935e+06	2.29015e+06	3.18812e+07	2.91037e+07	3.20692e+07	2.03563e+06	1.029
Guvacoline	C7 H11 N O2	positive	Full match	No results	No results	Full match	-2.28	141.079	2.292	5	0			3	17	6	DDA for preferred ion	1.45602e+07	1.71507e+07	1.52547e+07	2.13022e+06	1.80137e+07	1.36237e+07	1.82878e+07	1.4943e+07	1.15955e+06	942172	780989	1.6114e+07	1.37518e+07	1.54556e+07	1.96657e+07	1.50259e+07	1.3123e+07	1.31506e+07	1.20862e+07	1.20845e+07	1.04426e+07	7.61541e+06	1.03253e+07	9.5116e+06	411733	689889	626485	1.33455e+07	1.48984e+07	1.35093e+07	551026	0.953
Guanosine triphosphate (GTP)	C10 H16 N5 O14 P3	negative	No match	Full match	Full match	Full match	-2.31	522.989	0.892	6	1	70.3	67	4	8	8	DDA for preferred ion	3.53294e+07	2.39528e+06	3.61544e+06	1.56572e+06	1.26401e+07	4.26263e+06	944712	2.92238e+06	349314	70494.2	32185.6	5.95698e+06	6.19336e+06	9.58907e+06	7.15346e+06	1.0711e+07	9.92272e+06	5.2743e+06	2.99856e+06	4.49494e+06	3.54491e+06	4.16597e+06	4.298e+06	1.97688e+06	3.71909e+06	8.1655e+06	2.51953e+06	8.81251e+06	7.35202e+06	8.75746e+06	8.34465e+06	2.041
Guanosine monophosphate (GMP)	C10 H14 N5 O8 P	negative	Full match	Full match	Full match	Full match	-1.47	363.057	0.904	6	1	72.8	65.8	4	4	3	DDA for preferred ion	923896	5.95404e+07	6.00086e+07	7.79031e+07	3.6855e+07	5.58064e+07	5.78168e+07	7.33732e+07	190996	37329.7	26077.3	6.9173e+07	6.84659e+07	6.93168e+07	7.41781e+07	5.91613e+07	6.50393e+07	7.1076e+07	7.5442e+07	7.83216e+07	8.53877e+07	8.64851e+07	7.86532e+07	9.40846e+07	9.35705e+07	6.46695e+07	9.56988e+07	4.8905e+07	5.00726e+07	5.14907e+07	4.83736e+07	1.18
Guanosine monophosphate	C10 H14 N5 O8 P	positive	Full match	No results	Full match	Full match	-3.14	363.057	1.882	6	0			3	5	3	DDA for preferred ion	3.8682e+07	8.37216e+07	8.9316e+07	1.03521e+08	6.87271e+07	8.46229e+07	9.54867e+07	8.03031e+07	414996	202539	206300	1.0311e+08	9.10237e+07	9.47189e+07	9.94116e+07	8.09643e+07	9.29213e+07	1.01757e+08	1.13548e+08	7.56741e+07	8.203e+07	8.72529e+07	1.03031e+08	1.03622e+08	1.37238e+06	217645	335445	4.4802e+07	4.28942e+07	4.48576e+07	295870	1.153
Guanosine 5'-diphosphate (GDP)	C10 H15 N5 O11 P2	positive	Full match	Full match	Full match	Full match	-2.81	443.023	1.859	3	1	97.1	9.9	3	9	9	DDA for preferred ion	5.9416e+06	1.14747e+07	1.55183e+07	1.51196e+07	1.54901e+07	1.36191e+07	1.53956e+07	1.19221e+07	137857	136774	143061	2.08585e+07	1.97408e+07	1.68116e+07	1.78412e+07	1.8211e+07	1.81594e+07	2.08266e+07	1.63457e+07	1.82455e+07	1.91383e+07	1.59935e+07	1.59152e+07	2.18161e+07	838097	323502	130222	1.10507e+07	1.2839e+07	1.10532e+07	366538	1.266
Guanosine	C10 H13 N5 O5	negative	Full match	Full match	Full match	Full match	-2	283.091	1.459	6	1	82.3	9.1	4	8	6	DDA for preferred ion	224453	1.77315e+07	9.71429e+06	7.33356e+06	5.77502e+06	6.73237e+06	5.33889e+06	1.12865e+07	33455.2	29993.8	31557.6	6.67528e+06	7.66323e+06	1.02896e+07	1.00603e+07	1.08855e+07	7.83434e+06	5.55834e+06	9.2446e+06	6.18058e+06	7.06498e+06	9.27027e+06	1.13754e+07	1.37657e+07	3.79013e+06	8.69038e+06	9.38339e+06	7.39127e+06	7.07364e+06	6.61319e+06	7.50698e+06	1.214
Glycerol 3-phosphate	C3 H9 O6 P	negative	Full match	No results	Full match	Full match	-1.61	172.013	0.9	4	0			4	10	9	DDA for other ion	2.83717e+06	1.84853e+06	2.26031e+06	1.75241e+06	3.8863e+06	1.54744e+06	1.00466e+06	1.16347e+06	25203.3	20569.4	23228.5	3.28117e+06	1.18165e+07	3.31722e+06	3.28294e+06	4.76052e+06	2.98723e+06	3.86789e+06	1.64058e+06	1.4191e+07	1.23302e+07	1.06775e+07	5.11772e+06	6.45216e+06	7.92263e+06	6.25135e+06	4.59293e+06	3.44794e+06	3.70497e+06	3.05878e+06	3.67375e+06	1.833
glyceraldehyde 3-phosphate	C3 H7 O6 P	positive	Full match	No results	Not the top hit	Full match	-3.02	169.998	1.893	4	0			3	17	8	DDA for preferred ion	1.22362e+07	9.76553e+06	6.26508e+06	1.53343e+07	1.74657e+06	8.35902e+06	1.28305e+07	1.45466e+07	690951	256037	773001	3.86262e+06	2.69883e+06	5.98349e+06	1.38428e+07	4.39528e+06	1.20032e+07	1.40313e+07	2.00653e+07	2.03307e+06	2.24381e+06	2.0552e+06	2.15068e+06	2.26322e+06	2.25248e+06	1.63508e+06	880538	4.52328e+06	3.92266e+06	4.58695e+06	2.03154e+06	0.818
Glutarylcarnitine	C12 H21 N O6	positive	Full match	No results	No results	Full match	-3.23	275.136	7.857	2	0			2	24	0	DDA for preferred ion	4.85628e+06	4.97176e+06	5.23772e+06	4.69442e+06	4.21762e+06	4.02166e+06	3.91629e+06	3.51515e+06	149555	151455	129359	3.18027e+06	4.05315e+06	69553.2	3.35e+06	67584.9	2.89171e+06	3.46761e+06	2.43511e+06	2.74025e+06	2.50732e+06	5.54255e+06	1.00153e+07	62188.2	46614.5	41177	39917	133306	4.12217e+06	4.12217e+06	33000.6	0.681
GDP-beta-L-colitose	C16 H25 N5 O14 P2	positive	Full match	No results	Full match	Full match	-1.92	573.086	2.228	2	0			3	25	8	DDA for preferred ion	2.90423e+07	7.94105e+07	7.19806e+07	8.33958e+07	7.77453e+07	9.75818e+07	6.22384e+07	8.59101e+07	76810.8	81933.4	78514.3	4.63568e+07	5.05934e+07	5.55443e+07	4.76454e+07	5.29024e+07	5.14461e+07	7.33394e+07	4.95089e+07	4.63138e+07	4.2457e+07	3.81543e+07	2.94526e+07	2.53299e+07	606373	267134	532207	7.18083e+07	8.15569e+07	7.00612e+07	1.12771e+06	0.649
GDP-beta-L-colitose	C16 H25 N5 O14 P2	positive	Full match	No results	Full match	Full match	-2.3	573.086	1.933	2	0			3	29	6	DDA for preferred ion	1.30028e+07	1.48989e+07	2.63745e+07	2.14094e+07	2.8449e+07	2.61875e+07	1.5375e+07	1.67908e+07	451649	495261	459976	2.38378e+07	1.96452e+07	2.73746e+07	2.52037e+07	1.99411e+07	1.78373e+07	1.6121e+07	2.20223e+07	2.96754e+07	3.14103e+07	3.60695e+07	4.69182e+07	4.40011e+07	1.28082e+06	730852	390233	1.27482e+07	1.42014e+07	1.30147e+07	195539	1.099
GDP-beta-L-colitose	C16 H25 N5 O14 P2	negative	Full match	No results	Full match	Full match	-1.33	573.087	0.978	2	0			4	6	4	DDA for preferred ion	4.49029e+07	5.49779e+07	8.34089e+07	7.58232e+07	7.29608e+07	6.78331e+07	5.55547e+07	5.81819e+07	321048	268651	279618	9.25056e+07	9.05409e+07	9.84977e+07	9.86238e+07	8.74221e+07	9.31049e+07	8.6604e+07	8.95506e+07	1.42907e+08	1.36027e+08	1.28962e+08	1.36041e+08	1.29035e+08	1.39371e+08	9.63359e+07	1.03961e+08	6.14963e+07	6.60717e+07	6.67658e+07	6.14858e+07	1.453
g-Butyrobetaine	C7 H15 N O2	positive	Full match	No results	No results	Full match	-2.37	145.11	1.926	4	0			3	26	25	DDA for preferred ion	281232	1.15694e+08	1.26748e+08	1.32149e+08	1.73151e+08	1.42677e+08	3.18128e+06	9.76639e+07	322879	280593	186252	1.7098e+08	9.92161e+07	1.68019e+08	1.86627e+08	1.15844e+08	1.50332e+08	1.05092e+08	1.62721e+08	1.00059e+08	9.23549e+07	8.67291e+07	6.86994e+07	1.05543e+08	386182	603302	611474	1.11712e+08	6.93892e+07	1.09524e+08	526340	1.291
g-Butyrobetaine	C7 H15 N O2	positive	Full match	No results	No results	Full match	-2.28	145.11	1.978	4	0			3	9	1	DDA for preferred ion	9.65538e+07	1.27601e+08	1.31193e+08	1.37186e+08	1.74923e+08	1.44562e+08	1.10352e+08	1.04414e+08	512307	481650	560855	1.67978e+08	1.17032e+08	1.32665e+08	1.02127e+08	7.73438e+07	8.29488e+07	6.97757e+07	7.89657e+07	7.80344e+07	9.23453e+07	8.81738e+07	1.00219e+08	1.30359e+08	1.75131e+06	1.51074e+06	1.50259e+06	1.15528e+08	1.16687e+08	1.15595e+08	811858	0.715
Flavin mononucleotide (FMN)	C17 H21 N4 O9 P	negative	Full match	Full match	Full match	Full match	-1.13	456.104	4.706	3	1	67.3	66.5	4	11	4	DDA for preferred ion	5.68572e+06	8.98449e+06	1.06055e+07	1.1021e+07	7.60596e+06	6.3075e+06	7.17032e+06	1.18968e+07	92346.7	32066.9	36404.1	8.44197e+06	9.41047e+06	1.14403e+07	1.24678e+07	1.17824e+07	9.25322e+06	1.0411e+07	8.59393e+06	5.50451e+06	5.91772e+06	7.43447e+06	8.59414e+06	9.14559e+06	6.58192e+06	1.12971e+07	9.66784e+06	6.10679e+06	5.67439e+06	5.77933e+06	6.11517e+06	1.195
Ethylenediaminetetraacetic acid (EDTA)	C10 H16 N2 O8	positive	No match	Invalid mass	No results	No results	-140461	251.063	1.873	0	1	99.2	96.5	3	25	12	DDA for other ion	2.55398e+06	1.52607e+08	5.27237e+06	4.18972e+06	1.3577e+06	1.62292e+06	4.77761e+06	3.46446e+06	81618.3	82558.4	88073.5	1.67962e+06	1.31618e+06	1.99176e+06	1.25199e+06	3.02836e+06	2.22902e+06	1.33048e+06	639376	2.5989e+06	3.64601e+06	1.95809e+06	6.24695e+06	4.27261e+06	1.02125e+06	167609	168895	5.54271e+06	4.5525e+06	5.70541e+06	245245	0.393
Ethanal tetramer	C8 H16 O4	positive	Full match	No results	No results	Full match	-2.94	176.104	5.617	3	0			3	16	9	DDA for preferred ion	620407	1.11767e+08	9.31039e+07	471634	727519	7.63844e+07	9.04892e+06	482362	1.53668e+07	1.33603e+06	1.67497e+06	2.69495e+07	5.66421e+06	1.62733e+07	1.8365e+07	3.96591e+06	3.07429e+07	245221	265106	5.08825e+06	258599	2.74288e+07	265609	3.4257e+06	2.60635e+07	3.81658e+07	1.63367e+07	7.2455e+06	1.44232e+07	1.2308e+07	1.46154e+07	2.244
Erythrose, 4-phosphate	C4 H9 O7 P	negative	Full match	No results	Full match	Full match	-3.52	200.008	0.898	7	0			4	3	3	DDA for preferred ion	4.39668e+08	1.44159e+09	1.08649e+09	8.60468e+08	2.30056e+08	1.03532e+09	2.10443e+09	1.69146e+09	2.23654e+06	123501	1.78156e+06	7.46168e+08	3.28051e+08	5.74236e+08	1.05854e+09	5.16165e+08	5.59273e+08	7.64595e+08	1.13063e+09	5.66259e+07	7.12153e+07	2.87082e+08	7.4941e+08	4.18841e+07	1.32291e+08	5.38478e+08	8.71688e+08	7.57358e+08	7.5469e+08	8.00545e+08	7.42226e+08	0.622
D-Xylulose 5-phosphate	C5 H11 O8 P	negative	Full match	Full match	Full match	Full match	-3.73	230.018	0.9	20	2	63.7	62.5	4	4	4	DDA for preferred ion	7.19436e+08	6.70498e+08	5.01925e+08	5.37559e+08	3.81911e+08	4.79802e+08	6.88872e+08	7.22673e+08	1.1057e+06	297789	329693	5.21836e+08	4.92594e+08	4.98259e+08	5.88205e+08	5.04292e+08	4.36803e+08	4.99603e+08	4.90249e+08	4.56573e+08	4.74723e+08	6.10387e+08	4.36905e+08	5.69355e+08	4.12785e+08	5.89745e+08	5.186e+08	4.69612e+08	4.77265e+08	5.05695e+08	4.60158e+08	0.826
D-PANTOTHENIC ACID	C9 H17 N O5	positive	Full match	No results	Full match	Full match	-2.76	219.11	2.261	2	0			3	1	1	DDA for preferred ion	2.32836e+08	5.73241e+08	6.43598e+08	7.07537e+08	6.72008e+08	7.05235e+08	1.12278e+09	7.76032e+08	1.27888e+07	1.10676e+06	1.13069e+06	3.38028e+08	4.86897e+08	3.75558e+08	5.59834e+08	3.783e+08	5.28434e+08	4.28336e+08	4.00879e+08	3.32397e+08	3.46979e+08	3.26331e+08	3.3127e+08	2.78119e+08	1.56369e+06	1.36929e+06	1.22798e+06	3.81343e+08	3.77876e+08	3.81312e+08	1.27272e+06	0.602
D-PANTOTHENIC ACID	C9 H17 N O5	positive	No results	No results	Full match	Full match	-3.21	219.11	1.91	2	0			3	3	1	DDA for other ion	5.82894e+07	6.53096e+07	6.41566e+07	5.61423e+07	5.86281e+07	6.257e+07	8.42185e+07	5.63051e+07	67155.7	77212.2	76509.5	6.10962e+07	3.74522e+07	5.50994e+07	5.52457e+07	6.10172e+07	3.91015e+07	5.93003e+07	3.83062e+07	3.35623e+07	4.11439e+07	3.46828e+07	3.90733e+07	4.43568e+07	493635	103966	76357.6	3.51081e+07	3.44176e+07	3.51216e+07	81053.6	0.91
D-PANTOTHENIC ACID	C9 H17 N O5	positive	No results	No results	Full match	Full match	-3.48	219.11	1.873	2	0			3	2	2	DDA for preferred ion	1.7408e+06	3.36908e+06	5.42426e+06	5.82515e+06	4.55952e+06	6.64255e+07	2.98166e+06	5.99747e+07	8.24425e+06	995196	603228	6.59315e+07	4.07061e+07	6.07255e+07	6.24184e+07	6.38815e+07	4.29245e+07	6.27392e+07	4.18851e+07	3.43232e+07	4.13568e+07	3.48741e+07	3.98307e+07	4.43764e+07	1.00559e+06	841387	1.00961e+06	3.75136e+07	3.63635e+07	3.75191e+07	807182	12.334
D-PANTOTHENIC ACID	C9 H17 N O5	positive	Full match	No results	Full match	Full match	-3.14	219.11	1.994	2	0			3	22	14	DDA for preferred ion	994838	996296	986830	2.37997e+06	1.0086e+06	837486	1.25212e+06	924023	210923	1.06286e+06	1.01927e+06	1.51361e+07	2.52279e+07	1.86461e+07	3.22888e+07	1.5286e+07	2.364e+07	1.46585e+07	1.87838e+07	1.25202e+07	1.34616e+07	1.16227e+07	1.0547e+07	1.17731e+07	575323	887062	589084	1.98353e+07	1.51617e+07	1.93111e+07	238302	18.798
D-PANTOTHENIC ACID	C9 H17 N O5	negative	Full match	No results	Full match	Full match	-4.54	219.11	1.289	2	0			4	7	5	DDA for preferred ion	2.37237e+08	3.14406e+07	3.00372e+08	3.14728e+08	2.81735e+08	2.5146e+08	6.47569e+08	3.96699e+08	2.08088e+06	1.63725e+06	2.36727e+06	2.9014e+08	3.65518e+08	3.56929e+08	5.48293e+08	3.41341e+08	4.2693e+08	3.41618e+08	3.36762e+08	2.69925e+08	2.80722e+08	2.91511e+08	2.61549e+08	2.50911e+08	1.50883e+08	3.82049e+08	5.21149e+08	3.06757e+08	3.12252e+08	3.33747e+08	2.98452e+08	1.2
D-PANTOTHENIC ACID	C9 H17 N O5	negative	Full match	No results	Full match	Full match	-4.54	219.11	1.026	2	0			4	6	1	DDA for preferred ion	2.60687e+07	2.86701e+07	3.291e+07	3.98061e+07	3.20119e+07	2.86797e+07	7.85489e+07	3.80366e+07	1.90682e+06	1.63391e+06	2.3403e+06	3.11977e+07	4.15639e+07	3.31741e+07	5.79485e+07	3.51144e+07	4.04016e+07	2.80308e+07	3.50588e+07	3.55682e+07	3.13047e+07	3.13604e+07	2.94021e+07	2.76912e+07	1.70875e+07	3.3103e+07	4.4151e+07	3.93257e+07	3.99039e+07	3.91602e+07	3.95682e+07	1.081
D-Panthenol	C9 H19 N O4	positive	Full match	Full match	No results	Full match	-2.37	205.131	3.493	2	2	86.8	71.1	3	17	3	DDA for preferred ion	2.52746e+06	3.43244e+07	2.02019e+06	1.69588e+06	799053	582483	1.32479e+06	1.07004e+06	168020	172502	160803	569892	190251	654337	187558	3.72672e+06	250765	191882	318942	112311	109931	108197	108551	106311	110081	104364	106147	4.56589e+06	4.82939e+06	4.59349e+06	100580	0.189
Docosapentaenoic acid	C22 H34 O2	negative	Full match	Full match	No results	Full match	-0.92	330.256	14.868	14	2	89.4	9.5	4	6	3	DDA for preferred ion	2.32427e+07	3.76617e+06	251407	422532	285426	5.80911e+06	308711	902486	271616	17927.9	17672.1	2.11524e+06	1.70201e+06	6.78263e+06	2.10135e+06	4.30955e+06	6.53125e+06	2.41309e+06	4.32617e+06	4.0328e+06	3.54594e+06	2.64331e+06	7.81224e+06	7.63551e+06	219092	559974	1.44378e+07	1.01697e+06	1.04952e+06	1.06942e+06	1.00779e+06	5.074
Docosahexaenoic Acid	C22 H32 O2	negative	Full match	Full match	No results	Partial match	-1.19	328.24	13.659	14	2	83.7	49.6	4	15	4	DDA for preferred ion	2.29076e+08	2.98499e+07	2.10758e+06	2.00343e+06	1.53569e+06	2.55161e+07	1.58461e+06	4.62054e+06	3.58682e+06	52774.3	52910.7	1.22458e+07	9.23126e+06	3.57706e+07	8.73677e+06	1.92827e+07	3.8372e+07	1.27084e+07	2.18599e+07	1.65879e+07	1.57058e+07	9.94472e+06	3.26613e+07	2.67903e+07	1.70256e+06	3.1392e+06	5.20942e+07	1.13813e+07	1.05523e+07	1.04853e+07	1.12772e+07	4.755
DL-β-Leucine	C6 H13 N O2	negative	No results	Invalid mass	No results	No results	-12.17	131.093	1.341	0	1	92.3	9.6	4	16	6	DDA for preferred ion	1.08544e+08	9.47031e+07	7.53346e+07	8.14719e+07	5.89392e+07	9.45224e+07	1.00704e+08	8.69272e+07	197121	134288	331726	1.25928e+08	1.01637e+08	1.07023e+08	9.69955e+07	5.25405e+07	9.77009e+07	9.0452e+07	7.12963e+07	4.30009e+07	4.85583e+07	3.45672e+07	5.80454e+07	4.3889e+07	6.20662e+07	6.62583e+07	6.76521e+07	5.7679e+07	6.45888e+07	5.57514e+07	6.07731e+07	1.073
DL-β-Leucine	C6 H13 N O2	negative	No results	Invalid mass	No results	No results	-12.65	131.093	1.544	0	5	93.4	9.7	3	6	0	DDA for preferred ion	7.05388e+06	6.66094e+06	8.70802e+06	7.73175e+06	4.43868e+06	5.02207e+06	1.15017e+07	8.77554e+06	1.19502e+06	1.10597e+06	1.1533e+06	1.33235e+06	1.47883e+07	5.59627e+06	6.43869e+06	4.18025e+06	4.73444e+06	6.49533e+06	2.45958e+07	4.32089e+07	4.90781e+07	3.51374e+07	5.93351e+07	4.51122e+07	6.41427e+07	6.88409e+07	7.06579e+07	2.17162e+07	2.16837e+07	2.1715e+07	4.39132e+06	0.814
DL-Tryptophan	C11 H12 N2 O2	negative	No results	Invalid mass	No results	No results	-5.68	204.089	3.054	0	4	83.8	67	4	3	2	DDA for preferred ion	2.87517e+07	2.25443e+07	1.99695e+07	1.90222e+07	2.1635e+07	2.18233e+07	6.3726e+07	3.88559e+07	89169.8	52783.4	54212.3	2.08177e+07	2.35914e+07	1.81092e+07	2.2782e+07	1.95651e+07	1.82941e+07	2.6564e+07	1.59372e+07	1.54455e+07	1.62906e+07	1.70329e+07	2.2771e+07	1.70466e+07	2.27696e+07	2.52196e+07	2.43837e+07	2.65966e+07	2.65821e+07	2.54961e+07	2.69416e+07	0.91
DL-Glutamine	C5 H10 N2 O3	positive	Full match	Full match	Full match	Full match	-2.36	146.069	1.943	9	3	96.2	77	3	4	3	DDA for preferred ion	1.57445e+09	1.5481e+09	1.5667e+09	1.69715e+09	1.62079e+09	1.24368e+09	1.17765e+09	1.87127e+09	1.21932e+07	1.7961e+06	1.12219e+06	1.78272e+09	1.65282e+09	1.71322e+09	1.96293e+09	1.91152e+09	1.71373e+09	1.76621e+09	1.72146e+09	1.39152e+09	1.40789e+09	1.34936e+09	1.47223e+09	1.55229e+09	2.13658e+06	4.21567e+06	4.98521e+06	9.37768e+08	8.83129e+08	9.38092e+08	3.06516e+06	1.11
DL-Glutamine	C5 H10 N2 O3	positive	No match	Invalid mass	No match	No match	-116567	129.042	2.004	11	6	88.8	55.2	2	9	0	DDA for other ion	5.81089e+08	5.19433e+08	6.38195e+08	6.22955e+08	5.52291e+08	5.38603e+08	7.17912e+08	5.9121e+08	690373	448706	358332	7.77673e+07	9.58562e+06	8.27162e+07	1.00786e+08	8.84875e+07	5.90158e+07	5.96559e+07	5.66401e+07	5.86395e+07	5.21625e+07	9.43767e+06	7.43108e+06	7.32942e+06	1.46908e+06	2.48401e+06	2.11392e+06	7.43092e+07	7.52722e+07	7.52722e+07	1.55968e+06	0.117
DL-Arginine	C6 H14 N4 O2	positive	Full match	Full match	Full match	Full match	-2.33	174.111	2.141	3	3	80.6	62.6	2	5	0	DDA for preferred ion	1.56091e+08	1.91697e+08	2.19274e+08	1.88346e+08	2.63149e+07	1.96208e+08	2.39669e+08	3.65149e+07	2.79962e+06	486253	575031	1.96231e+08	1.95712e+08	2.73509e+08	2.18045e+08	1.62034e+08	2.18399e+08	1.74694e+08	1.81882e+08	1.49002e+08	1.68731e+08	1.64986e+08	1.20967e+08	1.01722e+08	1.4559e+06	2.13509e+06	2.07426e+06	8.29106e+06	1.63458e+08	1.63458e+08	2.17947e+06	1.031
DL-Arginine	C6 H14 N4 O2	positive	Full match	No results	Full match	Full match	-2.42	174.111	1.839	3	0			3	25	14	DDA for preferred ion	1.08169e+08	1.07165e+08	1.04755e+08	1.00313e+08	8.82811e+07	6.77885e+07	1.29241e+08	9.25489e+07	9.40182e+06	188075	233585	1.15674e+08	7.69754e+07	1.39054e+08	1.16668e+08	8.18488e+07	9.8441e+07	1.29609e+08	8.22303e+07	5.15653e+07	5.25795e+07	5.59445e+07	402436	7.02048e+07	729930	2.49052e+06	882113	1.12948e+08	8.62547e+07	1.09478e+08	1.52871e+06	1.044
DL-Arginine	C6 H14 N4 O2	positive	No results	No results	Full match	Full match	4.98	174.113	2.019	3	0			3	19	3	DDA for other ion	5.52115e+06	8.20108e+06	1.01265e+07	1.17907e+07	1.13783e+07	9.60687e+06	1.03616e+07	1.06408e+07	219011	216355	205713	1.04559e+07	6.25699e+06	9.20063e+06	1.25609e+07	8.05552e+06	5.52059e+06	6.24584e+06	6.58656e+06	5.14788e+06	5.12884e+06	4.79008e+06	5.71167e+06	6.28248e+06	676515	1.0941e+06	933204	6.71088e+06	6.33825e+06	6.66668e+06	595223	0.715
dihydrobunolol	C17 H27 N O3	positive	Full match	No results	No results	Full match	-2.98	293.198	13.965	6	0			3	9	3	DDA for preferred ion	194214	266571	644106	377083	645339	513286	451829	600157	177808	83177.6	107583	182791	77330.2	194329	80659.6	223908	294332	199662	83992.4	1.13332e+08	1.00398e+08	1.16803e+08	5.18446e+07	5.37873e+07	302573	149018	139198	2.9289e+07	2.80477e+07	2.93626e+07	103273	0.391
Dibutyl phthalate	C16 H22 O4	positive	Full match	No results	Partial match	Full match	-3.2	278.151	14.369	15	0			3	26	13	DDA for preferred ion	5.01316e+07	4.77155e+07	4.94689e+07	4.70486e+07	4.47179e+07	4.36614e+07	4.66529e+07	4.09948e+07	1.70936e+06	1.54592e+06	1.29957e+06	1.93823e+06	1.96385e+06	1.7915e+06	1.8513e+06	2.05806e+06	1.68807e+06	2.43371e+06	1.80647e+06	3.24451e+07	3.18658e+07	3.26857e+07	3.19068e+07	3.4025e+07	3.52431e+06	3.07441e+06	1.98224e+06	2.97399e+07	2.4089e+07	3.07026e+07	3.7535e+06	0.04
di(3-pyridyl) 5-(tert-butyl)isophthalate	C22 H20 N2 O4	positive	No match	Invalid mass	No match	No match	-12.97	376.137	7.035	5	3	67.3	8.4	3	23	2	DDA for preferred ion	2.08354e+07	9.97673e+06	4.06637e+06	4.65402e+06	4.0977e+06	4.78249e+06	5.03107e+06	4.5217e+06	3.10296e+06	2.49223e+06	2.37664e+06	4.27263e+06	4.68512e+06	5.4722e+06	4.79568e+06	5.26388e+06	4.20178e+06	4.67748e+06	4.84534e+06	2.80442e+06	2.34542e+06	2.96285e+06	4.61702e+06	5.23988e+06	146650	93189.2	88460.1	8.63433e+06	8.92443e+06	8.67739e+06	87746	1.005
D-Glucose 6-phosphate	C6 H13 O9 P	positive	Full match	Full match	Full match	Full match	-2.62	260.029	1.873	53	2	83.2	52	3	6	4	DDA for preferred ion	3.16514e+08	4.31883e+08	3.40922e+08	2.39844e+08	5.85991e+07	3.24112e+08	8.1585e+08	4.92256e+08	702289	709719	737058	2.02383e+08	8.92543e+07	1.44698e+08	2.71385e+08	1.30629e+08	1.3888e+08	2.08627e+08	3.20104e+08	1.37392e+07	1.64884e+07	5.65344e+07	1.68696e+08	1.35152e+07	5.03562e+06	798049	797431	1.38543e+08	1.30173e+08	1.38836e+08	1.31275e+06	0.522
D-Fructose 1-phosphate	C6 H13 O9 P	negative	Full match	Full match	Partial match	Not the top hit	-2.1	260.029	0.895	53	3	80.2	69.1	4	3	3	DDA for preferred ion	3.33532e+08	1.36993e+09	1.04688e+09	7.69979e+08	2.05181e+08	9.77235e+08	2.03464e+09	1.56487e+09	1.99377e+06	74724.6	1.7335e+06	7.09685e+08	3.13045e+08	5.23261e+08	9.62358e+08	4.84333e+08	4.87541e+08	6.74444e+08	1.03654e+09	4.86238e+07	6.37081e+07	2.76824e+08	7.32278e+08	3.75895e+07	1.22533e+08	4.97993e+08	7.58825e+08	7.1463e+08	7.10747e+08	7.51858e+08	7.01026e+08	0.592
Desthiobiotin	C10 H18 N2 O3	negative	Full match	No results	Full match	Full match	-3.03	214.131	1.351	4	0			4	13	9	DDA for preferred ion	1.98063e+07	2.09318e+07	2.04714e+07	2.0429e+07	2.0481e+07	2.19208e+07	2.51146e+07	2.20611e+07	169143	74465.8	81204.3	2.51237e+07	1.96802e+07	2.94165e+07	2.99102e+07	2.7317e+07	1.77768e+07	2.48974e+07	1.73708e+07	1.6071e+07	1.76888e+07	1.74551e+07	2.09807e+07	2.27435e+07	1.55423e+07	2.47471e+07	2.1324e+07	1.883e+07	1.51128e+07	1.75578e+07	1.78133e+07	1.208
deoxyuridine	C9 H12 N2 O5	negative	Full match	No results	Full match	Full match	-3.72	228.074	1.423	3	0			4	7	3	DDA for preferred ion	4.16121e+06	3.68418e+06	3.15967e+06	2.27704e+06	1.603e+06	3.04942e+06	6.48746e+06	4.25595e+06	50778.4	34152.4	38984	1.06809e+06	2.38275e+06	1.4842e+06	1.53748e+06	1.52793e+06	1.69909e+06	1.74201e+06	1.41739e+06	658382	633108	867081	716577	558349	887612	905978	5.66778e+06	1.8349e+06	1.72558e+06	1.84597e+06	1.79297e+06	0.448
Deoxyguanosine diphosphate (dGDP)	C10 H15 N5 O10 P2	negative	Full match	Full match	Not the top hit	Not the top hit	-1.17	427.029	0.906	5	1	65.9	66.2	4	7	3	DDA for preferred ion	5.77198e+07	4.89092e+08	8.2271e+08	5.92272e+08	7.86812e+08	7.05133e+08	4.59949e+08	3.69468e+08	1.67112e+06	750824	660488	8.36461e+08	9.34059e+08	9.78653e+08	9.61485e+08	8.66668e+08	9.05126e+08	8.63073e+08	6.7238e+08	8.9766e+08	7.98174e+08	8.97675e+08	8.26498e+08	4.78081e+08	9.01324e+08	8.13914e+08	7.3462e+08	5.71407e+08	5.68727e+08	6.00844e+08	5.61824e+08	1.638
Deoxycholic acid	C24 H40 O4	negative	Full match	Full match	No results	Full match	-1.02	392.292	7.371	23	4	97.3	9.9	4	10	4	DDA for preferred ion	1.88102e+08	1.47102e+09	1.57976e+08	9.33918e+07	6.83228e+07	5.32583e+07	3.85e+07	2.75941e+08	568195	256357	221583	2.20249e+07	3.54123e+07	2.63058e+07	1.2495e+07	2.43513e+07	2.50907e+07	1.8362e+07	1.28082e+07	2.25152e+07	1.15287e+07	2.28613e+07	1.34477e+07	1.12318e+07	1.14261e+07	1.14758e+07	7.9412e+06	6.63185e+07	6.0445e+07	6.6322e+07	6.41778e+07	0.184
D-(+)-Pyroglutamic Acid	C5 H7 N O3	positive	Full match	Full match	Full match	Full match	-1.5	129.042	1.914	11	2	94.4	9.7	3	18	4	DDA for preferred ion	1.59828e+09	1.92099e+09	1.50037e+09	1.725e+09	1.64046e+09	1.43974e+09	1.90046e+09	1.64498e+09	1.73411e+07	3.87767e+06	3.16111e+06	1.54512e+09	1.3841e+09	1.82366e+09	1.5934e+09	1.49919e+09	1.34992e+09	1.35983e+09	1.32819e+09	1.02854e+09	1.03096e+09	9.75318e+08	1.05022e+09	1.09394e+09	1.14071e+06	3.80264e+06	2.084e+06	9.97826e+08	9.24427e+08	9.89581e+08	2.68613e+06	0.878
D-(+)-Pipecolinic acid	C6 H11 N O2	positive	Full match	Full match	Full match	Full match	-3.52	129.079	1.978	19	4	87.1	9.4	3	24	18	DDA for preferred ion	6.85762e+09	8.11835e+09	6.76473e+09	7.14493e+09	7.32873e+09	9.59418e+09	5.54693e+09	5.64753e+09	5.89141e+06	8.81059e+06	8.87503e+06	6.9904e+09	6.58916e+09	6.40344e+09	8.61123e+09	7.81883e+09	7.06773e+09	5.70715e+09	6.78201e+09	3.73046e+09	3.32278e+09	4.61736e+09	4.2732e+09	4.80476e+09	1.6913e+07	1.95645e+07	2.30374e+07	6.05675e+09	4.28126e+09	5.87584e+09	7.85425e+06	0.984
D-(+)-Malic acid	C4 H6 O5	negative	No results	Invalid mass	No results	No results	-12.1	134.02	0.898	0	4	69.2	45.7	4	5	5	DDA for preferred ion	2.02516e+09	1.85491e+09	1.48277e+09	1.46303e+09	1.42631e+09	1.53766e+09	1.53014e+09	1.65052e+09	2.05751e+06	1.9159e+06	1.80318e+06	1.30014e+09	1.65102e+09	1.33057e+09	1.3118e+09	9.74767e+08	1.71213e+09	1.44656e+09	1.0484e+09	1.59003e+09	1.70145e+09	1.52855e+09	1.41388e+09	1.45047e+09	1.67345e+09	1.74234e+09	1.76484e+09	1.43388e+09	1.46488e+09	1.56289e+09	1.40238e+09	0.861
Cytidine 5'-monophosphate (hydrate)	C9 H14 N3 O8 P	positive	Full match	Full match	Full match	Full match	-2.84	323.051	1.873	4	1	94.6	9.7	3	19	3	DDA for preferred ion	1.02791e+07	1.82159e+07	1.98959e+07	2.2731e+07	1.98579e+07	2.26614e+07	3.28062e+07	1.73537e+07	97580.6	98499	104852	2.99789e+07	3.04476e+07	2.72129e+07	3.00525e+07	2.50102e+07	3.14949e+07	2.86505e+07	3.60345e+07	2.86989e+07	3.69597e+07	2.99388e+07	3.40988e+07	4.34307e+07	1.09694e+06	178602	181797	1.65202e+07	1.58023e+07	1.66201e+07	330434	1.51
Cytidine	C9 H13 N3 O5	positive	Full match	Full match	Full match	Full match	-2.93	243.085	2.235	6	2	97.1	9.9	3	22	22	DDA for preferred ion	9.02894e+07	1.62177e+08	1.58252e+08	1.80819e+08	1.24277e+08	1.50259e+08	1.73266e+08	1.93482e+08	1.73941e+07	277532	241976	9.16721e+07	1.07025e+08	9.26951e+07	1.10948e+08	8.16142e+07	8.63235e+07	9.72194e+07	7.20936e+07	5.83759e+07	5.76099e+07	5.58874e+07	6.22636e+07	4.33536e+07	1.03244e+06	378145	719142	9.90011e+07	1.42656e+08	9.89309e+07	1.4513e+06	0.575
Cytidine	C9 H13 N3 O5	negative	Full match	No results	Full match	Full match	-3	243.085	1.291	6	0			4	19	13	DDA for preferred ion	1.83128e+07	1.52509e+07	1.5249e+07	1.99294e+07	9.64205e+06	1.61163e+07	1.87979e+07	1.91859e+07	42971.5	38942.1	43440.2	1.68031e+07	1.91563e+07	1.8927e+07	2.27672e+07	1.3716e+07	1.76043e+07	1.48452e+07	1.4534e+07	1.16661e+07	1.4683e+07	1.29533e+07	1.56829e+07	1.47298e+07	1.14986e+07	1.62119e+07	1.36824e+07	1.58346e+07	1.41155e+07	1.19869e+07	1.61369e+07	0.999
Crotamiton	C13 H17 N O	positive	Full match	Full match	No results	Full match	-2.97	203.13	13.747	2	3	82.4	65.1	3	2	2	DDA for preferred ion	301907	277716	420145	394777	288293	297111	254044	265189	153538	96767.1	93196	95182.2	174980	194273	197835	224199	295183	176529	239776	9.57842e+06	9.10531e+06	5.60184e+06	6.90117e+06	6.12003e+06	124530	178091	149247	1.13789e+07	1.10655e+07	1.13797e+07	178158	0.67
Creatine	C4 H9 N3 O2	positive	Full match	Full match	No results	Full match	-1.54	131.069	1.977	2	1	99.2	89.4	3	25	9	DDA for preferred ion	1.11507e+10	1.11901e+10	1.12627e+10	8.81527e+09	1.15272e+10	1.06853e+10	7.59924e+09	1.2346e+10	2.75736e+07	2.70524e+06	2.81039e+06	6.30762e+09	6.65058e+09	9.57817e+09	1.08547e+10	8.47414e+09	6.67742e+09	7.5001e+09	6.59186e+09	5.56027e+09	5.73313e+09	5.15788e+09	6.3799e+09	7.34988e+09	2.12856e+07	1.07012e+08	4.08292e+07	7.65452e+09	9.07382e+09	7.86128e+09	1.17231e+08	0.635
Creatine	C4 H9 N3 O2	negative	No results	Invalid mass	No results	No results	-12.59	131.068	1.015	0	2	90.2	9.5	4	17	11	DDA for preferred ion	1.11592e+08	1.10625e+08	1.14874e+08	1.0726e+08	1.0014e+08	9.59165e+07	9.44958e+07	1.07424e+08	148413	165611	170561	1.15962e+08	1.02803e+08	9.74219e+07	1.31609e+08	1.10463e+08	7.8845e+07	1.0242e+08	9.06934e+07	1.11937e+08	1.1197e+08	1.07011e+08	1.10936e+08	1.15749e+08	1.00622e+08	9.64699e+07	1.18384e+08	7.46709e+07	9.26626e+07	9.14513e+07	7.73242e+07	0.956
Coenzyme A	C21 H36 N7 O16 P3 S	negative	Full match	Full match	Full match	Full match	-0.69	767.115	1.47	2	1	60.5	65.2	4	18	8	DDA for preferred ion	6.43294e+07	752578	8.67454e+07	1.25288e+08	7.66568e+07	5.72149e+07	1.37538e+08	1.32661e+08	170957	114329	110081	5.82062e+07	3.86377e+07	4.01882e+07	4.07866e+07	2.51939e+07	3.92964e+07	5.61676e+07	2.548e+07	3.57793e+07	3.03982e+07	3.21866e+07	6.06631e+07	5.24474e+07	3.83232e+07	5.11053e+07	4.17131e+07	8.29422e+07	9.38222e+07	7.83744e+07	8.81814e+07	0.486
CMP-NeuGc	C20 H31 N4 O17 P	negative	Full match	No results	Full match	Full match	-1.38	630.141	0.883	2	0			4	8	8	DDA for preferred ion	2.27769e+06	2.28274e+06	2.19368e+06	2.80467e+06	2.52227e+06	2.07359e+06	2.27144e+06	2.27728e+06	37407.6	30041.4	33626.3	3.23327e+06	3.0493e+06	4.03432e+06	2.347e+06	2.71545e+06	3.31816e+06	3.85016e+06	2.3076e+06	3.92453e+06	3.46614e+06	3.85133e+06	3.80154e+06	4.0818e+06	4.45547e+06	6.00933e+06	8.08359e+06	3.18816e+06	2.7217e+06	3.24812e+06	3.01225e+06	1.379
cis-5-Tetradecenoylcarnitine	C21 H39 N O4	positive	Full match	No results	No results	Full match	-2.85	369.287	11.543	3	0			3	18	9	DDA for preferred ion	142941	127543	123533	124383	119222	130696	111268	109406	140187	143856	143007	106802	111565	119803	113680	108175	101592	96882	100411	388609	2.19054e+06	467310	146795	624367	96296.7	123551	93381.6	1.82366e+07	2.13011e+07	1.85496e+07	102608	0.867
cis-5,8,11,14,17-Eicosapentaenoic acid	C20 H30 O2	negative	Full match	Full match	Full match	Full match	-1.57	302.224	12.697	51	3	90.6	52.6	4	10	2	DDA for preferred ion	1.93046e+07	5.71161e+06	379416	603759	368331	1.09302e+07	314646	1.29085e+06	137432	20443.8	19572.1	7.63579e+06	7.53791e+06	1.59958e+07	7.12148e+06	1.38716e+07	1.15563e+07	7.23883e+06	1.07949e+07	4.0116e+06	3.4054e+06	2.17653e+06	6.38271e+06	6.02296e+06	236264	789723	7.39491e+06	2.33819e+06	2.45628e+06	2.38402e+06	2.35509e+06	9.728
Choline	C5 H13 N O	positive	Full match	Full match	No results	No results	1.61	103.1	2.138	0	1	92.5	9.6	2	4	0	DDA for preferred ion	3.25618e+09	2.55339e+09	2.62419e+09	2.89892e+09	2.19696e+09	2.88131e+09	2.57689e+09	4.80575e+09	4.39492e+06	2.99361e+06	3.21051e+06	3.9317e+09	1.86001e+09	3.0817e+09	2.51997e+09	1.84157e+09	2.25539e+09	2.01621e+09	1.80477e+09	1.27765e+09	1.17884e+09	1.33909e+09	1.77079e+09	1.63552e+09	5.74539e+06	6.2585e+06	4.38187e+06	1.69608e+07	1.74599e+09	1.74599e+09	5.57994e+06	0.776
Choline	C5 H13 N O	positive	Full match	Full match	No results	No results	1.52	103.1	14.106	0	1	85.9	9.3	3	5	3	DDA for preferred ion	1.52958e+06	1.41773e+06	1.86992e+06	1.81942e+06	1.59223e+06	1.98176e+06	1.66353e+06	2.01545e+06	1.23854e+06	1.02136e+06	955795	1.46251e+06	1.36685e+06	1.2957e+06	1.35288e+06	1.41394e+06	1.45508e+06	1.52742e+06	1.57259e+06	1.83384e+07	9.87729e+06	6.89736e+06	1.33444e+07	1.90905e+07	1.71005e+06	1.61721e+06	1.7176e+06	3.04529e+06	3.23095e+06	3.04026e+06	2.02178e+06	0.824
Butyl isothiocyanate	C5 H9 N S	positive	Full match	No results	No results	Full match	-2.48	115.045	17.33	3	0			3	2	2	DDA for preferred ion	746441	1.02949e+06	163029	1.05836e+06	733867	154115	866512	871320	408004	618365	647584	581566	190154	550000	793191	188635	560581	656196	882144	1.25166e+06	1.13165e+06	1.31985e+06	1.20477e+06	1.02435e+06	885954	755457	850399	6.28457e+07	6.09506e+07	6.28553e+07	915740	0.708
butoctamide	C16 H29 N O5	positive	Full match	No results	No results	Full match	-2.58	315.204	7.175	1	0			3	23	10	DDA for preferred ion	3.06567e+06	1.77105e+06	1.46277e+06	1.86356e+06	1.70625e+06	1.30626e+06	301706	1.1567e+06	93028.8	90451.3	125649	1.42943e+06	5.34028e+06	1.70368e+06	4.97604e+06	1.11515e+06	6.71084e+06	1.08401e+06	5.08896e+06	6.82265e+06	9.36534e+06	7.66593e+06	5.68705e+06	8.36764e+06	65388.4	58896.5	243005	4.66312e+06	5.54841e+06	4.78241e+06	58045.6	2.108
Butenylcarnitine	C11 H19 N O4	positive	Full match	No results	No results	Full match	-2.54	229.131	2.591	1	0			3	20	15	DDA for preferred ion	2.04645e+07	2.22214e+07	4.104e+06	3.25895e+06	7.34457e+06	1.91554e+06	6.63108e+06	1.83772e+06	76268.4	79250.1	75875.3	390180	5.80326e+06	3.42045e+06	1.52636e+06	592267	3.21039e+06	1.7868e+06	1.6648e+06	5.22813e+06	3.55537e+06	5.48538e+06	218418	5.5862e+06	121047	132422	332505	5.94734e+06	7.49095e+06	5.79148e+06	466267	0.322
Butalbital	C11 H16 N2 O3	negative	Full match	Full match	No results	Partial match	-3.97	224.115	6.904	4	3	77.4	8.9	4	5	3	DDA for preferred ion	7.12945e+06	2.85078e+06	1.4902e+06	3.36809e+06	2.46399e+06	4.0965e+06	1.96726e+06	2.1647e+06	13171.3	14978.6	15747	3.19503e+06	1.58175e+06	5.15965e+06	3.74141e+06	4.18416e+06	1.38399e+06	2.27921e+06	3.14606e+06	59561.6	23036.3	16365.4	12638.2	30742.3	15913.8	239170	64517.8	2.15646e+06	2.31792e+06	2.23303e+06	2.1894e+06	1.193
Bisphenol B	C16 H18 O2	negative	No match	Invalid mass	No results	No results	-19.56	242.126	5.608	0	6	85.7	9.3	4	5	1	DDA for preferred ion	1.83001e+08	8.75339e+07	9.89617e+07	1.60808e+08	1.1162e+08	1.39573e+08	9.52079e+07	8.72575e+07	167707	91529.3	116810	1.28056e+08	5.86113e+07	1.72995e+08	1.41951e+08	1.49832e+08	4.93007e+07	8.42867e+07	1.15131e+08	1.17618e+06	253805	644350	257197	531844	192516	1.42351e+07	2.10743e+06	8.34578e+07	8.54434e+07	8.49924e+07	8.35284e+07	1.155
Bisphenol B	C16 H18 O2	negative	No match	Invalid mass	No results	No results	-19.55	242.126	5.448	0	2	78.8	68.5	4	3	2	DDA for preferred ion	4.45125e+07	1.92222e+07	2.31118e+07	3.79205e+07	2.42305e+07	3.16666e+07	2.19762e+07	2.01562e+07	98277.3	29764.1	62546.1	2.7093e+07	1.19207e+07	3.90522e+07	2.95842e+07	3.26104e+07	1.11671e+07	1.97742e+07	2.20054e+07	149130	152694	125789	121750	117142	109452	3.36966e+06	389989	1.74031e+07	1.74271e+07	1.67586e+07	1.76179e+07	1.037
beta-Pyracin	C8 H7 N O3	positive	Full match	No results	Partial match	Full match	-2.3	165.042	2.521	9	0			3	15	13	DDA for preferred ion	8.01661e+06	8.79937e+06	1.28398e+07	1.8008e+07	1.02217e+07	1.4846e+07	1.25212e+07	1.15464e+07	2.4123e+06	251069	2.126e+06	7.04775e+06	6.26555e+06	5.92352e+06	3.83891e+06	7.08974e+06	5.03007e+06	5.46331e+06	3.94568e+06	4.59587e+06	6.10064e+06	5.58557e+06	2.30077e+06	2.3273e+06	1.43023e+06	2.84148e+06	1.47933e+06	3.39992e+06	4.17709e+06	3.35451e+06	2.93686e+06	0.473
beta-L-fucose 1-phosphate	C6 H13 O8 P	negative	Full match	No results	Partial match	Full match	-2.99	244.034	0.906	7	0			4	23	10	DDA for preferred ion	7.5666e+07	8.75206e+07	4.25207e+07	5.35158e+07	3.03421e+07	4.15536e+07	3.40268e+07	4.18729e+07	40713.1	31959.4	35060.2	6.60007e+07	5.04766e+07	7.02026e+07	7.73766e+07	5.78309e+07	4.24433e+07	3.99655e+07	4.39086e+07	4.42856e+07	4.30407e+07	4.09395e+07	5.70956e+07	8.45742e+07	3.89723e+07	5.14699e+07	9.58712e+07	7.28055e+07	9.24991e+07	8.05601e+07	7.91248e+07	1.283
Benzoxazolone	C7 H5 N O2	positive	Full match	No results	No results	Full match	-2.85	135.032	2.389	1	0			3	19	5	DDA for preferred ion	5.80244e+07	5.318e+07	5.78258e+07	7.93933e+07	6.14514e+07	7.39085e+07	5.23091e+07	6.29586e+07	3.30175e+06	776316	907280	6.75831e+07	7.95827e+07	9.32426e+07	8.78251e+07	7.60831e+07	7.23382e+07	9.44184e+07	7.86778e+07	4.01676e+07	3.00388e+07	2.90249e+07	4.21183e+07	2.68023e+07	1.80217e+06	2.15328e+06	1.40061e+06	7.29743e+07	6.75146e+07	7.36953e+07	1.95798e+06	1.325
Arachidonic acid	C20 H32 O2	negative	Full match	Full match	Partial match	Full match	-1.31	304.24	14.201	33	4	93	57.7	4	1	1	DDA for preferred ion	1.82682e+08	3.67528e+07	2.06946e+06	2.25332e+06	1.51519e+06	3.65813e+07	2.24068e+06	7.81349e+06	2.61766e+06	173741	140362	2.17117e+07	2.03808e+07	4.50822e+07	1.93578e+07	3.55066e+07	3.93724e+07	1.64826e+07	3.59926e+07	5.34366e+07	6.32715e+07	3.06452e+07	1.21269e+08	1.2375e+08	4.9469e+06	8.63659e+06	1.21611e+08	1.81749e+07	1.85229e+07	1.82644e+07	1.82589e+07	5.684
Arabinosylhypoxanthine	C10 H12 N4 O5	negative	Full match	No results	Partial match	Full match	-1.8	268.08	1.413	11	0			4	20	6	DDA for preferred ion	1.78743e+09	9.18992e+08	2.52144e+08	2.89163e+08	1.64809e+08	2.24192e+08	3.84883e+08	7.55748e+08	99980.8	77631.5	88929.4	2.44454e+08	2.63661e+08	2.85081e+08	3.34395e+08	2.70749e+08	1.99394e+08	1.93842e+08	2.30801e+08	2.0617e+08	1.93573e+08	2.24067e+08	1.79481e+08	2.72644e+08	8.68898e+07	4.88051e+08	2.7848e+08	6.45115e+08	7.25781e+08	7.30474e+08	6.59004e+08	0.754
Arabinosylhypoxanthine	C10 H12 N4 O5	negative	Full match	No results	Partial match	Full match	-1.58	268.08	1.028	11	0			4	6	6	DDA for preferred ion	1.11974e+08	6.73841e+07	2.30081e+07	1.70162e+07	1.20393e+07	1.42854e+07	2.60886e+07	4.39292e+07	108234	139337	195762	1.75363e+07	1.90173e+07	1.81045e+07	1.99125e+07	1.63403e+07	1.67973e+07	1.84413e+07	1.89785e+07	1.81631e+07	2.46621e+07	1.98022e+07	1.56469e+07	2.03402e+07	9.92454e+06	3.51055e+07	2.89591e+07	5.51918e+07	5.67276e+07	6.14888e+07	5.36439e+07	0.744
Ankorine	C19 H29 N O4	positive	Full match	No results	No results	Full match	-2.32	335.209	7.536	2	0			3	4	0	DDA for preferred ion	600631	486277	1.22798e+06	1.04629e+06	1.3874e+06	516497	420710	1.03988e+06	72308.1	71248.9	69798.6	253466	211628	215287	64989.8	194977	167979	332273	321528	505716	1.80488e+06	3.01702e+06	2.12601e+06	2.48038e+06	53301.4	52236.1	46404.1	1.03394e+06	1.03397e+06	1.03394e+06	44486.5	0.26
Aminopropylcadaverine	C8 H21 N3	positive	Full match	No results	Full match	Full match	-3.17	159.173	2.431	2	0			3	21	15	DDA for preferred ion	1.47458e+07	1.18807e+07	1.8455e+07	2.41101e+07	2.13681e+07	1.79728e+07	1.80786e+07	7.23184e+06	8.87995e+06	1.06444e+07	1.08994e+07	5.96544e+06	4.82706e+06	4.45148e+06	4.44799e+06	4.32268e+06	2.20086e+06	3.1605e+06	4.2015e+06	5.08069e+06	2.16733e+06	3.31392e+06	1.71195e+06	1.07073e+06	442951	648468	9.38566e+06	1.00491e+08	1.30123e+08	1.03453e+08	1.45157e+07	0.243
alpha-dimorphecolic acid	C18 H32 O3	negative	Full match	No results	No results	Full match	-1.76	296.235	10.587	14	0			4	21	10	DDA for preferred ion	2.272e+07	3.4534e+06	1.56707e+06	794451	874482	1.56963e+06	300728	846696	91531.2	22829.3	114538	1.38122e+06	4.44692e+06	3.52868e+06	1.87593e+06	4.41472e+06	3.6872e+06	1.78202e+06	3.56772e+06	6.64777e+06	1.48335e+07	7.69313e+06	2.72315e+06	1.14652e+07	4.20517e+06	1.60246e+06	8.48439e+06	4.34388e+06	3.57931e+06	3.83711e+06	4.38714e+06	2.907
all-cis-4,7,10,13,16-Docosapentaenoic acid	C22 H34 O2	negative	Full match	Full match	No results	Not the top hit	-1.04	330.256	15.177	14	2	86.8	50.5	4	6	6	DDA for preferred ion	7.10331e+06	1.44886e+06	112681	148005	81175.1	1.73405e+06	108424	217956	300071	30250.7	28154.4	562325	389000	1.62014e+06	464153	1.13913e+06	2.01221e+06	611005	1.2647e+06	2.68318e+06	2.86246e+06	1.22896e+06	5.55103e+06	6.62084e+06	280927	267583	1.37269e+07	785773	816280	877641	766498	4.782
AL 8810	C24 H31 F O4	positive	No match	Invalid mass	No results	No results	54659.9	424.206	15.741	0	6	82.7	9.1	3	23	10	DDA for preferred ion	82479.7	141105	82445	80278	84065.8	81348.8	101975	189590	44351.4	46442.8	47924.2	62331.9	65218.7	103895	68097.4	233643	73106.1	79591.1	76348.8	355758	395093	416169	439756	1.69603e+06	91167.8	350304	158225	6.62446e+06	5.64818e+06	6.77367e+06	174185	0.897
Adrenic acid	C22 H36 O2	negative	Full match	Full match	No results	Not the top hit	-1.11	332.271	16.421	8	3	91.3	9.6	4	22	3	DDA for preferred ion	8.67717e+06	1.84885e+06	126552	72493.1	114138	2.19643e+06	77630.9	168834	204049	19807.3	21059.6	614841	78253.6	2.9138e+06	263789	1.2213e+06	2.88516e+06	424476	2.29786e+06	5.67175e+06	6.02418e+06	3.17491e+06	1.07666e+07	1.52884e+07	139535	208629	3.04214e+07	698809	680333	728636	679149	6.216
adrenaline	C9 H13 N O3	positive	Full match	No results	No results	Full match	-2.53	183.089	2.25	9	0			3	6	5	DDA for preferred ion	4.65305e+06	9.48847e+06	1.15287e+07	1.21939e+07	1.35309e+07	1.00817e+07	2.07839e+07	1.28915e+07	211909	211239	177780	5.72752e+06	8.26056e+06	6.93485e+06	1.13854e+07	7.82736e+06	8.40274e+06	8.28163e+06	8.105e+06	6.23674e+06	6.02069e+06	6.79216e+06	7.47709e+06	6.41639e+06	331591	184460	208542	7.28178e+06	7.90142e+06	7.29656e+06	360005	0.69
Adenylsuccinic acid	C14 H18 N5 O11 P	negative	Full match	No results	Full match	Full match	-2.42	463.073	0.836	2	0			4	3	3	DDA for preferred ion	1.12825e+08	3.0001e+08	2.71902e+08	2.90667e+08	1.73226e+08	2.47648e+08	3.03929e+08	1.90023e+08	79352.7	63342.4	69648.5	2.3731e+08	3.50956e+08	2.26824e+08	2.96122e+08	1.29493e+08	2.82603e+08	2.84213e+08	1.50985e+08	2.48273e+08	3.00959e+08	2.59959e+08	2.40173e+08	2.41957e+08	2.39099e+08	3.21035e+08	4.04182e+08	2.23057e+08	2.20466e+08	2.31908e+08	2.19193e+08	1.001
Adenosine triphosphate (ATP)	C10 H16 N5 O13 P3	negative	Full match	Full match	Full match	Full match	-1.45	506.995	0.911	5	1	65.9	66.2	4	11	5	DDA for preferred ion	2.29794e+08	9.18195e+07	1.8877e+08	5.4732e+07	4.56009e+08	2.15811e+08	3.05667e+07	5.27143e+07	1.83526e+06	37665.8	387331	2.02912e+08	2.66199e+08	3.8908e+08	3.0522e+08	3.93878e+08	3.26728e+08	2.22834e+08	1.03395e+08	1.33738e+08	9.45892e+07	1.51599e+08	1.61698e+08	4.34746e+07	1.16058e+08	2.15361e+08	9.67786e+07	1.74698e+08	1.66778e+08	1.85386e+08	1.6894e+08	2.036
Adenosine diphosphate (ADP)	C10 H15 N5 O10 P2	positive	Full match	Full match	Full match	Full match	-2.18	427.028	1.869	5	1	99.2	10	3	1	1	DDA for preferred ion	5.88336e+07	3.66944e+08	8.18147e+08	5.41781e+08	8.2953e+08	7.72677e+08	4.31402e+08	2.60009e+08	730909	473001	473343	7.7981e+08	8.94074e+08	9.64134e+08	8.88094e+08	9.00478e+08	8.5165e+08	8.34261e+08	6.75264e+08	5.89558e+08	5.18827e+08	6.0929e+08	7.00421e+08	4.31104e+08	2.88407e+06	1.15119e+06	1.14626e+06	3.08527e+08	3.01985e+08	3.08529e+08	2.5062e+06	1.788
Adenosine 5'-monophosphate	C10 H14 N5 O7 P	positive	Full match	Full match	Full match	Full match	-2.65	347.062	1.899	9	4	98.1	9.9	3	21	1	DDA for preferred ion	7.08149e+06	1.57516e+09	1.94431e+09	2.2687e+09	1.13476e+09	1.62659e+09	2.08452e+09	5.50079e+08	565119	612788	555333	1.81588e+09	1.57103e+09	1.50812e+09	1.50651e+09	1.28742e+09	1.32909e+09	1.74985e+09	2.12165e+09	1.82253e+09	1.92774e+09	1.72693e+09	2.17296e+09	2.38619e+09	2.27235e+06	746210	1.22633e+06	9.05113e+08	9.26626e+08	9.07977e+08	1.28932e+06	0.962
Adenosine 5'-monophosphate	C10 H14 N5 O7 P	positive	No match	Invalid mass	No results	No match	63334.1	369.044	1.935	1	1	92.8	83.4	3	18	4	DDA for preferred ion	1.46011e+06	9.79926e+07	9.03391e+07	1.15414e+08	4.89415e+07	8.62401e+07	9.55929e+07	3.10345e+07	343968	388151	369046	8.51678e+07	7.19483e+07	5.87802e+07	5.25558e+07	4.39922e+07	6.27356e+07	6.39453e+07	7.64977e+07	5.91017e+07	6.14981e+07	4.92935e+07	5.40816e+07	6.73887e+07	1.39016e+06	801554	428905	4.89215e+07	4.53358e+07	4.85195e+07	216201	0.717
Adenosine	C10 H13 N5 O4	positive	Full match	Full match	Full match	Full match	-2.91	267.096	3.093	7	5	99.8	10	3	4	0	DDA for preferred ion	5.88484e+06	1.43517e+10	1.75178e+10	1.73794e+10	1.33215e+10	1.44623e+10	1.55047e+10	1.3931e+10	7.22716e+06	1.73486e+06	2.08856e+06	2.80275e+10	2.92566e+10	2.13086e+10	3.55099e+10	3.19931e+10	2.59683e+10	2.59891e+10	2.82988e+10	4.72261e+07	5.05129e+07	4.55508e+07	5.03217e+07	4.43551e+07	4.07116e+07	4.12379e+07	5.30402e+07	1.48351e+10	1.47672e+10	1.48335e+10	6.97858e+07	1.955
Adenosine	C10 H13 N5 O4	negative	Full match	Full match	Full match	Full match	-1.84	267.096	2.161	12	2	98.8	72.5	4	20	3	DDA for preferred ion	2.24325e+06	8.60715e+08	1.22362e+09	1.35266e+09	8.58087e+08	1.00485e+09	1.20551e+09	9.37449e+08	3.18788e+06	2.20829e+06	2.03989e+06	1.05008e+09	9.99703e+08	1.31882e+09	1.55269e+09	1.25948e+09	1.17827e+09	1.16665e+09	1.20544e+09	7.34296e+08	8.45607e+08	8.71491e+08	1.5516e+09	1.38075e+09	8.94266e+08	8.32864e+08	1.19388e+09	6.65115e+08	6.66866e+08	6.29942e+08	6.82835e+08	1.227
Adenine	C5 H5 N5	positive	Full match	Full match	Full match	Partial match	-1.92	135.054	3.084	2	7	99.5	10	3	1	1	DDA for preferred ion	2.47969e+07	1.70709e+09	2.10116e+09	2.14764e+09	7.84974e+08	1.74045e+09	1.96016e+09	1.75989e+09	2.49012e+07	1.08249e+07	1.88191e+06	3.37462e+09	3.52254e+09	3.90224e+09	4.37065e+09	3.85933e+09	3.36969e+09	3.26057e+09	3.52503e+09	1.47904e+08	1.51673e+08	1.4344e+08	1.50962e+08	1.45369e+08	1.43427e+08	1.51425e+08	1.61905e+08	1.85645e+09	1.81717e+09	1.85635e+09	1.68877e+08	2.013
Adenine	C5 H5 N5	positive	Full match	Full match	Full match	Partial match	-2.06	135.054	2.273	2	1	74.5	8.7	2	3	0	DDA for preferred ion	2.67309e+07	4.72421e+07	3.3951e+08	6.50711e+07	1.91015e+08	6.60678e+07	1.25297e+08	5.08808e+07	5.83871e+07	1.34045e+06	9.08782e+06	1.30316e+08	1.84751e+08	1.59144e+08	1.14135e+08	1.10683e+08	6.84349e+07	9.09536e+07	7.98751e+07	2.43545e+08	3.00511e+08	2.00286e+08	1.45508e+08	1.15733e+08	1.52119e+09	1.3455e+09	1.96658e+09	3.07478e+07	2.56072e+08	2.56072e+08	7.57629e+07	1.714
Adenine	C5 H5 N5	negative	No results	Invalid mass	No results	No match	-12.01	135.053	2.16	4	4	94.8	9.7	4	13	1	DDA for preferred ion	2.65313e+07	5.29107e+08	7.68938e+08	7.48541e+08	5.34393e+08	6.07338e+08	6.97857e+08	5.75338e+08	379958	2.76644e+07	2.36848e+07	6.63073e+08	6.31694e+08	8.09511e+08	9.47362e+08	7.57652e+08	6.79724e+08	6.99841e+08	7.56363e+08	4.39176e+08	4.87739e+08	5.10456e+08	8.85111e+08	7.94109e+08	5.17853e+08	5.01497e+08	6.90892e+08	4.1307e+08	4.16099e+08	4.2336e+08	4.09474e+08	1.231
Acetyl-L-carnitine	C9 H17 N O4	positive	Full match	Full match	No results	Full match	-2.18	203.115	2.096	3	1	99.3	90.4	2	3	0	DDA for preferred ion	4.58309e+09	1.13799e+09	1.40589e+09	1.58868e+09	7.53065e+08	5.53711e+08	3.59594e+08	3.82429e+08	315274	394653	440789	3.57298e+08	1.14651e+09	5.8882e+08	6.47103e+08	8.95104e+08	9.27033e+08	7.06837e+08	7.72624e+08	1.14557e+09	7.6709e+08	1.15596e+09	3.60698e+08	4.85783e+08	2.5996e+06	2.38002e+06	2.92178e+06	2.42155e+08	9.96153e+08	9.96153e+08	3.5959e+06	0.782
Acetone peroxide	C3 H8 O4	negative	Full match	No results	No results	Full match	-3.24	108.042	2.156	1	0			4	21	3	DDA for preferred ion	293731	5.30806e+06	7.70417e+06	8.69581e+06	5.0181e+06	6.72959e+06	7.72218e+06	6.01109e+06	38398.3	248744	237394	6.67731e+06	6.70295e+06	8.89536e+06	1.00953e+07	8.47517e+06	7.73651e+06	8.14566e+06	8.21251e+06	4.60496e+06	5.43799e+06	5.99691e+06	1.11752e+07	9.62132e+06	5.80191e+06	5.333e+06	7.35926e+06	3.92964e+06	4.08039e+06	3.78658e+06	4.0385e+06	1.284
9-Decenoylcarnitine	C17 H31 N O4	positive	Full match	No results	No results	Full match	-3.13	313.224	7.661	1	0			3	26	24	DDA for preferred ion	3.26244e+06	2.94216e+06	4.2695e+06	4.60275e+06	4.48847e+06	6.06841e+06	1.0872e+06	5.17194e+06	79418.2	77731.2	76712.1	7.88249e+06	2.41666e+07	9.90655e+06	315279	1.21293e+07	8.2375e+06	692269	1.52676e+06	1.06198e+07	1.05654e+07	1.91632e+07	7.71475e+06	6.0111e+06	67966	60270	56980.2	7.16998e+06	1.07819e+07	7.40216e+06	51526	1.841
9-Decenoylcarnitine	C17 H31 N O4	positive	Full match	No results	No results	Full match	-3.51	313.224	7.7	1	0			3	26	24	DDA for preferred ion	1.32096e+06	2.7916e+06	5.42141e+06	5.71734e+06	7.02389e+06	2.47725e+06	710940	945587	90747.8	60576.4	55940.1	1.21666e+06	2.23598e+06	855801	569304	7.37182e+06	1.4642e+06	680785	1.07277e+06	1.06198e+07	1.05654e+07	6.78094e+06	2.49128e+06	1.25483e+07	52520.3	60181.5	47344.9	7.16998e+06	1.07819e+07	7.40216e+06	38748.7	0.435
9,12-Hexadecadienoylcarnitine	C23 H41 N O4	positive	Full match	No results	No results	Full match	-2.25	395.303	12.066	1	0			3	10	6	DDA for preferred ion	124534	127178	134377	126784	130274	122075	123951	122945	233377	225794	211869	119300	129299	122220	123314	118779	116576	111100	115027	480209	935554	507032	136193	637386	112858	134558	129545	6.84751e+07	7.62036e+07	6.88569e+07	148765	0.947
8Z,11Z,14Z-Eicosatrienoic acid	C20 H34 O2	negative	Full match	Full match	No results	Full match	-1.4	306.255	15.514	16	3	97.2	9.9	4	7	5	DDA for preferred ion	2.89465e+07	5.43392e+06	281633	383400	247998	5.38957e+06	215070	700059	633014	121819	22646.3	3.2814e+06	3.31522e+06	8.4046e+06	2.46745e+06	4.51146e+06	9.56732e+06	2.99295e+06	5.48819e+06	1.07354e+07	1.08222e+07	5.6755e+06	1.8261e+07	2.15338e+07	598632	1.2111e+06	2.20036e+07	3.17353e+06	3.18187e+06	3.44957e+06	3.07406e+06	7.224
5'-S-Methyl-5'-thioadenosine	C11 H15 N5 O3 S	positive	Full match	Full match	Full match	Full match	-3.08	297.089	2.245	4	2	93.9	69.7	3	20	5	DDA for preferred ion	841609	950984	1.1815e+07	1.04547e+07	6.96173e+06	347943	9.27659e+06	6.66125e+06	154815	142516	133241	5.726e+06	5.51107e+06	4.94555e+06	5.94977e+06	6.24073e+06	5.23303e+06	1.05823e+07	4.40207e+06	3.57657e+06	4.1713e+06	3.37079e+06	3.53139e+06	2.56765e+06	369073	573057	448124	7.14824e+06	7.87348e+06	7.23818e+06	439618	0.825
5-O-[Hydroxy(phosphonooxy)phosphoryl]-beta-D-ribofuranose	C5 H12 O11 P2	negative	Full match	No results	Partial match	Full match	-1.96	309.985	0.855	6	0			4	6	5	DDA for preferred ion	3.87565e+07	1.77002e+07	9.03752e+06	1.69263e+07	1.1603e+07	1.13634e+07	2.12758e+07	2.9243e+07	78042.7	63303	70370.7	9.35573e+06	1.35062e+07	2.0908e+07	2.24855e+07	1.9111e+07	2.30053e+07	1.87002e+07	1.98199e+07	8.92761e+06	1.01424e+07	9.73119e+06	5.35503e+06	8.25574e+06	1.12076e+07	1.57373e+07	1.91736e+07	1.45439e+07	1.43233e+07	1.58231e+07	1.4015e+07	1.124
5-formyl-2,3-dihydro-1H-pyrrolizine	C8 H9 N O	positive	Full match	No results	No results	Full match	-2.11	135.068	2.187	16	0			3	16	4	DDA for preferred ion	2.45089e+07	2.46184e+07	2.16405e+07	2.0075e+07	2.16293e+07	2.33937e+07	5.11521e+07	3.46941e+07	977515	588953	581476	1.40846e+07	1.19498e+07	1.08301e+07	1.26549e+07	1.06419e+07	8.44588e+06	2.12724e+07	9.87142e+06	1.39522e+07	1.44902e+07	1.17449e+07	1.74785e+07	1.53151e+07	826002	614274	353070	1.81622e+07	1.9578e+07	1.83066e+07	524496	0.476
5-aminoimidazole ribotide	C8 H14 N3 O7 P	positive	Full match	No results	Full match	Full match	3.62	295.058	2.044	1	0			3	8	7	DDA for preferred ion	5.00886e+07	1.07655e+08	9.34185e+07	7.67246e+07	1.03282e+08	1.13634e+08	8.58264e+07	8.97263e+07	126186	133838	131203	7.99812e+07	1.29581e+08	6.40906e+07	4.78099e+07	6.90779e+07	1.11131e+08	1.01648e+08	1.07186e+08	1.50969e+08	1.25076e+08	1.35721e+08	1.74821e+08	1.31925e+08	596772	1.31608e+06	1.14556e+06	6.07752e+07	5.34688e+07	6.09784e+07	1.0601e+06	0.992
5955761	C15 H29 N O4	positive	Full match	No results	No results	Full match	-2.81	287.209	7.523	1	0			3	12	7	DDA for preferred ion	1.59144e+06	2.76703e+06	1.30929e+07	1.03571e+07	1.44123e+07	5.35279e+06	1.94181e+06	2.44317e+06	62372.6	64794.1	61054.4	6.22094e+06	1.53086e+07	7.54774e+06	1.19947e+06	6.37468e+06	1.51491e+07	3.41798e+06	4.44204e+06	9.90662e+06	1.77076e+07	1.7863e+07	4.19535e+06	2.71172e+07	41028.3	35855	33004.4	9.8924e+06	1.12063e+07	9.97471e+06	33293.9	1.551
5385682	C24 H50 N O7 P	positive	Full match	No results	No results	Full match	-2.23	495.331	14.108	2	0			3	28	1	DDA for preferred ion	114605	114534	156365	125621	179495	128470	134273	164412	114519	110761	110791	144759	150198	155047	164795	168527	173814	177456	188633	4.30691e+08	3.13449e+08	2.88093e+08	4.24338e+08	5.69904e+08	275132	288289	295009	8.61028e+07	8.75106e+07	8.57986e+07	350067	1.269
5-[(5-phospho-1-deoxy-D-ribulos-1-ylimino)methylamino]-1-(5-phospho-beta-D-ribosyl)imidazole-4-carboxamide	C15 H25 N5 O15 P2	negative	Full match	No results	Partial match	Full match	-1.53	577.081	0.916	5	0			4	8	6	DDA for preferred ion	602872	1.37247e+07	1.44058e+07	2.13749e+07	7.26999e+06	1.34801e+07	1.75178e+07	6.54921e+06	44460.5	35617.1	39877.4	1.67876e+07	1.52235e+07	1.41459e+07	1.48729e+07	1.25708e+07	1.14903e+07	1.50596e+07	1.79892e+07	2.38745e+07	2.56823e+07	2.16634e+07	2.25777e+07	2.78794e+07	2.22251e+07	1.32764e+07	1.84627e+07	1.29899e+07	1.30655e+07	1.44327e+07	1.25816e+07	1.1
4'-Phosphopantetheine	C11 H23 N2 O7 P S	positive	Full match	No results	Full match	Full match	-2.56	358.095	2.548	2	0			3	16	3	DDA for preferred ion	2.17281e+08	2.17246e+08	2.0328e+08	2.46432e+08	1.86999e+08	2.18923e+08	3.48563e+08	3.43817e+08	129524	128157	127704	696903	704775	770635	848693	867035	779409	963155	776064	711488	753191	764911	758618	880676	214510	313319	753997	3.76612e+08	3.57325e+08	3.78791e+08	898454	0.004
4'-Phosphopantetheine	C11 H23 N2 O7 P S	negative	Full match	No results	Full match	Full match	-1.44	358.096	1.455	2	0			4	8	7	DDA for preferred ion	7.68653e+07	1.51965e+08	1.61805e+08	1.7967e+08	1.22161e+08	1.56308e+08	2.43405e+08	2.73114e+08	31785.5	20382.9	21371.8	1.86047e+08	1.3942e+08	1.992e+08	1.69794e+08	1.83785e+08	1.44619e+08	2.33613e+08	1.63372e+08	8.42406e+07	7.87972e+07	1.10353e+08	1.31099e+08	1.29663e+08	9.82848e+07	1.9079e+08	1.81194e+08	1.8527e+08	1.75642e+08	1.62093e+08	1.90595e+08	1.111
4-Oxoproline	C5 H7 N O3	negative	No results	Invalid mass	No results	No results	-12.15	129.041	0.924	0	2	92.7	9.6	4	10	2	DDA for preferred ion	2.55972e+08	2.68808e+08	2.36574e+08	2.30762e+08	2.11892e+08	2.43027e+08	2.21702e+08	2.49879e+08	1.40188e+06	2.20968e+06	651127	2.4331e+08	2.01209e+08	2.39775e+08	2.64911e+08	2.74812e+08	2.33184e+08	2.47545e+08	2.5689e+08	2.15245e+08	2.49733e+08	1.90704e+08	2.56242e+08	2.65441e+08	4.9417e+07	2.04144e+08	2.59351e+08	2.02773e+08	2.05429e+08	2.10787e+08	2.01571e+08	1.023
4-Methylphenol	C7 H8 O	negative	No results	Invalid mass	No results	No results	-15.24	108.056	5.705	0	1	90.1	9.5	4	3	3	DDA for preferred ion	527080	439230	212576	901653	1.59126e+06	1.06601e+06	3.08002e+06	2.00234e+06	21596.6	72841	22294.7	67528.4	116877	63682.8	54956.7	122418	21275.7	92193	21148.1	1.91476e+06	3.63777e+06	2.5702e+06	2.25416e+06	2.68177e+06	2.40648e+06	6.2437e+06	4.74374e+06	1.50391e+06	1.62061e+06	1.55264e+06	1.52693e+06	0.067
4-Indolecarbaldehyde	C9 H7 N O	positive	Full match	Full match	No results	Partial match	-3.03	145.052	4.033	8	1	71.5	45.1	3	19	9	DDA for preferred ion	940215	919724	831393	850116	785124	157195	938740	924021	480701	591341	136978	1.02058e+06	359655	1.07029e+06	1.17861e+06	1.19004e+06	186214	1.17289e+06	198740	1.02347e+06	930488	860990	882312	979030	900461	958540	1.08812e+06	8.27568e+06	7.14477e+06	8.41401e+06	937972	1.181
4-Hydroxybenzaldehyde	C7 H6 O2	positive	Full match	No results	Full match	Full match	-0.72	122.037	2.275	7	0			3	17	16	DDA for preferred ion	7.8794e+06	8.43886e+06	7.79192e+06	6.76862e+06	7.48322e+06	8.60537e+06	2.0126e+07	1.42797e+07	193909	84982.7	82104.2	5.51244e+06	4.9804e+06	4.36366e+06	4.70668e+06	5.62154e+06	3.30583e+06	1.1517e+06	4.27273e+06	6.40019e+06	7.87238e+06	5.62682e+06	9.12816e+06	6.72395e+06	466415	134795	164243	6.10511e+06	7.99584e+06	6.0594e+06	405074	0.556
4-Ethylphenol	C8 H10 O	positive	Full match	No results	No results	Full match	-0.79	122.073	7.214	18	0			3	26	14	DDA for preferred ion	1.16971e+07	810868	231736	203427	392841	699100	275916	918349	251152	847516	936249	167952	191199	184636	709137	1.32585e+06	1.26844e+06	183516	1.58834e+06	199442	255846	1.0848e+06	1.17476e+06	443308	934930	874212	816249	570901	449282	590552	4.41933e+06	0.825
4149853	C21 H41 N O4	positive	Full match	No results	No results	Full match	-2.87	371.302	12.515	1	0			3	7	5	DDA for preferred ion	128269	130690	139351	128484	126393	124065	125947	129267	147848	136301	137899	130643	128135	124329	122321	123061	123747	119802	124136	146186	428442	265167	132208	340503	125765	149980	121011	6.37838e+07	6.9828e+07	6.39929e+07	140252	0.965
4147610	C19 H37 N O4	positive	Full match	No results	No results	Full match	-2.88	343.271	10.654	3	0			3	14	11	DDA for preferred ion	1.14248e+06	8.87936e+06	388504	2.00576e+06	2.56436e+06	2.42351e+06	635715	1.256e+06	108295	111898	118482	137126	139821	145168	149466	156122	156618	151365	155186	172098	175606	177648	174212	175374	160901	150297	139182	1.63722e+07	1.95597e+07	1.61719e+07	142367	0.092
4033747	C26 H52 N O7 P	positive	Full match	No results	No results	Full match	-2.2	521.347	14.365	3	0			3	23	8	DDA for preferred ion	5.52425e+06	1.68089e+06	2.09857e+06	1.24719e+06	823150	1.72124e+06	1.00368e+06	9.4883e+06	203660	276090	256404	399368	361085	318512	230884	352594	265125	325085	302292	2.40598e+07	1.79057e+07	1.06108e+07	2.11391e+07	2.84262e+07	367208	274148	266377	1.30028e+07	1.12695e+07	1.276e+07	190545	0.189
4-[(Z)-(6-Hydroxy-3-oxo-1-benzofuran-2(3H)-ylidene)methyl]phenyl hydrogen sulfate	C15 H10 O7 S	negative	Full match	No results	No results	Full match	-1.26	334.014	6.016	3	0			4	4	2	DDA for preferred ion	2.10998e+06	3.28293e+06	3.15594e+06	1.55817e+06	1.9769e+06	5.49117e+06	1.69316e+07	5.15155e+06	14720.5	13501.3	13355.3	2.82464e+06	6.78487e+06	1.11137e+06	4.01318e+06	2.54785e+06	2.55707e+06	5.56563e+06	6.12133e+06	114443	106619	59063.3	72289.4	116665	105161	118868	114574	2.89992e+06	2.94666e+06	3.0026e+06	2.88417e+06	1.062
4,5-Dihydroxy-3,4,5-trimethyl-4,5,8,10,12,13,13a,13b-octahydro-2H-[1,6]dioxacycloundecino[2,3,4-gh]pyrrolizine-2,6(3H)-dione	C16 H23 N O6	positive	Full match	No results	No results	Full match	-2.89	325.152	4.064	3	0			3	19	6	DDA for preferred ion	121982	123798	124868	129637	130235	132020	135625	141484	112186	111598	113774	144902	367900	151519	153301	342591	367820	168472	831760	170823	174391	174808	189059	189737	194038	204418	215236	1.04471e+07	9.48694e+06	1.05733e+07	210228	1.967
4,4'-dimethoxy[1,1'-biphenyl]-2-carbonitrile	C15 H13 N O2	positive	Full match	Full match	No results	Partial match	-3.1	239.094	2.894	5	2	81.5	51	3	3	1	DDA for preferred ion	4.46951e+07	4.39043e+07	4.3274e+07	3.34412e+07	3.46882e+07	4.61571e+07	3.38245e+07	4.43971e+07	247916	276587	259191	1.32071e+08	8.8831e+07	1.17349e+08	1.17449e+08	1.0214e+08	7.63876e+07	1.04529e+08	7.38216e+07	368842	432071	327505	275173	297280	279082	285756	287784	4.76285e+07	4.84286e+07	4.76146e+07	284607	2.371
4-(3,4-dimethoxybenzylidene)-2-(methylthio)-4,5-dihydro-1H-imidazol-5-one	C13 H14 N2 O3 S	negative	No match	Invalid mass	No results	No match	-7.65	278.07	6.698	1	2	62.2	8.1	4	7	3	DDA for preferred ion	13241	13092.2	14607.7	13948.9	13741	12555.9	7.17504e+06	456576	21929.4	15114.3	14888.1	12941.7	13310.7	13019.3	13169.5	12377.3	12371.3	13588.9	12648.5	13631	12761.1	13294	15028.1	12446.5	13289.3	13417.9	12788.5	255897	257737	241926	260660	0.938
4-(2-Aminoethyl)benzenesulfonylfluoride	C8 H10 F N O2 S	positive	No match	Full match	No results	No results	-2.85	203.041	7.358	0	1	96	85.9	3	22	5	DDA for preferred ion	642628	7.93798e+06	521140	333390	254988	332269	267405	313914	221226	193906	199727	318343	367354	352664	358064	361293	420267	358632	384791	398618	413401	492010	502603	609501	137289	129474	148513	462342	502320	455985	136256	1.082
3-oxolauric acid	C12 H22 O3	negative	Full match	No results	No results	Full match	-4.63	214.156	6.835	2	0			4	5	2	DDA for preferred ion	8.33434e+06	6.19552e+06	3.03237e+06	2.62055e+06	1.37769e+06	2.74085e+06	2.23823e+06	3.2671e+06	1.47514e+06	221372	214195	1.56764e+06	4.18716e+06	2.35753e+06	485841	3.00096e+06	8.74176e+06	880973	1.51158e+06	4.47318e+06	1.10239e+07	5.3345e+06	1.60923e+06	1.1838e+07	4.00497e+06	1.42052e+06	8.6969e+06	3.83106e+06	3.70355e+06	3.86497e+06	3.77641e+06	0.68
3-Oxalomalic acid	C6 H6 O8	positive	Full match	No results	No results	Full match	1.01	206.006	2.035	1	0			3	19	9	DDA for preferred ion	1.19038e+08	9.98693e+07	1.01859e+08	9.32101e+07	8.84857e+07	9.80916e+07	1.28478e+08	8.84731e+07	190424	196441	187391	7.29756e+07	7.34512e+07	6.61983e+07	7.46683e+07	6.90797e+07	5.13903e+07	6.05264e+07	6.7016e+07	6.0068e+07	5.62915e+07	5.42327e+07	4.89484e+07	5.16232e+07	573905	1.04878e+06	895616	5.83606e+07	4.9759e+07	5.74416e+07	571907	0.687
3-Indoxyl sulphate	C8 H7 N O4 S	negative	No results	Full match	No results	No results	-5.13	213.008	4.905	0	2	63.9	45	4	6	4	DDA for preferred ion	1.20399e+08	9.76929e+07	1.03781e+08	1.01425e+08	1.23992e+08	1.36605e+08	3.17565e+08	2.01498e+08	78113.6	76234.7	70915.5	3.57797e+07	4.69583e+07	5.77397e+07	8.92632e+07	3.03204e+07	2.98204e+07	3.8716e+07	6.53194e+07	1.87292e+07	4.91821e+07	3.28458e+07	2.30884e+07	2.84451e+07	2.10435e+07	4.88711e+07	3.99289e+07	7.0935e+07	7.72959e+07	7.31881e+07	7.24752e+07	0.351
3-hydroxytetradecanoylcarnitine	C21 H41 N O5	positive	Full match	No results	No results	Not the top hit	-2.81	387.297	10.817	3	0			3	2	1	DDA for preferred ion	1.25319e+07	1.6945e+07	2.19101e+07	9.3546e+06	7.17365e+06	7.40463e+06	8.30143e+06	7.66593e+06	85894.9	88778.2	83926.6	258530	134374	129291	1.51568e+06	139726	132441	144850	160966	3.28016e+06	8.42897e+06	1.63255e+06	109139	109865	3.26438e+06	3.07265e+06	4.52413e+06	2.96678e+07	2.90013e+07	2.9672e+07	376124	0.016
3-hydroxyoctanoylcarnitine	C15 H29 N O5	positive	Full match	No results	No results	Full match	-2.42	303.204	7.253	1	0			3	2	2	DDA for preferred ion	3.85563e+07	3.48847e+07	2.39297e+07	1.73922e+07	1.79241e+07	2.41718e+07	2.58469e+07	1.42958e+07	60302.2	38720.8	39373.1	1.12236e+07	3.37501e+07	1.13164e+07	5.75571e+06	1.91217e+07	5.31033e+07	1.0463e+07	9.72377e+06	1.37893e+07	2.40961e+07	1.6519e+07	6.33034e+06	2.37441e+07	47385.9	45706.6	42300.3	2.18689e+07	2.25648e+07	2.18712e+07	37587.2	0.469
3-hydroxyhexadecanoylcarnitine	C23 H45 N O5	positive	Full match	No results	No results	Full match	-2.88	415.329	12.678	3	0			3	4	2	DDA for preferred ion	106900	109932	112919	110089	109297	121344	110923	114888	114568	110118	117196	115035	110689	112285	115474	110202	116487	113968	121775	592380	131774	955250	139635	621122	141365	139026	196121	4.13536e+07	3.98445e+07	4.1383e+07	136110	1.036
3-hydroxyhexadecanoylcarnitine	C23 H45 N O5	positive	Full match	No results	No results	Full match	-2.67	415.329	11.379	3	0			2	14	0	DDA for preferred ion	7.03244e+06	5.9695e+06	1.15069e+07	5.82022e+06	5.4893e+06	1.54011e+06	3.13243e+06	4.21138e+06	31928.3	31630.6	35539.5	36732.7	35634	36353	37602.7	35781.1	40510.3	40403.5	42089.2	64390.1	329764	67452	55345.7	1.89598e+06	42938.3	51870.7	50813.9	213865	43183.2	213865	51751.2	0.007
3-Hydroxy-cis-5-tetradecenoylcarnitine	C21 H39 N O5	positive	Full match	No results	No results	Full match	-3.13	385.282	9.511	1	0			3	1	0	DDA for preferred ion	251494	263199	247134	240427	269465	243679	247767	252660	203425	218028	204289	317908	538285	319311	274150	434703	3.44104e+06	366168	579638	6.99693e+06	1.25747e+07	8.2255e+06	769916	2.22988e+07	259318	334317	270354	2.46652e+07	2.44934e+07	2.46665e+07	248392	1.604
3-Hydroxy-3-[(3-methylbutanoyl)oxy]-4-(trimethylammonio)butanoate	C12 H23 N O5	positive	Full match	No results	No results	Full match	-3.22	261.157	2.302	1	0			3	9	2	DDA for preferred ion	2.09218e+08	2.11202e+08	1.85414e+08	2.0826e+08	2.15165e+08	1.96961e+08	1.40837e+08	1.98553e+08	188050	125144	114222	2.1906e+08	3.05498e+08	2.32804e+08	3.64376e+08	2.30363e+08	3.27194e+08	2.62684e+08	2.74079e+08	1.81333e+08	1.54841e+08	1.21889e+08	1.56868e+08	1.16817e+08	459646	185825	140357	2.78359e+08	2.68182e+08	2.77764e+08	320162	1.319
3-[(3-Hydroxydecanoyl)oxy]-4-(trimethylammonio)butanoate	C17 H33 N O5	positive	Full match	No results	No results	Full match	-2.73	331.235	7.56	1	0			3	8	1	DDA for preferred ion	8.62446e+06	7.91021e+06	1.17906e+07	9.72988e+06	8.78753e+06	7.72362e+06	9.87353e+06	5.85448e+06	53866.3	50027.3	51147.9	6.13842e+06	1.67292e+07	7.10571e+06	1.02868e+06	1.0348e+07	1.68623e+07	3.41936e+06	4.90121e+06	4.77678e+06	1.23509e+07	1.04177e+07	2.51037e+06	1.70732e+07	44000.8	37902.8	32718.9	9.88907e+06	1.00389e+07	9.89659e+06	33397.3	0.761
3-[(2,6-Dimethylheptanoyl)oxy]-4-(trimethylammonio)butanoate	C16 H31 N O4	positive	Full match	No results	No results	Full match	-3.1	301.224	7.655	2	0			3	4	4	DDA for preferred ion	675386	2.2356e+06	5.14848e+06	4.16845e+06	7.117e+06	4.78756e+06	710941	410339	46280.9	195756	46056.3	7.2904e+06	8.89059e+06	3.31155e+06	2.95537e+06	3.95932e+06	3.2548e+06	5.06605e+06	2.29532e+06	3.43426e+06	3.09698e+06	5.02397e+06	1.70975e+06	2.03835e+06	56813.3	50985.3	47063	3.77831e+06	4.03052e+06	3.77456e+06	44399.6	1.135
3-[(12-Hydroxyoctadecanoyl)oxy]-4-(trimethylammonio)butanoate	C25 H49 N O5	positive	Full match	No results	No results	Full match	-3.25	443.36	14.211	1	0			3	14	5	DDA for preferred ion	75501.2	74698.8	80016.6	80230.3	80632.8	82818.1	79150.8	83686.1	68268.1	72885.8	73953.1	82506.2	86286.8	85137.6	88429.9	91428.8	89729.9	94152.7	92914.7	5.22353e+06	1.0194e+07	5.27329e+06	489143	1.92674e+07	112832	113156	110000	1.07993e+06	990837	1.08815e+06	124027	1.112
3,5-Dihydroxyphenyl dihydrogen phosphate	C6 H7 O6 P	positive	Full match	No results	No results	Full match	-2.48	205.998	1.891	1	0			3	6	3	DDA for preferred ion	5.90549e+07	8.12986e+07	6.48085e+07	5.04975e+07	1.07757e+07	6.53137e+07	1.44678e+08	1.04165e+08	253366	267715	265867	3.94557e+07	1.86605e+07	2.91495e+07	5.54226e+07	2.50713e+07	2.70697e+07	4.58083e+07	7.15713e+07	2.30573e+06	2.2071e+06	1.07505e+07	3.57918e+07	2.3403e+06	1.82548e+06	385546	283966	2.66141e+07	2.50977e+07	2.66665e+07	391082	0.527
3,4-Diaminopyridine	C5 H7 N3	positive	Full match	No results	No results	Full match	0.64	109.064	2.184	4	0			3	6	5	DDA for preferred ion	5.28685e+07	5.60016e+07	6.92367e+07	5.00318e+07	4.99204e+07	5.20516e+07	5.29043e+07	5.3834e+07	157060	161186	154142	3.4709e+07	3.32191e+07	3.95575e+07	2.85117e+07	2.78366e+07	3.00736e+07	2.96396e+07	2.88721e+07	3.18458e+07	3.4942e+07	3.48429e+07	4.17193e+07	3.75882e+07	1.71233e+06	2.36227e+06	1.88051e+06	3.86393e+07	3.55607e+07	3.85503e+07	1.10059e+06	0.565
3,4-Diaminopyridine	C5 H7 N3	positive	Full match	No results	No results	Full match	0.7	109.064	1.96	4	0			3	6	5	DDA for preferred ion	2.90127e+07	2.83461e+07	2.27739e+07	3.8136e+07	2.07797e+07	3.24079e+07	2.25444e+07	2.53772e+07	900086	205876	199540	3.4709e+07	3.32191e+07	3.95575e+07	2.22334e+07	2.78366e+07	3.00736e+07	2.96396e+07	2.88721e+07	1.87639e+07	3.4942e+07	3.48429e+07	4.17193e+07	3.75882e+07	2.50007e+06	2.28822e+06	3.37085e+06	3.86393e+07	3.55607e+07	3.85503e+07	3.74771e+06	1.111
3, 5-Tetradecadiencarnitine	C21 H37 N O4	positive	Full match	No results	No results	Full match	-3.16	367.271	9.516	1	0			3	1	1	DDA for preferred ion	1.97468e+06	172407	163345	167631	186961	158888	161367	164364	134636	143474	134280	1.03875e+06	175492	1.61403e+06	177312	177536	2.80699e+06	186565	723042	3.07182e+06	1.22886e+07	540463	614198	2.17956e+07	165570	213203	172208	1.43465e+07	1.47035e+07	1.43464e+07	158323	2.74
3, 5-Tetradecadiencarnitine	C21 H37 N O4	positive	Full match	No results	No results	Full match	-2.81	367.271	10.561	1	0			3	16	11	DDA for preferred ion	133305	285934	125676	207603	171145	338308	138889	135096	104260	105861	109209	125683	128656	138809	138104	146260	147527	144163	147675	820753	165157	517487	156353	173690	147576	141309	140663	6.18151e+06	7.39368e+06	6.08907e+06	128591	0.913
3-(3,4-dihydroxyphenyl)propanoic acid	C9 H10 O4	positive	No match	Invalid mass	No match	No match	-98930	164.047	2.243	20	3	78.9	74.4	3	16	16	DDA for preferred ion	6.29213e+07	6.65897e+07	6.10674e+07	5.26974e+07	5.9981e+07	6.52772e+07	1.55788e+08	1.09252e+08	1.08158e+06	377486	448167	4.21194e+07	3.71547e+07	3.54178e+07	3.3764e+07	3.09163e+07	3.14687e+07	6.56464e+07	3.40004e+07	4.96817e+07	5.32623e+07	4.57172e+07	6.68892e+07	5.64116e+07	1.37898e+06	695143	669348	4.46633e+07	5.80096e+07	4.45225e+07	1.33122e+06	0.541
2S-Amino-tridecanoic acid	C13 H27 N O2	positive	Full match	No results	No results	Full match	-3.2	229.203	17.331	1	0			3	5	2	DDA for preferred ion	270200	211177	165924	267813	156114	158807	191039	277872	138951	150962	139028	272452	200131	175465	186390	201129	209777	210798	199317	267851	1.19638e+06	534712	330985	345933	201784	226843	226300	1.50542e+07	1.5498e+07	1.50404e+07	306003	0.998
2-Methylnicotinamide	C7 H8 N2 O	positive	Full match	No results	No results	Full match	-2.54	136.063	2.17	6	0			3	4	2	DDA for preferred ion	1.39419e+07	1.7446e+07	1.59783e+07	2.79396e+07	1.36611e+07	1.98411e+07	3.65075e+07	2.72279e+07	467072	591265	525803	2.0774e+07	2.44625e+07	2.12099e+07	1.42424e+07	1.15309e+07	2.21806e+07	1.40506e+07	1.53089e+07	1.17135e+07	1.18e+07	6.34274e+06	1.6898e+07	7.51848e+06	700234	762905	967252	1.18682e+07	1.23543e+07	1.18595e+07	1.29459e+06	0.968
2-methylcitric acid	C7 H10 O7	positive	Full match	No results	No results	Full match	0.63	206.043	2.084	7	0			3	25	25	DDA for preferred ion	9.32169e+06	9.80594e+06	7.37466e+06	8.63603e+06	9.43034e+06	8.32171e+06	3.25261e+06	9.96596e+06	108899	120378	117340	5.36432e+06	7.03892e+06	5.85738e+06	8.09568e+06	7.16429e+06	5.09726e+06	8.10512e+06	6.97869e+06	6.72827e+06	8.41893e+06	7.09646e+06	6.76811e+06	9.62843e+06	309204	909237	842702	3.57585e+06	2.23932e+06	3.56548e+06	907930	0.781
2-methylcitric acid	C7 H10 O7	negative	Invalid mass	No results	No results	Invalid mass	-5.2	206.042	1.072	7	0			4	16	6	DDA for preferred ion	2.18303e+07	3.20894e+07	2.98731e+07	3.32746e+07	2.56657e+07	2.9518e+07	2.59274e+07	2.44115e+07	89438.9	106056	58914	3.16628e+07	2.48913e+07	3.02118e+07	5.04812e+06	3.06785e+07	4.05415e+07	2.38397e+07	2.96971e+07	3.43685e+07	4.08034e+07	2.49404e+07	3.31351e+07	4.194e+07	2.97955e+07	3.00642e+07	2.35974e+07	2.47637e+07	2.73622e+07	2.76867e+07	2.50668e+07	1.081
2-methylbutyrylcarnitine	C12 H23 N O4	positive	Full match	No results	No results	Full match	-2.61	245.162	5.024	4	0			4	9	5	DDA for preferred ion	7.11744e+07	3.3701e+07	4.30999e+07	7.18535e+07	1.7605e+08	2.85676e+07	2.45476e+07	8.18966e+07	296875	272547	225624	3.78556e+08	3.6041e+06	5.15057e+08	6.26849e+08	7.84486e+08	1.17232e+07	2.88164e+07	6.30713e+08	7.49167e+06	7.636e+06	1.76728e+06	5.73653e+07	6.12652e+06	8.35148e+07	1.65708e+06	4.09313e+07	1.99683e+08	1.88103e+08	2.11241e+08	1.91649e+08	7.82
2-methylbutyrylcarnitine	C12 H23 N O4	positive	Full match	No results	No results	Full match	-3.31	245.162	5.197	4	0			3	6	5	DDA for preferred ion	1.15374e+06	1.85179e+06	5.02036e+06	3.22189e+07	1.04956e+06	5.49095e+06	569919	153377	166527	232641	161087	2.00818e+06	189747	1.05331e+08	6.79178e+07	1.46363e+08	3.32579e+07	4.47598e+07	3.21854e+07	952172	4.32539e+06	248731	1.36577e+06	176618	4.01262e+07	2.81572e+07	2.13512e+06	1.39002e+08	1.27648e+08	1.38697e+08	4.42266e+07	25.958
2-Hydroxymyristic acid	C14 H28 O3	negative	Full match	No results	No results	Full match	-2.08	244.203	8.619	6	0			4	14	3	DDA for preferred ion	1.074e+07	7.47034e+06	7.43609e+06	6.83287e+06	7.09184e+06	7.42567e+06	6.81874e+06	7.35816e+06	293138	105592	109917	7.30105e+06	8.43981e+06	7.33238e+06	6.92463e+06	8.31287e+06	8.77069e+06	7.19764e+06	7.60698e+06	8.45089e+06	9.27807e+06	9.55982e+06	6.74231e+06	9.77992e+06	8.07866e+06	7.01405e+06	9.09216e+06	8.02075e+06	7.45649e+06	7.76542e+06	7.87149e+06	1.011
2-Hydroxy-4-oxo-1,2,4-butanetricarboxylic acid	C7 H8 O8	negative	Full match	No results	Full match	Full match	-3.84	220.021	1.045	1	0			4	12	6	DDA for preferred ion	1.34668e+07	2.37824e+07	2.08019e+07	2.07336e+07	1.97874e+07	2.02539e+07	1.87325e+07	1.75818e+07	44408.4	36359.3	48375.7	2.0335e+07	1.98426e+07	2.20402e+07	1.81553e+07	2.13148e+07	3.05823e+07	2.02784e+07	2.50731e+07	1.56767e+07	1.69275e+07	1.65396e+07	1.62194e+07	1.67592e+07	1.46574e+07	1.61369e+07	1.34334e+07	1.34074e+07	1.52533e+07	1.48005e+07	1.37121e+07	1.04
2-Hexenoylcarnitine	C13 H23 N O4	positive	Full match	No results	No results	Full match	-2.41	257.162	6.804	1	0			3	2	0	DDA for preferred ion	1.24821e+07	1.12013e+07	9.35459e+06	1.14783e+07	1.16188e+07	1.04272e+07	5.20565e+06	9.7711e+06	244519	190572	361154	1.24894e+07	1.07667e+07	1.0179e+07	4.49035e+06	1.03091e+07	1.45247e+07	9.33206e+06	9.67804e+06	8.71321e+06	1.23137e+07	1.06331e+07	1.24859e+07	1.05147e+07	289781	329791	302293	1.23787e+07	1.23913e+07	1.23789e+07	310527	0.947
2-Hexenoylcarnitine	C13 H23 N O4	positive	Full match	No results	No results	Full match	-2.3	257.162	7.032	1	0			3	6	4	DDA for preferred ion	3.63746e+06	4.22237e+06	1.53843e+06	1.23203e+06	1.16005e+06	1.29016e+06	792356	698304	89489.7	111188	66229.1	1.40752e+06	2.06872e+06	4.36828e+06	900486	8.71331e+06	1.66936e+06	500513	1.78352e+06	933816	1.17557e+06	1.0627e+06	1.36414e+07	1.41062e+06	117497	273450	109567	1.63204e+06	1.75316e+06	1.62877e+06	132470	1.369
2'-Deoxyguanosine 5'-monophosphate (dGMP)	C10 H14 N5 O7 P	negative	Full match	Full match	Partial match	Partial match	-1.75	347.062	0.932	9	1	64.4	45.1	4	7	7	DDA for preferred ion	4.04343e+06	6.59589e+08	8.4013e+08	1.03248e+09	4.63408e+08	7.00158e+08	8.7234e+08	2.71152e+08	2.66674e+06	2.40769e+06	2.01324e+06	9.72737e+08	8.72731e+08	8.34338e+08	8.58953e+08	7.68869e+08	7.6309e+08	9.67035e+08	1.12527e+09	1.52511e+09	1.60234e+09	1.32106e+09	1.39128e+09	1.57731e+09	1.60584e+09	6.53111e+08	1.51248e+09	6.86087e+08	7.5238e+08	7.74698e+08	6.79009e+08	1.274
2-arachidonyl-sn-glycero-3-phosphoethanolamine	C25 H44 N O7 P	positive	Full match	No results	No results	Full match	-2.62	501.284	13.426	4	0			3	17	11	DDA for preferred ion	97284.3	214528	547832	225965	697299	103242	243648	741063	104044	131184	99652.2	244799	320955	240721	380880	428183	295652	169426	177977	9.54691e+06	5.66411e+06	3.74062e+06	9.25513e+06	1.03967e+07	304436	184520	307991	3.1512e+06	3.75099e+06	3.09448e+06	141752	1.151
2-arachidonoylglycerol	C23 H38 O4	negative	Full match	No results	No results	Full match	-0.61	378.277	6.868	11	0			4	11	5	No MS2	13808.6	21642.5	13245.4	15885.8	14001.7	14330.1	4.55378e+06	1.32735e+06	17400.2	12769.3	12246.8	15482.6	15324.2	15975.2	21728.4	12096.3	12369.6	12245	11975.4	11997.1	11348.3	11354.8	13879	10658.9	10287.8	9845.48	28222.6	228331	213386	207300	228529	0.917
2-Amino-1,3,4-octadecanetriol	C18 H39 N O3	positive	Full match	Full match	No results	Full match	-3.05	317.292	12.905	1	2	77.2	8.9	3	25	16	DDA for preferred ion	3.96036e+06	4.25209e+06	1.22988e+07	1.05731e+07	5.1258e+06	8.92675e+06	1.38928e+07	1.13669e+07	534218	449713	559703	4.50635e+06	4.79801e+06	5.33934e+06	3.45575e+06	5.63165e+06	5.93609e+06	3.09584e+06	5.44893e+06	2.1627e+08	1.84099e+08	1.86061e+08	1.52481e+08	1.80405e+08	3.74353e+06	3.46298e+06	2.95343e+06	7.19569e+07	5.46137e+07	7.44878e+07	2.85009e+06	0.52
2-Amino-1,3,4-octadecanetriol	C18 H39 N O3	positive	Full match	Full match	No results	Full match	-3.2	317.292	13.355	1	2	76.5	8.8	2	27	0	DDA for preferred ion	3.56385e+06	3.61632e+06	3.45444e+06	3.90021e+06	4.15165e+06	4.36368e+06	4.26887e+06	4.53827e+06	632756	1.62782e+06	1.14574e+06	3.70909e+06	3.24607e+06	3.5058e+06	3.93742e+06	2.97595e+06	3.81959e+06	1.00731e+06	361465	1.20984e+07	1.64572e+07	2.35027e+07	3.41469e+07	2.97572e+06	5.09271e+06	5.65869e+06	5.32263e+06	1.21499e+06	3.85318e+07	3.85318e+07	5.30416e+06	0.839
2-Amino-1,3,4-octadecanetriol	C18 H39 N O3	positive	Full match	Full match	No results	Full match	-3.3	317.292	11.618	1	4	77	8.9	4	22	22	DDA for preferred ion	3.26373e+07	2.86214e+07	2.49066e+07	2.3495e+07	1.56509e+07	2.4481e+07	2.25178e+07	2.35993e+07	290074	883517	576069	2.78011e+06	2.3807e+06	5.95265e+06	6.90481e+06	6.55914e+06	2.87652e+06	2.76618e+06	2.21702e+06	483138	444158	529389	429228	582565	2.59531e+06	3.39327e+06	3.35293e+06	2.03038e+06	1.16355e+06	1.87046e+06	1.77673e+06	0.118
2,6-Dimethylpyrazine	C6 H8 N2	positive	Full match	Full match	No results	Partial match	-0.58	108.069	2.266	9	4	88.1	54.8	3	3	2	DDA for preferred ion	1.43456e+08	1.70743e+07	8.59847e+07	3.17242e+07	1.38334e+07	1.60198e+07	3.23351e+08	1.16216e+08	1.80998e+07	1.81447e+07	747297	3.37201e+08	1.18375e+08	3.56394e+08	7.48173e+07	4.38059e+08	1.30362e+08	5.54984e+08	1.90961e+08	1.92057e+08	1.33931e+08	1.10241e+08	2.00681e+08	1.5786e+08	1.73108e+07	2.58279e+07	2.75706e+07	3.8767e+08	3.72974e+08	3.87547e+08	2.51252e+07	4.487
2,4,6-Octatriyn-1-ol	C8 H6 O	positive	Full match	No results	No results	Full match	-1.99	118.042	2.266	4	0			3	11	9	DDA for preferred ion	2.75363e+07	2.86166e+07	2.54896e+07	2.28942e+07	2.61918e+07	2.80213e+07	6.29579e+07	4.36542e+07	587019	154774	436052	1.76914e+07	1.55474e+07	1.30352e+07	1.36747e+07	1.42497e+07	1.15828e+07	2.78085e+07	1.31466e+07	1.89263e+07	2.0617e+07	1.62267e+07	2.50054e+07	1.80465e+07	1.27633e+06	816099	1.16736e+06	2.05895e+07	2.40956e+07	2.0715e+07	552175	0.503
2-(Cyclohexylmethylidene)-1,2,3,4-tetrahydronaphthalen-1-one	C17 H20 O	positive	No match	Invalid mass	No results	No match	-19.8	240.147	2.375	2	1	77.3	48.5	3	8	1	DDA for preferred ion	5.98221e+07	6.41896e+07	5.59305e+07	5.6586e+07	4.11692e+07	4.46714e+07	4.86769e+07	4.3671e+07	180850	122145	117927	3.4046e+06	2.4863e+06	4.47948e+06	3.7379e+07	2.23503e+06	6.7851e+06	5.9458e+06	2.08569e+06	1.43739e+06	2.45236e+07	162180	225527	173804	349681	447982	373579	6.38254e+08	6.55139e+08	6.39073e+08	404536	0.075
1-myristoyl-2-oleoyl-sn-glycero-3-phosphoethanolamine	C37 H72 N O8 P	positive	No results	No results	No results	Full match	-1.93	689.498	19.611	17	0			3	11	2	DDA for preferred ion	4.94202e+08	5.43708e+08	4.9895e+08	4.79233e+08	7.09483e+07	4.9606e+08	2.33418e+08	5.00398e+08	3.67776e+07	2.89658e+08	2.71214e+08	1.25619e+08	3.65291e+08	2.33681e+08	1.68649e+08	1.27475e+08	9.676e+07	2.76288e+08	1.64342e+08	5.71835e+08	1.09077e+08	6.10161e+08	5.88178e+08	5.89792e+08	5.97914e+08	5.70395e+08	5.11168e+08	1.8629e+09	1.93903e+09	1.85744e+09	4.49263e+08	0.336
1-Methyl-1-benzylidene-acetone	C11 H12 O	positive	Full match	No results	No results	Full match	-2.89	160.088	13.935	3	0			3	11	5	DDA for preferred ion	158943	103658	145890	227583	119622	151603	140025	128566	101880	62378.4	105939	93055.7	140320	71418.1	72778.6	73505	73847	74192.6	74825.6	2.47571e+07	2.24354e+07	2.70917e+07	1.19119e+07	8.8216e+06	86444.9	125394	136231	6.55308e+06	6.05847e+06	6.58584e+06	94548.1	0.518
1-Linoleoyl-2-Hydroxy-sn-glycero-3-PC	C26 H50 N O7 P	positive	Full match	No results	No results	Full match	-2.3	519.331	13.402	2	0			3	8	3	DDA for preferred ion	96077.6	100979	102760	106058	103676	103267	107051	105192	87970.2	90862.5	91077.8	105679	103547	106367	107548	107826	110716	107812	110527	1.1187e+08	1.01616e+08	7.09237e+07	1.05562e+08	1.11954e+08	122896	124357	113516	7.90054e+07	8.35983e+07	7.87626e+07	120487	1.041
1-deoxy-D-altro-heptulose 7-phosphate	C7 H15 O9 P	negative	Full match	No results	No results	Full match	-1.52	274.045	0.923	2	0			4	11	7	DDA for preferred ion	2.74304e+07	2.03704e+07	2.22326e+07	2.06567e+07	1.80838e+07	1.87057e+07	1.96693e+07	2.43022e+07	46418.4	37055	40308	1.94487e+07	2.56823e+07	2.41565e+07	2.61229e+07	2.1293e+07	2.31568e+07	1.5356e+07	2.27131e+07	2.60556e+07	2.30799e+07	2.62598e+07	3.25137e+07	3.39792e+07	2.237e+07	1.7837e+07	2.59196e+07	2.03215e+07	1.84106e+07	2.16855e+07	1.92521e+07	1.118
1-arachidonoyl-sn-glycero-3-phosphocholine	C28 H50 N O7 P	positive	Full match	No results	No results	Full match	-2.53	543.331	13.445	2	0			3	6	6	DDA for preferred ion	234730	233123	196005	194947	227180	189424	185388	187633	177979	264283	275207	855337	274964	248187	617311	369587	469935	537885	289452	7.57464e+07	6.09931e+07	4.76443e+07	7.20093e+07	8.28032e+07	200139	193056	177008	4.9907e+07	5.506e+07	4.99194e+07	181889	2.147
10-HDA	C10 H18 O3	negative	No results	Invalid mass	No results	No results	-7.55	186.124	6.368	0	1	64.2	8.2	4	8	8	DDA for preferred ion	657078	1.80863e+06	1.59095e+06	1.19362e+06	1.02192e+06	702542	6.69628e+06	2.34174e+06	31005.3	161013	14434.4	813318	1.48164e+06	875951	749078	1.27514e+06	1.27376e+06	825769	667702	396776	742806	432486	1.05436e+06	445027	618872	214651	1.08682e+06	1.11995e+06	1.32409e+06	1.12174e+06	1.18784e+06	0.611
1-[5-O-(Hydroxy{[hydroxy(phosphonooxy)phosphoryl]oxy}phosphoryl)pentofuranosyl]-2,4(1H,3H)-pyrimidinedione	C9 H15 N2 O15 P3	negative	Full match	No results	Full match	Full match	-1.24	483.968	0.885	2	0			4	6	5	DDA for preferred ion	2.04012e+07	7.49567e+06	6.47586e+06	3.93433e+06	1.93268e+07	1.06529e+07	3.12357e+06	1.02515e+07	182867	61424	42255.8	1.07354e+07	1.40953e+07	1.66765e+07	1.7001e+07	1.8549e+07	1.75315e+07	1.09878e+07	6.84751e+06	5.37621e+06	4.17138e+06	6.92164e+06	6.00235e+06	2.97847e+06	3.61417e+06	1.51297e+07	7.46367e+06	1.11072e+07	1.14596e+07	1.22617e+07	1.08681e+07	1.734
1-[(11Z)-octadecenoyl]-sn-glycero-3-phosphocholine	C26 H52 N O7 P	positive	Full match	No results	No results	Full match	-2.16	521.347	14.129	3	0			3	28	24	DDA for preferred ion	1.45239e+07	5.52809e+06	3.89018e+07	1.40963e+07	2.35499e+07	1.73181e+07	1.66749e+07	2.92262e+07	150018	192010	232414	709489	600654	526650	709557	746813	147186	650150	806912	4.83997e+07	2.75212e+07	3.97931e+07	3.90862e+07	3.81453e+07	1.25695e+06	727617	1.01549e+06	1.75435e+07	1.12695e+07	1.81911e+07	451894	0.04
1,6-Di-O-phosphono-alpha-D-glucopyranose	C6 H14 O12 P2	positive	Full match	No results	Partial match	Full match	-2.27	339.995	1.795	15	0			3	13	3	DDA for preferred ion	4.14825e+07	1.89389e+08	6.60252e+07	3.36502e+08	4.2655e+07	1.06743e+08	3.52561e+08	5.47633e+08	428360	76971.9	78736.7	5.24028e+07	5.6396e+07	1.04965e+08	3.73186e+08	7.15314e+07	1.98844e+08	3.47838e+08	4.91247e+08	2.3837e+07	2.52772e+07	3.23784e+07	3.84798e+07	3.09435e+07	2.47357e+06	1.0946e+06	755870	7.55828e+07	7.13069e+07	7.59753e+07	3.93225e+06	1.026
1,6-Di-O-phosphono-alpha-D-glucopyranose	C6 H14 O12 P2	negative	Full match	No results	Partial match	Full match	-1.96	339.995	0.858	15	0			4	14	4	DDA for preferred ion	1.05039e+08	2.09871e+08	1.03636e+08	3.91485e+08	6.40433e+07	1.48023e+08	3.81364e+08	6.32622e+08	364779	131765	86551.2	8.91893e+07	6.00756e+07	1.31588e+08	4.43588e+08	9.0761e+07	2.501e+08	4.09015e+08	5.44e+08	3.7685e+07	3.84793e+07	6.02046e+07	6.51237e+07	3.21762e+07	7.06752e+07	1.31349e+08	4.04879e+08	1.4438e+08	1.48576e+08	1.53679e+08	1.41509e+08	1.066
1,5-DAN	C10 H10 N2	positive	Full match	No results	No results	Full match	-2.61	158.084	4.034	2	0			3	13	9	DDA for preferred ion	153687	161890	154932	161338	158968	165005	169972	165840	143805	144218	145555	363762	517136	170588	239677	266810	1.21893e+06	346202	492856	176726	179285	182139	187309	185396	188129	193951	200567	8.20337e+06	7.03515e+06	8.27869e+06	191372	2.196
1,4-dihydroxyheptadec-16-en-2-yl acetate	C19 H36 O4	positive	No match	Invalid mass	No results	No match	-54869.7	310.25	12.018	2	2	70	67.9	3	27	9	DDA for preferred ion	147512	755507	150729	906327	723976	127240	971697	1.02799e+06	218099	246117	233910	712913	121398	650106	115782	609906	352952	322201	351323	2.2511e+06	2.24713e+06	2.0167e+06	1.99745e+06	3.28319e+06	294809	212011	194627	3.17049e+07	2.6892e+07	3.09045e+07	110088	0.476
1,4,8,9,10,11,12,13-Octahydroxy-3-(hydroxymethyl)-3,4,4a,16a-tetrahydro-1H-dibenzo[f,h]pyrano[3,4-b][1,4]dioxecine-6,15-dione	C20 H18 O14	negative	No results	No results	No results	Full match	-4.61	482.067	0.907	1	0			4	14	1	DDA for preferred ion	1.04964e+07	4.40988e+06	2.1162e+06	4.33725e+06	854706	1.90711e+06	4.27982e+06	2.43185e+07	46402.8	37887.4	43021.6	1.22341e+06	800924	1.44718e+06	4.36328e+06	937851	4.01026e+06	4.69056e+06	7.29663e+06	837400	1.15786e+06	1.33983e+06	938291	1.50655e+06	866378	6.24574e+06	7.81485e+06	3.18396e+06	3.07956e+06	3.14611e+06	3.17105e+06	0.633
1,2-O-[(1R)-2,2,2-Trichloroethylidene]-D-glucofuranose	C8 H11 Cl3 O6	negative	Full match	No results	No results	Full match	-1.22	307.962	6.281	1	0			4	3	3	DDA for preferred ion	9.82962e+08	8.19912e+07	1.82501e+07	1.71763e+07	3.16304e+06	1.05998e+06	1.91066e+06	2.74069e+09	278600	180700	112952	175510	191539	341531	298079	154201	482269	137012	256141	3.55839e+09	3.77228e+09	2.82828e+09	3.68076e+09	4.6568e+09	3.47117e+09	3.24042e+09	4.4453e+09	1.4875e+09	1.53915e+09	1.56291e+09	1.47801e+09	0.013
1,2-O-[(1R)-2,2,2-Trichloroethylidene]-D-glucofuranose	C8 H11 Cl3 O6	negative	Full match	No results	No results	Full match	-1.22	307.962	6.547	1	0			4	26	8	DDA for preferred ion	1.41569e+08	1.65933e+07	2.79991e+06	2.7956e+06	529952	356828	1.19369e+06	3.42248e+08	292470	180517	97088	115302	258068	330184	398962	144926	236550	103313	138121	5.16767e+08	5.68602e+08	3.53049e+08	7.65266e+08	8.3295e+08	5.94624e+08	4.51934e+08	7.25339e+08	2.53046e+08	2.12717e+08	2.55878e+08	2.42243e+08	0.068
1-(5-O-Phosphonopentofuranosyl)-2,4(1H,3H)-pyrimidinedione	C9 H13 N2 O9 P	negative	Full match	No results	Full match	Full match	-1.81	324.035	0.904	6	0			4	5	4	DDA for preferred ion	389451	3.69999e+07	4.37518e+07	5.48509e+07	4.00889e+07	5.0544e+07	7.07842e+07	2.76806e+07	179419	108413	35669.2	7.77535e+07	7.77159e+07	5.5239e+07	6.79173e+07	5.49223e+07	6.68825e+07	6.80494e+07	8.29386e+07	7.89337e+07	8.73427e+07	7.47022e+07	6.80554e+07	9.2598e+07	8.15262e+07	8.19405e+07	9.65267e+07	4.88246e+07	4.92378e+07	5.19901e+07	4.78241e+07	1.622
1-(5-Acetyl-2-hydroxyphenyl)-3-methyl-1-butanone	C13 H16 O3	positive	Full match	No results	No results	Full match	-2.69	220.109	13.395	14	0			2	6	0	DDA for preferred ion	1.70282e+07	7.82898e+07	1.58386e+08	1.31016e+08	1.29242e+08	9.67504e+07	1.2176e+08	1.50416e+08	177867	253402	243351	3.08241e+06	3.76444e+06	3.86526e+06	9.59634e+06	5.72647e+06	4.97698e+06	3.72675e+07	3.38507e+07	390000	439024	325918	288903	393627	1.0479e+06	543894	328151	255905	255905	258538	293603	0.043
1-(5-Acetyl-2-hydroxyphenyl)-3-methyl-1-butanone	C13 H16 O3	positive	Full match	No results	No results	Full match	-2.77	220.109	13.941	14	0			3	20	1	DDA for preferred ion	143313	263235	572106	489151	516618	431004	446441	552993	1.07394e+06	1.04278e+06	1.15453e+06	363029	251113	182227	163831	254711	242882	376922	179006	1.25045e+08	1.11581e+08	1.42908e+08	6.44876e+07	6.263e+07	519385	308837	241057	2.6526e+07	2.71601e+07	2.64331e+07	273070	0.528
1-(4Z,7Z,10Z,13Z,16Z,19Z-docosahexaenoyl)-sn-glycero-3-phosphocholine	C30 H50 N O7 P	positive	Full match	No results	No results	Full match	-2.54	567.331	13.401	1	0			3	8	3	DDA for preferred ion	416142	174747	177767	205639	263309	178448	287720	212782	152492	157454	223030	179620	176184	183371	185329	184196	190626	185544	190132	9.75321e+07	8.65716e+07	5.88294e+07	1.24584e+08	1.46575e+08	210055	263104	237915	1.30975e+08	1.37371e+08	1.30653e+08	253430	0.883
1-(2-Morpholinophenyl)dihydro-1H-pyrrole-2,5-dione	C14 H16 N2 O3	positive	No match	Invalid mass	No results	No results	10.31	260.119	6.718	0	4	68	67.3	3	14	6	DDA for preferred ion	7.43536e+07	5.17423e+07	2.96751e+07	4.2088e+07	6.65989e+07	5.34713e+07	1.11033e+08	6.6526e+07	458879	364707	356598	5.83353e+07	4.67646e+07	6.563e+07	3.65071e+07	5.69491e+07	4.99797e+07	4.36071e+07	2.52064e+07	4.10189e+07	3.46858e+07	4.03e+07	4.49453e+07	6.15243e+07	455678	465224	438493	6.28857e+07	7.04389e+07	6.3521e+07	453129	0.806
1-(2-Morpholinophenyl)dihydro-1H-pyrrole-2,5-dione	C14 H16 N2 O3	positive	No match	Invalid mass	No results	No results	10.02	260.119	2.637	0	2	68.4	67.5	3	8	6	DDA for preferred ion	953604	2.15611e+07	794328	876451	764991	2.05616e+07	768412	876712	80670.1	112447	82090.3	235476	222037	255407	323272	310149	292264	301789	254593	158479	182726	203672	392401	290883	96706.9	101332	183252	2.83493e+07	3.14239e+07	2.82573e+07	300627	0.312
1-(2-Deoxypentofuranosyl)-5-methyl-2,4(1H,3H)-pyrimidinedione	C10 H14 N2 O5	negative	Full match	No results	Full match	Full match	-3.04	242.09	2.015	4	0			4	5	3	DDA for preferred ion	1.16784e+07	1.00898e+07	8.54473e+06	8.63812e+06	6.95073e+06	7.66886e+06	1.49987e+07	1.13622e+07	61622.5	45703.7	38286.4	4.85405e+06	5.67313e+06	4.92135e+06	5.11053e+06	5.72019e+06	5.25236e+06	5.71581e+06	4.80789e+06	2.88971e+06	2.86057e+06	3.08423e+06	3.43578e+06	3.2621e+06	3.06549e+06	3.96164e+06	1.21911e+07	7.11094e+06	6.81316e+06	6.74386e+06	7.14678e+06	0.553
{(2R,4S,5R)-5-[3-(2-Methoxyphenyl)-1-methyl-1H-pyrazol-5-yl]-1-azabicyclo[2.2.2]oct-2-yl}methyl (4-methoxyphenyl)carbamate	C27 H32 N4 O4	negative	No match	Invalid mass	No results	No results	96604.7	522.25	7.367	0	1	72.8	8.6	4	6	1	DDA for preferred ion	2.23758e+06	1.46113e+07	2.18925e+06	1.17416e+06	855428	715890	520216	3.99816e+06	15116.1	14235.8	14259	279064	507098	317194	146063	328704	328205	227958	118886	271499	151366	267835	158426	122132	113631	117058	87632.4	803477	825165	808534	809685	0.177
(5E)-2,10-Diamino-5-{[(5-amino-5-carboxypentyl)amino]methyl}-5-undecenedioic acid (non-preferred name)	C18 H34 N4 O6	negative	Full match	No results	No results	Full match	-1.56	402.247	5.518	1	0			4	3	2	DDA for preferred ion	281579	140753	1.05576e+06	7.41486e+06	1.08987e+06	772776	1.78454e+06	4.49613e+06	301225	62622.7	23776	4.64776e+06	1.85002e+06	2.72173e+06	658675	1.36766e+06	1.33738e+06	2.07326e+06	1.73934e+06	2.92638e+06	743681	3.53474e+06	1.86647e+06	2.845e+06	2.9683e+06	1.8763e+06	1.74015e+06	2.25272e+06	2.36582e+06	2.32469e+06	2.26536e+06	1.673
(4S)-4-{[(9Z)-3-Hydroxy-9-octadecenoyl]oxy}-4-(trimethylammonio)butanoate	C25 H47 N O5	positive	Full match	No results	No results	Full match	-2.72	441.344	13.378	2	0			3	7	2	DDA for preferred ion	105937	109774	113069	116539	113766	113159	117139	114940	97545.2	100628	100739	115132	115339	115530	117451	116747	125162	116727	119087	4.91382e+07	1.01837e+08	4.1232e+07	4.06724e+06	1.08226e+08	135124	133097	120328	2.36193e+07	2.44167e+07	2.35847e+07	129427	1.029
(4S)-4-{[(9Z)-3-Hydroxy-9-hexadecenoyl]oxy}-4-(trimethylammonio)butanoate	C23 H43 N O5	positive	Full match	No results	No results	Full match	-2.78	413.313	11.655	1	0			3	8	4	DDA for preferred ion	127689	119262	122330	118194	116236	111267	112214	110768	123273	132464	128497	118140	114903	113026	113809	115197	123081	108200	115394	1.18247e+07	2.31616e+07	1.23006e+07	240591	515062	105902	132940	107605	1.33848e+07	1.43319e+07	1.34285e+07	127626	0.982
(4S)-4-[(9Z,12Z,15Z)-9,12,15-Octadecatrienoyloxy]-4-(trimethylammonio)butanoate	C25 H43 N O4	positive	Full match	No results	No results	Full match	-3.01	421.318	12.71	2	0			3	8	0	DDA for preferred ion	112403	116198	123092	117614	117404	133921	120476	125487	118031	115179	121963	127099	123014	125527	131829	124694	131900	130559	135124	1.57364e+08	9.09453e+07	2.50143e+07	1.37378e+07	6.395e+07	1.03646e+06	4.01279e+06	1.0386e+06	1.47862e+07	1.47215e+07	1.47898e+07	3.30024e+06	1.082
(4S)-4-[(11-Carboxyundecanoyl)oxy]-4-(trimethylammonio)butanoate	C19 H35 N O6	positive	Full match	No results	No results	Full match	-2.73	373.245	7.448	3	0			3	3	1	DDA for preferred ion	1.78002e+06	4.10459e+06	3.51542e+06	2.61018e+06	4.01814e+06	2.85937e+06	7.33949e+06	2.31816e+06	198956	204059	209721	1.4236e+06	2.91344e+06	1.27147e+06	508800	3.31919e+06	5.03039e+06	2.67011e+06	3.30246e+06	285871	251855	530782	556423	131605	259115	42806.7	43242.7	2.33685e+06	2.28869e+06	2.33764e+06	74233.5	0.876
(3-Methyl-3H-imidazo[4,5-f]quinolin-2-yl)azanyl acetate	C13 H12 N4 O2	negative	Full match	No results	No results	Full match	-1.92	256.096	5.54	6	0			4	13	3	DDA for preferred ion	1.18914e+07	4.374e+06	980609	1.51771e+06	1.17708e+06	1.4102e+06	1.7266e+06	1.05779e+06	926361	411735	512821	1.18108e+06	937667	1.76837e+06	1.15906e+06	1.67696e+06	1.35063e+06	1.56264e+06	1.76035e+06	816936	801654	864642	1.62966e+06	1.95482e+06	461588	1.05815e+06	3.16966e+06	3.46819e+06	3.57595e+06	3.6806e+06	3.45445e+06	0.995
(2E)-hexadecenoylcarnitine	C23 H43 N O4	positive	Full match	No results	No results	Full match	-2.6	397.318	13.262	2	0			3	8	4	DDA for preferred ion	257336	206147	262031	177093	195052	223457	171977	169306	183847	187274	183779	182396	171867	171558	200632	174349	178277	167363	236335	1.09329e+08	1.83389e+08	8.26155e+07	2.61327e+07	1.38887e+08	168708	161921	154073	4.61275e+07	4.92931e+07	4.62681e+07	154367	0.879
(1S,2R,5S)-2-Isopropyl-5-methylcyclohexyl 3-oxobutanoate	C14 H24 O3	negative	Full match	No results	No results	Full match	-3.32	240.172	7.282	1	0			4	3	2	DDA for preferred ion	1.63937e+07	9.71051e+06	7.84764e+06	7.81153e+06	3.36209e+06	6.64739e+06	4.93625e+06	1.03785e+07	16316	20493.2	16923.4	4.87904e+06	1.07444e+07	8.34848e+06	1.31807e+06	7.16257e+06	1.87369e+07	2.20455e+06	3.44642e+06	1.3649e+07	2.57558e+07	2.30724e+07	3.43873e+06	2.13929e+07	1.31236e+07	3.88435e+06	2.12098e+07	1.24085e+07	1.17113e+07	1.2176e+07	1.22443e+07	0.769
(11E)-15-Oxo-11-icosenoic acid	C20 H36 O3	positive	Full match	No results	No results	Full match	-3.1	324.265	12.958	3	0			3	5	5	DDA for preferred ion	1.47103e+07	2.34503e+06	2.87762e+07	5.19713e+06	1.86196e+07	7.30871e+06	5.35658e+06	5.76438e+06	203986	165347	163709	5.82312e+06	5.78245e+06	1.96104e+06	3.31006e+06	3.63293e+06	2.94404e+06	3.06761e+06	1.65395e+06	174675	623514	323847	791571	398728	689802	714772	164975	2.66587e+07	2.89519e+07	2.66647e+07	422358	0.488
(+/-)-pantetheine	C11 H22 N2 O4 S	positive	Full match	No results	No results	Full match	-2.54	278.129	6.752	2	0			3	10	2	DDA for preferred ion	2.11024e+08	1.33711e+08	7.30891e+07	9.84432e+07	1.04011e+08	1.25626e+08	1.92258e+08	1.64281e+08	496789	545832	758924	1.23257e+08	1.30443e+08	1.74371e+08	1.0411e+08	1.3681e+08	1.45154e+08	1.2064e+08	1.23791e+08	1.14923e+08	1.03145e+08	1.30412e+08	1.30907e+08	1.41291e+08	1.20015e+06	1.25688e+06	1.1707e+06	1.91035e+08	1.85305e+08	1.91438e+08	1.14608e+06	0.98
(+/-)-pantetheine	C11 H22 N2 O4 S	negative	Full match	No results	No results	Full match	-1.98	278.129	5.165	2	0			4	16	12	DDA for preferred ion	5.82114e+07	4.36421e+07	2.41946e+07	3.82303e+07	2.77977e+07	2.91333e+07	3.58625e+07	4.2005e+07	141285	138020	228950	2.56114e+07	1.42563e+07	4.56327e+07	2.66004e+07	2.86679e+07	3.63706e+07	2.85498e+07	3.29988e+07	2.03926e+07	2.31213e+07	2.60073e+07	2.84659e+07	2.89388e+07	2.5842e+07	3.28579e+07	2.73847e+07	4.2354e+07	3.38349e+07	4.44482e+07	3.86666e+07	0.772
(+/-)-pantetheine	C11 H22 N2 O4 S	negative	Full match	No results	No results	Full match	-2.05	278.129	4.906	2	0			4	16	13	DDA for preferred ion	655848	551832	1.9945e+07	4.43924e+06	1.22639e+07	2.53334e+06	1.07802e+06	3.35305e+06	1.47333e+06	946181	1.22174e+06	2.41635e+07	1.78197e+07	587126	7.14141e+06	8.99837e+06	1.1145e+07	1.08779e+07	1.04432e+07	9.62229e+06	7.18857e+06	86350.4	726141	6.26019e+06	1.12469e+07	1.23327e+07	875919	378791	470024	472795	369016	3.622
(+)-[6]-Gingerol	C17 H26 O4	negative	Full match	No results	No results	Full match	-1.42	294.183	7.017	8	0			4	9	8	DDA for preferred ion	1.64348e+07	4.03838e+07	1.00547e+07	6.11095e+06	9.13924e+06	8.36601e+06	1.09767e+07	7.81728e+06	6.85747e+06	6.77262e+06	7.43732e+06	1.04145e+07	9.1351e+06	8.58558e+06	7.83066e+06	8.677e+06	7.90655e+06	8.66128e+06	7.54534e+06	1.7495e+06	1.85534e+06	1.05161e+07	8.87631e+06	7.74587e+06	8.21094e+06	7.28304e+06	8.97206e+06	1.24512e+07	1.13259e+07	1.35507e+07	1.17221e+07	0.899
	C6 H3 N O	positive	Full match	No results	No results	No results	-0.45	105.021	2.455	0	0			3	13	0	DDA for preferred ion	2.23925e+10	5.44585e+07	2.29795e+10	2.46245e+10	1.01495e+08	1.9944e+10	2.09704e+10	2.26389e+10	4.06427e+07	5.87465e+06	6.12101e+06	2.7591e+10	2.19277e+10	2.29115e+10	2.59873e+10	1.33015e+10	2.5794e+10	1.21086e+10	1.0847e+10	1.22248e+10	1.34318e+10	1.24267e+10	1.19116e+10	1.30955e+10	2.26071e+08	4.40043e+08	4.65641e+08	2.56064e+10	2.53883e+10	2.55875e+10	3.64901e+08	1.034
	C5 H2 N4	positive	Full match	No results	No results	No results	-2.34	118.028	3.088	0	0			3	1	1	DDA for preferred ion	4.99523e+07	1.73815e+09	2.13653e+09	2.18248e+09	6.78489e+08	1.77042e+09	1.99375e+09	1.79017e+09	1.87805e+07	5.18805e+06	2.03621e+06	3.42629e+09	3.57991e+09	3.97433e+09	4.44367e+09	3.92306e+09	3.42556e+09	3.31605e+09	3.57913e+09	1.0831e+08	1.10752e+08	1.0592e+08	1.08836e+08	1.10042e+08	1.0545e+08	1.14555e+08	1.20561e+08	1.88601e+09	1.84978e+09	1.88588e+09	1.27481e+08	2.011
	C43 H76 N O P3	positive	Full match	No results	No results	No match	-0.78	715.513	19.54	20	0			3	9	9	DDA for preferred ion	1.6491e+09	4.56035e+08	1.67765e+09	1.493e+09	5.34627e+08	5.37088e+08	2.09009e+09	5.43437e+08	4.62344e+06	1.22032e+07	2.19734e+08	6.30404e+08	3.533e+08	1.27758e+08	2.08452e+08	1.21466e+08	1.39601e+08	5.87437e+08	6.39376e+08	1.29186e+07	5.61376e+08	4.57225e+08	5.99617e+08	5.66851e+08	5.53526e+08	7.02315e+06	4.04329e+08	1.74461e+09	2.04568e+09	1.74706e+09	3.77327e+08	0.276
	C19 H39 N O2 S	positive	Full match	No results	No results	No results	-3.7	345.269	17.332	0	0			3	7	5	DDA for preferred ion	1.83237e+07	1.96365e+07	2.38476e+06	1.88609e+07	1.77263e+07	2.0059e+06	1.76947e+07	1.73333e+07	9.27966e+06	8.40646e+06	7.7445e+06	1.98618e+07	1.16473e+06	1.00591e+07	1.56938e+07	2.71317e+06	2.25849e+07	1.96123e+07	1.85465e+07	2.94028e+07	3.48751e+07	3.17375e+07	3.30172e+07	2.79056e+07	1.94267e+07	1.88445e+07	1.97305e+07	1.81095e+09	1.64668e+09	1.81651e+09	1.97875e+07	0.967
	C7 H N O3	positive	Full match	No results	No results	No results	3.89	146.996	1.973	0	0			3	22	19	DDA for preferred ion	4.82537e+08	5.59173e+08	5.48129e+08	5.44671e+08	5.28194e+08	5.93439e+08	6.41918e+08	5.75932e+08	992547	561210	557129	4.60239e+08	4.7677e+08	5.34767e+08	3.88877e+08	5.22101e+08	4.39849e+08	4.58289e+08	4.42499e+08	2.61668e+08	3.74494e+08	3.42388e+08	3.62991e+08	3.80031e+08	4.9307e+06	6.72425e+06	5.3501e+06	2.52248e+08	3.41296e+08	2.4483e+08	1.08488e+06	0.83
	C3 H12 N10 O	positive	Full match	No results	No results	No match	-4.41	204.119	2.072	3	0			3	21	11	DDA for preferred ion	7.32487e+08	1.87589e+08	3.36132e+08	2.74405e+08	1.10061e+08	1.0618e+08	5.61408e+07	6.07624e+07	186070	198605	189177	1.15207e+08	3.18982e+08	1.7243e+08	1.97207e+08	2.50322e+08	2.56896e+08	1.79867e+08	1.88295e+08	3.48728e+08	2.13841e+08	2.0279e+08	1.65911e+08	1.52831e+08	748030	1.0306e+06	882875	2.26963e+08	2.7619e+08	2.32487e+08	906417	1.295
	C15 H14 N9 O7 P	positive	Full match	No results	No match	No match	-4.77	463.073	1.82	2	0			3	18	10	DDA for preferred ion	1.34998e+08	4.36754e+08	3.73109e+08	4.3978e+08	2.35547e+08	3.75639e+08	4.91159e+08	3.64757e+08	112524	19915.8	20400.1	3.19558e+08	4.47601e+08	3.75133e+08	5.27169e+08	2.25518e+08	4.04416e+08	4.71017e+08	2.22568e+08	2.17119e+08	2.65008e+08	2.45266e+08	2.82436e+08	2.59947e+08	937589	218215	197894	1.68761e+08	1.41775e+08	1.71576e+08	658730	1.041
	C5 H12 N2 O S	positive	Full match	No results	No results	No results	-2.47	148.067	5.386	0	0			2	20	0	DDA for preferred ion	267390	2.62729e+07	7.16002e+06	4.22899e+06	5.05995e+08	1.46455e+07	408121	4.42989e+08	1.55429e+06	2.22792e+06	2.59336e+06	258508	318633	3.14558e+07	7.74696e+06	3.11864e+07	416918	360596	368621	236720	937029	6.10263e+07	785022	913491	3.08356e+08	3.48919e+08	1.48175e+07	6.99917e+06	6.99917e+06	214624	1.18054e+07	0.036
	C2 H4 N O6 P	positive	Full match	No results	No results	No results	2.75	168.978	2.005	0	0			3	4	4	DDA for preferred ion	2.93424e+08	4.0078e+08	3.47742e+08	4.10999e+08	4.48145e+08	3.65052e+08	4.46377e+08	2.35217e+08	171931	168967	165278	1.8124e+08	2.37622e+08	3.10934e+08	1.64198e+08	2.90641e+08	3.4514e+08	2.66287e+08	2.84471e+08	1.70397e+08	1.54195e+08	1.47804e+08	1.50148e+08	1.7045e+08	1.05926e+06	1.55767e+06	1.35228e+06	1.70637e+08	1.60071e+08	1.70779e+08	496223	0.719
	C6 H12 O11 P2	positive	Full match	No results	No results	No results	-2.33	321.985	1.823	0	0			3	13	4	DDA for preferred ion	3.3248e+07	1.58971e+08	5.72562e+07	2.61895e+08	3.52744e+07	9.02743e+07	2.75427e+08	4.26402e+08	297810	52636.3	53838.6	4.56911e+07	4.69527e+07	9.1103e+07	2.99913e+08	6.35597e+07	1.61233e+08	2.73904e+08	3.78408e+08	1.98089e+07	2.70928e+07	2.87261e+07	3.25751e+07	3.41951e+07	2.34303e+06	592373	491179	6.31921e+07	5.92777e+07	6.35485e+07	2.23954e+06	1.012
	C9 H15 N5 O6 P2	positive	Full match	No results	No results	No results	-4.66	351.048	3.087	0	0			3	17	3	DDA for preferred ion	842283	1.28525e+08	1.89534e+08	2.0495e+08	1.27014e+08	1.4193e+08	1.63768e+08	1.30871e+08	788965	783713	737948	2.84111e+08	3.04083e+08	3.96104e+08	4.0219e+08	3.21706e+08	2.63768e+08	2.62194e+08	2.77492e+08	560354	532993	540076	517095	586371	508140	503533	509829	1.19891e+08	1.13747e+08	1.1924e+08	480917	2.156
	C6 H6 N4 O7 S2	positive	Full match	No results	No results	No results	-4.66	309.966	1.965	0	0			3	17	7	DDA for preferred ion	3.72421e+08	3.70602e+08	4.01468e+08	3.81093e+08	3.59469e+08	3.75253e+08	4.28289e+08	4.32617e+08	703837	675206	623308	3.29107e+08	2.97286e+08	3.43572e+08	3.32843e+08	2.59974e+08	2.86487e+08	2.32741e+08	2.44845e+08	1.97059e+08	2.18226e+08	1.81569e+08	1.96317e+08	2.05512e+08	2.67864e+06	2.93182e+06	2.09785e+06	2.0344e+08	2.28922e+08	2.05996e+08	520305	0.772
	C16 H33 N O2 S	positive	Full match	No results	No results	No results	-3.73	303.222	17.332	0	0			3	5	4	DDA for preferred ion	3.81511e+06	4.99244e+06	347468	4.02808e+06	3.6368e+06	330741	4.64098e+06	3.14289e+06	1.75094e+06	1.49912e+06	1.40547e+06	5.0704e+06	412877	3.28838e+06	2.59287e+06	412506	4.6685e+06	4.67195e+06	4.10111e+06	7.74888e+06	1.1586e+07	7.4417e+06	7.45018e+06	7.60647e+06	4.91774e+06	4.11948e+06	4.36309e+06	4.12859e+08	3.84261e+08	4.13411e+08	4.29411e+06	0.992
	C H3 N2 O6 P3	positive	Full match	No results	No results	No results	-0.57	231.92	2.195	0	0			4	26	18	DDA for preferred ion	1.43122e+07	1.09265e+07	1.72588e+07	3.55763e+07	1.56669e+07	4.03791e+07	3.0099e+07	3.18978e+07	3.59309e+07	2.09784e+07	5.78165e+07	4.22257e+07	9.08639e+06	6.12288e+06	5.38226e+06	7.82432e+06	1.26482e+07	9.14324e+06	2.16765e+07	7.19058e+07	1.29279e+08	4.13288e+07	6.71327e+07	5.11353e+07	2.01863e+07	3.83919e+07	3.95093e+07	2.82028e+08	3.99094e+08	2.74667e+08	3.29949e+08	0.385
	C8 H14 N6 O5 S	positive	Full match	No results	No results	No match	1.97	306.075	1.885	19	0			3	18	9	DDA for preferred ion	1.82143e+08	1.8699e+08	1.79625e+08	1.75916e+08	1.19079e+08	1.74007e+08	1.73562e+08	1.72056e+08	236656	252462	253181	2.63968e+08	2.56814e+08	3.26466e+08	3.74439e+08	4.38469e+08	2.41588e+08	2.66919e+08	3.17522e+08	1.40487e+08	1.67996e+08	1.68102e+08	1.99313e+08	2.21836e+08	2.43025e+06	522938	392654	1.23665e+08	1.06546e+08	1.25649e+08	551629	1.67
	C5 H14 N O5 P	positive	Full match	No results	No results	No results	-1.47	199.061	2.039	0	0			3	19	6	DDA for preferred ion	2.68929e+08	2.86144e+08	6.30281e+07	3.04803e+08	3.19153e+08	2.94312e+08	2.87868e+08	3.70031e+08	95142.3	102138	101370	2.84757e+08	2.84753e+08	2.96435e+08	2.91111e+08	2.83021e+08	3.02265e+08	3.21066e+08	3.08108e+08	3.66416e+08	2.67723e+08	3.42107e+08	3.29099e+08	4.09187e+08	709208	1.60294e+06	1.43125e+06	1.21549e+08	1.10322e+08	1.23036e+08	956302	1.009
	C5 H5 N O7	positive	Full match	No results	No results	No results	1.1	191.007	2.057	0	0			3	23	3	DDA for preferred ion	2.88398e+08	3.13656e+08	2.92966e+08	2.05806e+08	3.13233e+08	3.11966e+08	2.14887e+08	2.38651e+08	187606	205231	204306	1.88291e+08	2.40659e+08	1.98436e+08	1.73619e+08	1.93208e+08	1.99009e+08	2.40683e+08	2.61918e+08	2.5168e+08	2.60815e+08	3.06359e+08	3.14798e+08	2.65191e+08	1.55463e+06	3.76333e+06	3.40451e+06	1.23469e+08	1.3026e+08	1.22333e+08	3.22368e+06	0.684
	C15 H27 N O6	positive	Full match	No results	No results	No results	-2.74	317.183	2.928	0	0			3	6	0	DDA for preferred ion	8.84392e+07	9.09782e+07	1.04253e+08	1.04079e+08	1.15149e+08	9.51794e+07	6.63533e+07	9.42912e+07	241979	270765	252156	2.29143e+08	2.0904e+08	3.016e+08	1.30598e+08	2.1993e+08	3.76559e+08	2.75024e+08	3.78635e+08	318095	300509	299370	291346	334223	298096	306384	309744	1.11618e+08	1.12243e+08	1.11594e+08	423934	2.661
	C6 H9 O7 P	positive	Full match	No results	No results	No results	-2.6	224.008	1.866	0	0			3	5	2	DDA for preferred ion	1.17321e+08	1.60515e+08	1.30669e+08	9.9235e+07	2.30872e+07	1.27115e+08	2.85121e+08	2.02291e+08	245329	244520	256940	7.9519e+07	3.53752e+07	5.81926e+07	1.11539e+08	5.29895e+07	5.5669e+07	8.65892e+07	1.34117e+08	2.76144e+06	3.14589e+06	2.14678e+07	6.84638e+07	2.10318e+06	1.70021e+06	269570	266923	5.2554e+07	5.04548e+07	5.26125e+07	471459	0.534
	C37 H71 N O12	positive	Full match	No results	No results	No results	-2.62	721.496	14.827	0	0			3	8	1	DDA for preferred ion	2.51326e+08	8.15144e+07	1.25791e+07	1.29421e+07	1.16268e+07	3.97119e+07	1.2038e+07	1.8425e+07	222719	185904	208485	1.27954e+06	1.22677e+06	1.27709e+06	1.23018e+06	1.25907e+06	220872	1.43465e+06	1.37222e+06	2.95919e+07	2.14155e+07	2.13144e+07	4.05126e+07	3.28985e+07	1.73612e+06	1.33265e+06	1.21907e+06	6.98176e+07	6.87534e+07	6.9879e+07	1.07153e+06	0.081
	C36 H63 N5 O7	positive	Full match	No results	No results	No results	-4.48	677.47	14.876	0	0			3	8	5	DDA for preferred ion	2.43186e+08	8.15301e+07	1.23505e+07	1.23131e+07	1.19419e+07	3.9949e+07	1.16989e+07	1.7437e+07	271770	196282	233491	1.24326e+06	1.03298e+06	786832	881652	794377	1.03813e+06	1.00302e+06	227655	2.76872e+07	2.61398e+07	2.62127e+07	4.65418e+07	3.24276e+07	1.51179e+06	1.02093e+06	1.20203e+06	7.77688e+07	7.15613e+07	7.80555e+07	1.18259e+06	0.063
	C3 H4 N8 O	positive	Full match	No results	No results	No results	-1.12	168.051	1.973	0	0			3	16	1	DDA for preferred ion	1.76969e+08	1.87134e+08	2.01297e+08	1.71941e+08	1.65661e+08	1.57277e+08	2.66027e+08	1.4783e+08	4.16557e+07	1.21876e+07	5.49985e+06	1.25802e+08	1.21513e+08	1.30131e+08	1.08516e+08	1.45457e+08	1.1444e+08	1.20556e+08	1.02069e+08	7.03716e+07	6.72567e+07	6.52935e+07	6.12163e+07	6.49533e+07	2.03135e+06	2.74468e+06	2.13294e+06	9.76581e+07	9.90296e+07	9.77989e+07	1.01388e+06	0.694
	C5 H10 N3 P S	positive	Full match	No results	No results	No results	-2.3	175.033	2.043	0	0			3	15	5	DDA for preferred ion	1.76469e+08	2.07419e+08	1.81681e+08	1.77904e+08	1.91356e+08	1.84569e+08	1.34682e+08	1.35787e+08	142019	151920	150225	1.00817e+08	9.64738e+07	1.07436e+08	6.29749e+07	9.45932e+07	9.87867e+07	1.09677e+08	1.09348e+08	7.29608e+07	8.30468e+07	9.91383e+07	7.5006e+07	7.59869e+07	1.49208e+07	2.02654e+06	1.79091e+06	5.85569e+07	5.3656e+07	5.90276e+07	1.68326e+06	0.555
	C4 H4 N3 O3 P	positive	Full match	No results	No results	No results	3.25	173	2.234	0	0			3	28	2	DDA for preferred ion	2.23915e+06	2.31314e+06	1.83335e+06	1.76884e+06	1.81199e+06	1.66534e+06	1.94965e+06	2.38778e+06	909688	821409	754315	3.58708e+06	3.01498e+06	3.26806e+06	3.09475e+06	3.00136e+06	2.22187e+06	2.91313e+06	2.46319e+06	2.97662e+06	2.66801e+06	2.35611e+06	2.36554e+06	2.57139e+06	1.51638e+08	1.50911e+08	1.8974e+06	5.59546e+06	5.80089e+06	5.63199e+06	2.63476e+06	1.59
	C2 H6 N3 O3 P	positive	Full match	No results	No results	No results	-1.19	151.014	1.977	0	0			3	6	2	DDA for preferred ion	2.06591e+08	1.816e+08	1.96038e+08	1.88502e+08	1.92432e+08	1.36022e+08	2.02521e+08	2.26592e+08	158880	150489	148024	1.69889e+08	1.56259e+08	1.18076e+08	1.94876e+08	1.28817e+08	1.36113e+08	1.25631e+08	9.27595e+07	1.27678e+08	1.39258e+08	1.31436e+08	1.43818e+08	1.54432e+08	816419	1.1351e+06	871217	1.10185e+08	1.13927e+08	1.10324e+08	153999	0.682
	C21 H33 N3 O3	positive	Full match	No results	No results	No results	-3.22	375.251	11.179	0	0			3	22	4	DDA for preferred ion	279295	332085	389174	310414	328392	374083	349815	361459	188562	183016	188783	224980	233003	245162	257112	268271	277586	268803	297452	1.45795e+08	1.01257e+08	1.64017e+08	2.00955e+08	2.60575e+08	372697	409731	491744	1.81857e+08	1.69476e+08	1.83897e+08	462044	0.77
	C39 H75 N O13	positive	Full match	No results	No results	No results	-2.86	765.522	14.781	0	0			3	14	5	DDA for preferred ion	1.99009e+08	8.04857e+07	1.25551e+07	1.25675e+07	1.14647e+07	2.94789e+07	1.08914e+07	1.82148e+07	172651	183574	302701	1.79643e+06	1.91219e+06	1.93845e+06	1.84206e+06	2.32639e+06	2.26959e+06	1.84736e+06	2.63011e+06	2.17487e+07	2.01513e+07	2.07115e+07	2.47951e+07	2.54829e+07	2.26917e+06	2.1177e+06	2.04701e+06	4.84909e+07	5.21951e+07	4.81512e+07	2.03631e+06	0.125
	C6 H10 N2 O5 P2 S3	positive	Full match	No results	No results	No results	-1.57	347.922	1.982	0	0			3	17	4	DDA for preferred ion	1.94927e+08	1.72112e+08	2.01422e+08	1.80788e+08	1.7297e+08	1.75984e+08	2.00543e+08	2.23456e+08	234567	218502	211468	1.86955e+08	1.63084e+08	1.70511e+08	2.05008e+08	1.44278e+08	1.40303e+08	1.15571e+08	1.22979e+08	1.17136e+08	1.26374e+08	9.8551e+07	1.17207e+08	1.2105e+08	869404	1.19839e+06	1.02335e+06	1.04802e+08	1.13028e+08	1.05683e+08	224241	0.818
	C5 H9 N7 O	positive	Full match	No results	No results	No results	-0.71	183.087	2.015	0	0			3	18	18	DDA for preferred ion	1.20501e+08	1.9529e+08	1.90949e+08	1.83677e+08	2.0395e+08	1.8306e+08	1.81152e+08	1.75752e+08	171270	168431	164865	1.36283e+08	1.01043e+08	1.51781e+08	1.23361e+08	1.4262e+08	1.43036e+08	1.50323e+08	1.21981e+08	8.24855e+07	5.73126e+07	6.30069e+07	7.0184e+07	7.8315e+07	960994	1.58342e+06	1.3757e+06	6.70271e+07	4.84382e+07	6.73576e+07	893580	0.76
	C12 H13 N4 P3	positive	Full match	No results	No results	No results	1.48	306.036	2.041	0	0			3	20	1	DDA for preferred ion	1.74046e+08	9.71318e+07	4.02177e+07	2.61506e+07	1.95654e+07	2.22385e+07	4.45058e+07	9.41473e+07	38718	43133.7	42872	1.98122e+06	1.7359e+07	2.38635e+06	1.5878e+06	2.82514e+07	1.74402e+06	1.10867e+06	2.25571e+07	3.02647e+07	4.21555e+07	3.79808e+07	3.05253e+07	5.9352e+07	267203	725253	653383	4.95174e+07	4.85835e+07	4.96562e+07	248206	0.052
	C40 H79 N7 O5	positive	Full match	No results	No results	No results	-0.86	737.614	20.136	0	0			2	4	0	DDA for preferred ion	2.98831e+07	2.02374e+06	3.58358e+07	3.76608e+07	1.39578e+06	3.27629e+07	3.4915e+07	3.48778e+07	1.00553e+06	751968	940433	1.72777e+08	1.85982e+08	2.03336e+08	1.73495e+08	1.78578e+08	1.64995e+08	1.81542e+08	2.07926e+08	3.11614e+07	3.23391e+07	3.9887e+07	3.74076e+07	3.65944e+07	2.87516e+07	2.51457e+07	2.76437e+07	1.31325e+07	3.17469e+07	1.31325e+07	2.53556e+07	5.324
	C11 H22 N O13 P	positive	Full match	No results	No results	No match	-2.3	407.082	1.894	1	0			3	12	4	DDA for preferred ion	7.26094e+07	1.11434e+08	9.36969e+07	7.22263e+07	1.73767e+07	8.9786e+07	1.95401e+08	1.41224e+08	63195.1	67181.5	67132	6.39791e+07	2.49277e+07	3.65759e+07	7.79164e+07	4.22418e+07	4.90114e+07	8.20178e+07	1.15642e+08	2.94652e+06	4.19269e+06	1.81024e+07	6.58827e+07	3.31449e+06	556898	89318.9	89280.4	4.35821e+07	4.08892e+07	4.38046e+07	107489	0.616
	C5 H14 O P2 S	positive	Full match	No results	No results	No results	2.79	184.025	1.967	0	0			3	25	6	DDA for preferred ion	1.68708e+08	1.52755e+08	1.43955e+08	1.35645e+08	1.31681e+08	1.29113e+08	2.0301e+08	1.76519e+08	786290	609959	543115	1.11728e+08	1.13889e+08	1.04907e+08	1.45045e+08	1.26098e+08	8.96444e+07	9.55698e+07	7.44001e+07	7.21301e+07	6.48989e+07	5.72574e+07	6.4264e+07	5.86253e+07	1.06052e+06	1.69095e+06	1.24704e+06	8.73545e+07	9.83469e+07	8.9083e+07	1.34457e+06	0.73
	C47 H76 N3 O6 P	positive	Full match	No results	No results	No results	1.02	809.548	14.731	0	0			3	1	1	DDA for preferred ion	1.90335e+08	6.01676e+07	9.61632e+06	1.06787e+07	9.65448e+06	2.84315e+07	9.25537e+06	1.45493e+07	201459	202222	202707	209165	430800	199820	261434	195632	199125	196499	193883	1.31544e+07	1.2577e+07	1.2743e+07	2.01556e+07	1.5389e+07	734821	410322	336836	3.43964e+07	3.50215e+07	3.43973e+07	389122	0.016
	C39 H70 O4	positive	Full match	No results	No results	No results	-2.83	602.526	19.677	0	0			2	7	0	DDA for preferred ion	5.76218e+06	1.83762e+06	3.57395e+06	3.39019e+07	3.46737e+07	2.17915e+07	2.13067e+07	1.97516e+07	1.6469e+07	7.39911e+06	1.64121e+07	2.76129e+07	2.36932e+07	2.78298e+07	1.26432e+07	2.35115e+07	3.64207e+07	1.58623e+07	2.85081e+07	1.27203e+08	9.58069e+07	1.70202e+08	1.76336e+08	1.61983e+08	3.85144e+07	3.66334e+07	1.15229e+06	1.73238e+07	2.85852e+07	1.73238e+07	3.39103e+07	1.25
	C4 H14 N8 O P2 S2	positive	Full match	No results	No results	No results	1.33	316.021	1.994	0	0			3	4	2	DDA for preferred ion	1.79117e+08	1.62596e+08	1.69316e+08	1.63671e+08	1.68038e+08	1.61527e+08	1.6315e+08	1.85408e+08	442271	420443	415053	1.48929e+08	1.36097e+08	1.3571e+08	1.24935e+08	8.31039e+07	9.44767e+07	1.1969e+08	1.14062e+08	9.71864e+07	1.13721e+08	1.05298e+08	1.10149e+08	1.24776e+08	2.36345e+06	3.45745e+06	2.98593e+06	7.60509e+07	7.29525e+07	7.59947e+07	661580	0.737
	C13 H23 N O P2 S2	positive	Full match	No results	No results	No results	2.57	335.07	3.085	0	0			3	14	13	DDA for preferred ion	528078	6.10677e+07	7.70406e+07	9.25914e+07	5.15818e+07	5.09901e+07	6.86836e+07	6.11415e+07	463212	467951	447903	1.12759e+08	1.17211e+08	1.43931e+08	1.7574e+08	1.04807e+08	9.30824e+07	9.33885e+07	8.39428e+07	437650	419439	430071	415664	418681	415983	415874	418004	1.68297e+07	1.32889e+07	1.67061e+07	399466	1.78
	C5 H11 N4 O3 P3 S2	positive	Full match	No results	No results	No results	-1.07	331.948	1.985	0	0			3	18	7	DDA for preferred ion	1.37721e+08	1.58847e+08	1.58146e+08	1.51593e+08	1.49889e+08	1.60833e+08	1.85716e+08	1.63638e+08	221543	206603	200168	9.62642e+07	9.61603e+07	1.31586e+08	9.38495e+07	8.13273e+07	1.12344e+08	8.6121e+07	8.69517e+07	5.92884e+07	6.49107e+07	5.90012e+07	5.44341e+07	5.81054e+07	837060	1.1543e+06	986119	7.47455e+07	8.50912e+07	7.58114e+07	216171	0.599
	C3 H6 N5 P S2	positive	Full match	No results	No results	No results	2.51	206.981	2.064	0	0			3	19	11	DDA for preferred ion	1.45805e+08	1.06432e+08	1.32457e+08	1.16652e+08	1.26172e+08	1.12807e+08	1.28326e+08	1.66457e+08	767613	933323	768511	1.22827e+08	1.05001e+08	1.0445e+08	1.27656e+08	1.14272e+08	1.02579e+08	1.14352e+08	8.54027e+07	2.09848e+08	1.80526e+08	2.10981e+08	2.07286e+08	2.31772e+08	2.3102e+06	4.2012e+06	3.57709e+06	8.39062e+07	9.926e+07	8.22131e+07	3.62262e+06	0.862
	C5 H6 Cl N6 O3 P3	positive	Full match	No results	No results	No results	-0.16	325.94	1.938	0	0			3	14	5	DDA for preferred ion	1.13141e+08	9.26295e+07	1.15559e+08	1.08843e+08	1.01273e+08	1.08646e+08	1.1371e+08	1.5043e+08	166501	173310	145504	1.42757e+08	1.29098e+08	1.05401e+08	1.64883e+08	1.18499e+08	9.37185e+07	1.01999e+08	7.62739e+07	1.07083e+08	1.13712e+08	9.17439e+07	1.23746e+08	1.28874e+08	723383	407136	235781	6.81006e+07	7.39996e+07	6.8611e+07	118557	1.009
	C41 H83 N7 O14	positive	Full match	No results	No results	No results	0.43	897.6	14.632	0	0			3	15	14	DDA for preferred ion	1.73864e+08	7.15373e+07	1.18719e+07	1.09998e+07	1.19293e+07	2.93009e+07	1.06569e+07	1.66522e+07	372210	373617	375342	354937	481263	440857	370561	341938	361510	397555	339008	1.12242e+07	1.10632e+07	1.05416e+07	1.60685e+07	1.26026e+07	439341	342796	561450	2.05065e+07	2.60906e+07	2.06127e+07	458532	0.026
	C18 H21 N6 O16 P	positive	Full match	No results	No results	No results	1.04	608.076	1.903	0	0			3	15	7	DDA for preferred ion	1.05317e+08	7.31789e+07	2.26405e+07	2.17027e+07	4.27255e+06	2.14893e+07	5.03352e+07	1.65979e+08	183980	195803	195882	1.71769e+07	6.29225e+06	7.69248e+06	1.95514e+07	9.7492e+06	1.15914e+07	1.66029e+07	3.41016e+07	1.70841e+06	1.73322e+06	6.43135e+06	1.10977e+07	1.7234e+06	1.70969e+06	365696	315356	1.85269e+07	1.63828e+07	1.87257e+07	329381	0.386
	C3 H3 Cl N6 O7 P2 S	positive	Full match	No results	No results	No results	3.73	363.896	1.984	0	0			3	14	4	DDA for preferred ion	1.08787e+08	8.75269e+07	1.09703e+08	1.00377e+08	9.55704e+07	1.01449e+08	1.06657e+08	1.41787e+08	231111	205470	199930	1.3365e+08	1.22924e+08	9.89621e+07	1.55294e+08	1.11333e+08	8.71383e+07	9.83812e+07	7.30275e+07	1.00242e+08	1.07958e+08	8.73908e+07	1.16404e+08	1.22436e+08	897588	1.24011e+06	1.06137e+06	6.46631e+07	6.95927e+07	6.50881e+07	233084	1.011
	C8 H18 N2	positive	Full match	No results	No results	No results	-2.99	142.147	2.434	0	0			3	23	16	DDA for preferred ion	1.78763e+07	1.49493e+07	2.15832e+07	2.76428e+07	2.41875e+07	2.04713e+07	2.09912e+07	1.06901e+07	1.28067e+07	1.43636e+07	1.59439e+07	1.20604e+07	8.40491e+06	7.74181e+06	9.44784e+06	8.96936e+06	6.68409e+06	7.88082e+06	6.89777e+06	6.53638e+06	6.11949e+06	5.04829e+06	4.70206e+06	5.02775e+06	4.17881e+06	4.43645e+06	1.47255e+07	1.21568e+08	1.61805e+08	1.25774e+08	2.04637e+07	0.393
	C21 H51 N7 O5	positive	Full match	No results	No results	No results	3.09	481.397	16.798	0	0			3	14	6	DDA for preferred ion	2.84962e+07	1.86928e+07	1.20588e+07	1.55599e+07	1.57461e+07	1.54288e+07	1.55632e+07	1.27602e+07	6.37478e+06	1.40039e+06	2.53251e+06	1.17467e+07	1.58132e+07	1.46306e+07	1.17751e+07	1.56472e+07	3.71271e+06	1.0691e+07	3.88327e+06	1.59484e+07	2.86331e+07	1.56619e+07	1.34818e+07	2.1305e+07	1.17571e+07	7.1508e+06	1.42212e+07	1.377e+08	1.22456e+08	1.36433e+08	1.61124e+07	0.756
	C43 H87 N7 O15	positive	Full match	No results	No results	No results	0.29	941.626	14.588	0	0			3	14	14	DDA for preferred ion	1.43729e+08	6.53956e+07	1.00048e+07	9.7657e+06	9.74457e+06	2.46957e+07	1.1123e+07	1.48854e+07	314455	317210	320254	313516	369515	318931	493631	313915	323972	317663	317577	9.30391e+06	9.17307e+06	8.74211e+06	1.42069e+07	1.13989e+07	570263	632513	336487	1.47365e+07	1.86456e+07	1.46973e+07	594046	0.024
	C14 H6 N6 O7	positive	Full match	No results	No results	No results	-4.13	370.028	1.945	0	0			3	6	1	DDA for preferred ion	1.52584e+08	9.23342e+07	2.12755e+07	2.90136e+07	2.02183e+07	1.97302e+07	2.27138e+07	1.04947e+08	135996	156208	151093	2.66929e+07	1.86698e+07	1.40409e+07	1.89981e+07	2.26424e+07	2.04666e+07	2.0207e+07	2.58276e+07	1.58635e+07	1.6758e+07	2.27673e+07	1.11483e+07	3.51478e+07	773161	722702	402870	2.50613e+07	2.55948e+07	2.50823e+07	125297	0.786
	C23 H30 Cl N7 O2 S2	positive	Full match	No results	No results	No results	-4.12	535.157	20.024	0	0			2	5	0	DDA for preferred ion	1.28083e+08	3.83234e+07	5.49915e+07	3.23699e+07	3.51412e+07	3.83564e+07	3.94425e+07	3.1672e+07	2.32524e+06	2.2708e+06	2.12535e+06	1.30062e+06	1.37445e+06	982837	1.5828e+06	929603	1.22833e+06	1.65831e+06	1.33909e+06	5.36307e+07	6.4375e+07	7.82536e+07	7.78454e+07	6.87759e+07	1.26357e+06	1.9733e+06	3.45368e+06	1.44862e+06	4.88418e+07	4.88418e+07	1.51818e+06	0.034
	C8 H18 O4	positive	Full match	No results	No results	No results	1.02	178.121	2.155	0	0			3	19	6	DDA for preferred ion	6.32863e+07	1.2168e+08	6.32884e+07	1.18921e+08	8.80067e+07	8.70086e+07	6.46761e+07	1.14928e+08	291272	303570	297539	5.9028e+07	5.88986e+07	8.43998e+07	5.48638e+07	7.2027e+07	6.0812e+07	1.12178e+08	5.49749e+07	1.0417e+08	1.5359e+08	1.36158e+08	1.54301e+08	1.12662e+08	1.51127e+06	3.37658e+06	3.69762e+06	6.69629e+07	6.02885e+07	6.78396e+07	4.64359e+06	0.685
	C23 H49 N	positive	Full match	No results	No results	No results	-3.28	339.385	19.714	0	0			2	3	0	DDA for preferred ion	6.62191e+07	1.25988e+08	9.28634e+07	5.77754e+07	1.0447e+08	4.63762e+07	5.52282e+07	4.88392e+07	3.69578e+06	4.67134e+06	5.5815e+06	4.26951e+06	4.75944e+06	4.66526e+06	5.92213e+06	6.13274e+06	4.8714e+06	3.10672e+06	4.60805e+06	4.33781e+07	4.23585e+07	3.69131e+07	2.6033e+07	3.51636e+07	6.56329e+07	6.63905e+07	6.62315e+07	5.43852e+07	2.14225e+06	3.58162e+06	5.43852e+07	0.076
	C49 H80 N3 O7 P	positive	Full match	No results	No results	No results	0.79	853.574	14.675	0	0			3	11	0	DDA for preferred ion	1.36461e+08	5.0298e+07	8.51976e+06	8.54675e+06	8.27697e+06	2.12522e+07	8.15073e+06	1.12662e+07	191898	192759	191662	160386	163428	158872	159324	248074	217947	230495	266095	7.87136e+06	6.66461e+06	6.8751e+06	1.0487e+07	9.23988e+06	448173	225507	173376	2.05902e+07	2.06912e+07	2.05972e+07	219555	0.019
	C19 H47 N7 O4	positive	Full match	No results	No results	No results	3.82	437.371	16.882	0	0			3	9	0	DDA for preferred ion	3.06064e+07	1.46821e+07	1.73685e+07	1.59115e+07	1.54109e+07	1.60844e+07	1.59382e+07	1.55671e+07	5.89691e+06	5.35425e+06	1.89332e+06	1.55751e+07	1.16359e+07	1.50046e+07	2.36641e+06	1.64192e+07	1.61705e+07	1.46286e+07	1.80647e+06	2.16681e+07	2.25568e+07	9.8446e+06	1.34162e+07	1.03617e+07	3.49637e+06	1.55882e+07	5.48084e+06	1.13181e+08	1.13731e+08	1.13212e+08	1.67914e+07	0.93
	C9 H20 N4 O4	positive	Full match	No results	No results	No results	-2.6	248.148	1.963	0	0			3	10	4	DDA for preferred ion	3.40218e+07	3.13677e+07	2.94969e+07	2.6024e+07	5.25008e+07	3.33646e+07	2.87929e+07	4.34711e+07	141333	133208	127615	4.66444e+07	3.98332e+07	4.4184e+07	1.15191e+08	2.96834e+07	2.99968e+07	2.16273e+07	4.4253e+07	1.55023e+07	1.61143e+07	1.45114e+07	1.92283e+07	2.01019e+07	621431	681258	378691	4.34114e+07	4.03956e+07	4.32286e+07	117449	1.298
	C5 H12 N2 O S	positive	Full match	No results	No results	No results	-2.01	148.067	6.75	0	0			3	21	17	DDA for preferred ion	1.19645e+08	7.32981e+07	4.00417e+07	5.89538e+07	4.70727e+07	7.88124e+07	8.84841e+07	9.47809e+07	326951	177567	174783	8.535e+07	6.68825e+07	9.27164e+07	5.50817e+07	7.21279e+07	7.45029e+07	6.03386e+07	7.21259e+07	5.19e+07	4.97578e+07	6.33894e+07	7.6222e+07	7.0448e+07	223919	228627	207595	8.8918e+07	1.19923e+08	9.15071e+07	198939	0.948
	C5 H12 N2 O S	positive	Full match	No results	No results	No results	-2.05	148.067	6.57	0	0			3	21	17	DDA for preferred ion	272672	7.32981e+07	868071	5.99204e+07	4.40462e+07	7.88124e+07	8.84841e+07	9.47809e+07	913285	329767	261895	8.535e+07	6.68825e+07	9.27164e+07	5.50817e+07	7.21279e+07	7.45029e+07	3.17363e+07	7.21259e+07	5.19e+07	4.97578e+07	6.33894e+07	7.6222e+07	2.13099e+07	376117	393922	508846	8.8918e+07	1.19923e+08	9.15071e+07	1.19492e+06	1.083
	C8 H18 N2 O4 P2 S	positive	Full match	No results	No results	No match	3.23	300.047	2	1	0			3	7	6	DDA for preferred ion	1.19887e+08	1.22405e+08	1.17607e+08	1.08277e+08	1.13927e+08	1.12526e+08	1.09734e+08	1.03451e+08	367260	351816	346868	7.34513e+07	7.14717e+07	8.37872e+07	5.51695e+07	8.77339e+07	6.24273e+07	6.89591e+07	7.47892e+07	4.5337e+07	5.02844e+07	4.77993e+07	4.45237e+07	4.7728e+07	1.79797e+06	2.80489e+06	2.35041e+06	4.27333e+07	4.72394e+07	4.2846e+07	495049	0.64
	C59 H90 O10	positive	Full match	No results	No results	No results	-0.17	958.653	14.592	0	0			3	21	19	DDA for other ion	1.09147e+08	4.97539e+07	8.10121e+06	8.05464e+06	7.9185e+06	1.89656e+07	8.98041e+06	1.21842e+07	154525	156999	159658	170171	219277	176012	352182	176219	236655	181459	183027	8.01855e+06	8.30425e+06	7.87814e+06	1.27255e+07	1.05385e+07	492667	204140	211160	1.13294e+07	1.53738e+07	1.10834e+07	524662	0.017
	C23 H55 N7 O6	positive	Full match	No results	No results	No results	3.12	525.423	16.711	0	0			3	18	9	DDA for preferred ion	1.9367e+07	1.24597e+07	1.08725e+07	1.02801e+07	9.60315e+06	1.02141e+07	4.30463e+06	9.86111e+06	5.06628e+06	3.94299e+06	3.3113e+06	8.857e+06	1.08138e+07	9.28575e+06	9.45712e+06	6.68744e+06	7.52988e+06	9.92113e+06	7.58878e+06	1.54186e+06	1.36002e+07	3.68251e+06	1.48853e+06	3.62041e+06	1.46601e+06	1.02413e+07	1.36976e+06	9.47088e+07	1.11911e+08	9.64091e+07	9.72323e+06	0.885
	C4 H4 N3 O3 P	positive	Full match	No results	No results	No results	3.29	173	2.876	0	0			3	28	1	DDA for preferred ion	4.00791e+07	3.1922e+06	1.36723e+06	928205	721775	864336	935485	1.15567e+08	545434	584241	520747	452364	720718	636232	678549	754158	390770	441759	496659	1.68976e+06	1.54398e+06	969653	1.8949e+06	1.99931e+07	1.00365e+06	1.13123e+06	1.8345e+06	5.91998e+07	5.85009e+07	5.90725e+07	229855	0.492
	C18 H21 N7 O16 P2	positive	Full match	No results	No results	No results	0.18	653.052	1.824	0	0			3	16	8	DDA for preferred ion	5.4586e+07	4.44664e+07	4.26366e+07	5.17995e+07	2.91133e+07	3.57261e+07	4.86147e+07	4.79264e+07	150334	26589.4	27216.3	7.38353e+07	8.68518e+07	8.15532e+07	8.34694e+07	1.20143e+08	5.75125e+07	4.32454e+07	8.94914e+07	5.05418e+07	5.69005e+07	6.41285e+07	6.5911e+07	6.77332e+07	1.21677e+06	282708	255923	2.55243e+07	2.2461e+07	2.58232e+07	1.16894e+06	1.786
	C54 H99 N4 O8 P	positive	Full match	No results	No results	No results	0.49	962.721	19.108	0	0			3	8	1	DDA for other ion	2.01872e+07	2.03594e+07	1.96661e+07	2.09327e+07	1.92107e+07	2.05225e+07	1.90433e+07	1.90506e+07	401782	356152	142113	9.92076e+07	1.12436e+08	9.13406e+07	8.39999e+07	8.88779e+07	8.86498e+07	9.36869e+07	9.58455e+07	598956	678546	697354	952293	1.44033e+06	1.14676e+06	690090	744193	2.20089e+07	2.22208e+07	2.19966e+07	1.58599e+06	4.643
	C5 H15 Cl N9 O3 P3 S3	positive	Full match	No results	No results	No results	1.41	472.937	1.97	0	0			3	24	12	DDA for preferred ion	8.9785e+07	9.96538e+07	7.62931e+07	1.0079e+08	9.72983e+07	9.40684e+07	9.19984e+07	1.02766e+08	482261	444891	422175	1.02116e+08	1.00004e+08	8.61702e+07	1.00617e+08	8.39263e+07	6.49259e+07	7.48754e+07	5.51848e+07	5.11677e+07	5.34746e+07	4.63047e+07	5.14029e+07	6.32669e+07	1.55164e+06	1.98735e+06	1.42485e+06	5.02487e+07	6.28203e+07	5.19308e+07	280479	0.889
	C9 H21 N3 O4 P2 S5	positive	Full match	No results	No results	No results	3.76	456.963	1.959	0	0			3	22	14	DDA for preferred ion	1.11397e+08	1.19185e+08	9.62258e+07	9.74154e+07	9.21832e+07	1.11369e+08	1.05184e+08	9.17161e+07	426066	395201	373806	8.39381e+07	8.67364e+07	8.30396e+07	7.31314e+07	7.02779e+07	6.51658e+07	6.67376e+07	5.04016e+07	3.72325e+07	3.52659e+07	3.29853e+07	3.8156e+07	4.24916e+07	1.68161e+06	1.89439e+06	1.15887e+06	4.55619e+07	5.84125e+07	4.70038e+07	271949	0.708
	C6 H22 N7 O P3 S3	positive	Full match	No results	No results	No results	-2.72	397.025	1.944	0	0			3	11	8	DDA for preferred ion	9.21561e+07	1.01306e+08	9.60476e+07	1.08313e+08	8.43616e+07	9.99885e+07	1.06423e+08	8.81713e+07	172753	163062	165998	7.96167e+07	8.09582e+07	8.01378e+07	9.18833e+07	8.61375e+07	8.5891e+07	7.58571e+07	8.34016e+07	5.54332e+07	5.66562e+07	5.56801e+07	6.56482e+07	8.00517e+07	858839	465979	301693	5.13972e+07	5.90388e+07	5.1754e+07	151458	0.838
	C8 H18 O14 P2	positive	Full match	No results	No results	No results	-2.19	400.016	1.823	0	0			3	9	3	DDA for preferred ion	9.36064e+07	6.43138e+07	3.46503e+07	6.73515e+07	2.49979e+07	5.42808e+07	5.4831e+07	1.03111e+08	494162	86997.9	88628.5	3.90077e+07	2.20048e+07	5.52603e+07	9.21939e+07	3.70502e+07	6.25258e+07	8.37122e+07	7.44724e+07	6.8578e+06	5.39738e+06	1.00016e+07	1.1235e+07	5.36308e+06	3.55675e+06	863185	693715	2.28533e+07	2.17092e+07	2.29192e+07	3.13756e+06	0.989
	C10 H15 N3 O8 P2	positive	Full match	No results	No results	No results	-1.45	367.033	1.887	0	0			3	10	1	DDA for preferred ion	1.10629e+08	7.493e+07	2.87536e+07	3.54648e+07	2.35634e+07	2.70386e+07	4.32106e+07	1.76678e+07	148478	154063	150264	3.85784e+07	2.08916e+07	1.89277e+07	4.96713e+06	2.86582e+07	2.37906e+07	2.31778e+07	3.1385e+07	1.53649e+07	1.74158e+07	2.29837e+07	1.36752e+07	3.49969e+07	679467	141266	102426	2.76923e+07	2.71342e+07	2.76558e+07	138874	0.731
	C11 H15 N5 O2 S3	positive	Full match	No results	No results	No match	-0.07	345.039	1.943	1	0			3	21	21	DDA for preferred ion	7.05209e+07	6.71282e+07	6.67964e+07	7.13374e+07	7.31351e+07	8.05936e+07	8.53891e+07	9.85017e+07	48285.5	46404.3	44909.2	7.98527e+07	7.54832e+07	7.13233e+07	9.0834e+07	6.82963e+07	7.24594e+07	6.96101e+07	5.84808e+07	6.8876e+07	7.2694e+07	6.21166e+07	7.31295e+07	8.30501e+07	330030	144838	118501	3.75864e+07	5.28488e+07	3.72457e+07	60142.8	0.995
	C23 H49 N	positive	Full match	No results	No results	No results	-2.72	339.386	19.965	0	0			3	12	12	DDA for preferred ion	3.61441e+07	3.79605e+07	4.56975e+07	1.4019e+07	3.63844e+07	6.63958e+07	5.48933e+07	9.76124e+07	1.10525e+06	2.58488e+06	6.17868e+06	4.07646e+06	5.43235e+06	6.31502e+06	5.23341e+06	5.48744e+06	5.70983e+06	6.3825e+06	5.74242e+06	9.06013e+07	6.70727e+07	1.2296e+06	2.26465e+07	6.23682e+07	8.19791e+06	8.32276e+07	831423	5.42141e+07	6.65268e+07	5.43571e+07	3.38212e+07	0.134
	C22 H38 N3 O P S	positive	Full match	No results	No results	No results	-2.68	423.246	15.493	0	0			3	18	5	DDA for preferred ion	1.76937e+06	1.34486e+06	546447	1.2482e+06	1.40821e+06	1.47923e+06	1.08083e+06	1.37603e+06	366453	447596	329195	1.08569e+06	1.0024e+06	934437	703122	654087	991351	1.05237e+06	1.23908e+06	3.10589e+06	3.18312e+06	3.43327e+06	4.81455e+06	3.96993e+06	2.34589e+06	2.73469e+06	1.84766e+06	8.2662e+07	7.65173e+07	8.34547e+07	990372	0.733
	C16 H18 N9 O12 P	positive	Full match	No results	No results	No results	1.26	559.082	1.915	0	0			3	17	14	DDA for preferred ion	8.68441e+07	2.7355e+06	2.35061e+06	1.63735e+06	2.19881e+06	2.2525e+06	2.38831e+06	4.76016e+06	84052.1	97289.9	97062.7	654008	707308	1.27822e+06	1.5684e+06	735689	1.32698e+06	1.28121e+06	787207	722454	1.30795e+06	1.1932e+06	1.22874e+06	1.66997e+06	769015	303912	156729	1.11888e+06	876394	1.13565e+06	130173	0.436
	C47 H101 N6 O10 P3	positive	Full match	No results	No results	No results	0.06	1002.68	14.523	0	0			3	3	2	DDA for other ion	9.52817e+07	4.12293e+07	6.03024e+06	6.35832e+06	6.39763e+06	1.50848e+07	7.15881e+06	8.9834e+06	221277	217001	223334	206908	302403	276886	272360	209418	210355	228721	204389	5.97709e+06	5.35651e+06	5.23636e+06	7.34083e+06	6.01823e+06	579879	599876	208162	9.86145e+06	1.0181e+07	9.86676e+06	276281	0.027
	C9 H9 N O S2	positive	Full match	No results	No results	No results	-3.04	211.012	7.914	0	0			2	14	0	DDA for preferred ion	1.07118e+07	1.32908e+07	1.81655e+06	3.66984e+06	5.16347e+06	1.17796e+07	3.33503e+06	4.47317e+06	69050.8	82742.8	76535	9.36178e+06	1.61208e+07	1.91543e+07	1.34118e+07	2.19395e+07	1.38229e+07	1.47179e+07	1.76401e+07	1.62849e+07	2.89435e+07	5.02583e+07	1.10981e+08	4.14044e+06	140333	138237	128188	82439.4	2.14454e+07	2.14454e+07	121486	3.2
	C56 H103 N4 O9 P	positive	Full match	No results	No results	No results	0.39	1006.75	19.073	0	0			3	4	1	DDA for other ion	1.91618e+07	1.82575e+07	1.91714e+07	1.77026e+07	1.86025e+07	1.93819e+07	1.83257e+07	1.82911e+07	290147	541483	250662	2.88807e+07	8.90466e+07	4.44798e+07	7.488e+07	7.68344e+07	7.55014e+07	8.148e+07	7.52291e+07	913398	1.06132e+06	902056	814349	1.20417e+06	845597	1.50711e+06	1.06563e+06	2.11631e+07	2.09046e+07	2.11569e+07	1.31073e+06	4.082
	C19 H37 N7 O3	positive	Full match	No results	No results	No match	3.75	411.297	10.625	1	0			3	11	2	DDA for preferred ion	8.08427e+07	6.52963e+07	7.28978e+07	2.64304e+07	2.30405e+07	3.38271e+07	3.08271e+07	2.72e+07	165824	162195	176237	247544	354125	224990	224077	248695	1.19374e+06	250264	470439	1.07254e+06	1.16421e+07	285043	268234	270932	249433	239522	229532	2.37415e+07	2.45192e+07	2.36803e+07	223131	0.008
	C5 H6 N2 O5 S	positive	Full match	No results	No results	No results	0.11	206	2.537	0	0			3	27	1	DDA for preferred ion	6.46377e+07	5.77175e+07	5.55134e+07	6.18818e+07	4.96356e+07	4.91567e+07	5.31239e+07	5.78923e+07	342711	312486	300006	5.52846e+07	5.20286e+07	5.07165e+07	5.16542e+07	5.08646e+07	4.27993e+07	4.72622e+07	4.18234e+07	2.77994e+07	2.89437e+07	2.87229e+07	3.17345e+07	3.87273e+07	298935	556649	643808	6.89451e+07	6.76246e+07	6.87195e+07	855742	0.897
	C7 H12 N4 O P2 S2	positive	Full match	No results	No results	No results	-1.63	293.992	1.975	0	0			3	8	6	DDA for preferred ion	6.64389e+07	9.07088e+07	6.97788e+07	7.92838e+07	6.87289e+07	7.08432e+07	6.88092e+07	4.93338e+07	294027	278519	270812	3.36611e+07	3.94681e+07	4.42065e+07	3.5086e+07	4.27683e+07	4.45438e+07	4.55087e+07	4.91897e+07	1.49783e+07	1.82942e+07	1.64221e+07	1.97418e+07	1.95401e+07	1.47492e+06	1.87161e+06	1.41199e+06	2.64141e+07	2.9366e+07	2.6523e+07	279939	0.628
	C8 H18 N4 O5	positive	Full match	No results	No results	No match	3.89	250.129	2.018	1	0			3	23	4	DDA for preferred ion	5.70067e+07	6.8729e+07	6.39248e+07	6.0544e+07	6.3168e+07	6.38558e+07	8.24494e+07	5.46627e+07	108271	112063	111607	5.26794e+07	3.93639e+07	6.34718e+07	3.76191e+07	4.59272e+07	3.97773e+07	4.74169e+07	4.38184e+07	3.81621e+07	4.81062e+07	4.58947e+07	5.02e+07	6.90346e+07	1.23038e+06	2.10843e+06	1.90882e+06	3.07127e+07	2.87978e+07	3.10434e+07	731927	0.707
	C3 H5 N7	positive	Full match	No results	No results	No results	0.14	139.061	2.01	0	0			3	17	17	DDA for preferred ion	5.74238e+07	8.44856e+07	6.91056e+07	4.83382e+07	7.82026e+07	7.02595e+07	7.4173e+07	5.9732e+07	2.57006e+06	2.8999e+06	2.55074e+06	7.95068e+07	6.04906e+07	7.48219e+07	6.89773e+07	4.96293e+07	7.80069e+07	3.63557e+07	7.00901e+07	2.0422e+07	3.31015e+07	3.11818e+07	3.10876e+07	2.80394e+07	3.07585e+06	3.44561e+06	4.21231e+06	3.19345e+07	4.21685e+07	3.17084e+07	1.54615e+06	0.998
	C8 H16 O13 P2	positive	Full match	No results	No results	No results	-2.36	382.006	1.797	0	0			3	8	2	DDA for preferred ion	7.51383e+07	5.02059e+07	2.56266e+07	5.24697e+07	1.62626e+07	4.03971e+07	4.23273e+07	8.32476e+07	163371	29229.3	29767.5	2.61967e+07	9.1017e+06	3.88801e+07	6.64725e+07	2.3179e+07	4.377e+07	6.30807e+07	5.5608e+07	967522	565779	4.6943e+06	4.41411e+06	869794	803936	352809	266560	1.61515e+07	1.5504e+07	1.61871e+07	1.26012e+06	0.893
	C10 H18 N3 O6 P S4	positive	Full match	No results	No results	No results	-1	434.981	1.94	0	0			3	23	17	DDA for preferred ion	7.02425e+07	6.52686e+07	5.53602e+07	7.24732e+07	6.35822e+07	6.64881e+07	5.81665e+07	6.83286e+07	204677	213948	216219	5.28675e+07	6.89233e+07	3.86234e+07	7.82622e+07	5.15678e+07	4.59109e+07	4.10439e+07	4.78572e+07	3.36244e+07	3.53959e+07	3.70944e+07	4.65757e+07	5.07571e+07	823906	470607	266237	3.33097e+07	4.46064e+07	3.44803e+07	133694	0.755
	C23 H40 N5 O3 P	positive	Invalid mass	No results	No results	No match	-5.4	465.284	13.653	1	0			3	9	3	DDA for preferred ion	6.64956e+06	266009	5.56658e+06	5.70324e+06	419808	5.735e+06	4.13992e+06	5.37402e+06	869474	414905	251470	3.77508e+06	3.53527e+06	3.4661e+06	3.1672e+06	3.4409e+06	2.78015e+06	2.54331e+06	2.75087e+06	6.17603e+07	5.90484e+07	5.69194e+07	4.62163e+07	3.03558e+07	1.77222e+06	1.69828e+06	1.19771e+06	7.57949e+07	7.93066e+07	7.59878e+07	1.39468e+06	0.604
	C11 H9 N6 O6 P	positive	Full match	No results	No results	No results	0.29	352.032	2.371	0	0			3	26	2	DDA for preferred ion	1.05262e+08	6.27654e+07	1.79508e+07	1.76796e+07	9.75919e+06	1.13621e+07	2.25683e+07	4.67221e+07	272849	246062	229945	1.0427e+07	1.1011e+07	9.50729e+06	1.23713e+07	1.03342e+07	9.21365e+06	8.17659e+06	8.87627e+06	1.00789e+07	1.1223e+07	1.18828e+07	7.29104e+06	1.23329e+07	413596	501586	395311	4.10977e+07	3.98362e+07	4.08872e+07	200546	0.49
	C7 H10 N3 O3 P	positive	Full match	No results	No results	No results	2.9	215.047	2.282	0	0			3	21	5	DDA for preferred ion	5.00014e+07	4.72982e+07	3.72057e+07	4.4446e+07	4.35738e+07	4.79449e+07	5.88786e+07	5.31446e+07	446775	401341	408683	4.19686e+07	4.41767e+07	3.92906e+07	3.76674e+07	2.86806e+07	4.29185e+07	3.83655e+07	4.07282e+07	2.26243e+07	2.67258e+07	1.78545e+07	2.83097e+07	2.4725e+07	986028	278536	332875	6.51601e+07	7.11064e+07	6.59505e+07	846788	0.84
	C9 H2 O7	positive	Full match	No results	No results	No results	1.63	221.98	2.032	0	0			3	19	9	DDA for preferred ion	7.67697e+07	5.59296e+07	6.40151e+07	5.93615e+07	5.87933e+07	5.20625e+07	8.22654e+07	7.64899e+07	191029	189422	180750	6.36712e+07	4.72316e+07	4.51591e+07	6.22754e+07	4.74853e+07	4.02421e+07	4.49574e+07	4.40923e+07	6.09632e+07	5.52708e+07	5.39771e+07	5.73139e+07	5.53174e+07	556177	1.01651e+06	868152	3.9147e+07	3.28567e+07	3.84819e+07	554431	0.749
	C34 H59 N5 O6	positive	Full match	No results	No results	No results	-4.55	633.444	15.103	0	0			3	6	0	DDA for preferred ion	6.49968e+06	1.30111e+06	1.3408e+06	1.28927e+06	385176	2.03938e+06	1.35446e+06	1.14073e+06	342606	408311	351293	1.70342e+06	2.25462e+06	2.09095e+06	1.71312e+06	1.85443e+06	483690	1.7577e+06	1.88804e+06	2.10006e+06	1.29491e+06	1.79478e+06	1.59073e+06	4.27147e+06	865028	3.23829e+06	1.95195e+06	7.36094e+07	7.33607e+07	7.362e+07	2.15775e+06	1.367
	C9 H6 N8 O8 S	positive	Full match	No results	No results	No results	-2.66	386.002	1.958	0	0			3	11	1	DDA for preferred ion	7.26709e+07	3.30053e+07	6.43074e+07	4.56745e+07	6.16766e+07	5.12483e+07	2.22058e+07	7.44941e+07	313024	293790	280764	5.67048e+07	5.79646e+07	5.7056e+07	5.05818e+07	5.71695e+07	5.51259e+07	4.98108e+07	3.96597e+07	3.8565e+07	3.16698e+07	3.49064e+07	3.48683e+07	3.27113e+07	1.43395e+06	1.49341e+06	945946	3.17579e+07	3.14043e+07	3.17326e+07	245812	0.99
	C8 H13 N5 O11 S2	positive	Full match	No results	No results	No results	3.85	419.007	1.94	0	0			3	9	6	DDA for preferred ion	6.67741e+07	7.62497e+07	7.15306e+07	6.18553e+07	5.53045e+07	7.15051e+07	6.49426e+07	4.65187e+07	219776	204847	196088	5.14594e+07	4.86874e+07	6.40229e+07	3.68735e+07	3.94477e+07	4.63674e+07	3.89469e+07	4.02286e+07	2.53482e+07	2.27191e+07	2.02356e+07	2.49364e+07	3.08104e+07	1.16121e+06	726003	390130	3.07035e+07	3.40328e+07	3.08383e+07	196914	0.657
	C2 H7 N O7	positive	Full match	No results	No results	No results	-1.21	157.022	2.777	0	0			3	22	1	DDA for preferred ion	2.48393e+07	2.79336e+06	1.32513e+06	1.3946e+06	1.36997e+06	1.29232e+06	1.30734e+06	7.32614e+07	811502	499821	435222	401532	387288	379675	407858	400512	400577	393274	369167	2.34174e+07	2.23224e+07	2.10577e+07	2.92891e+07	2.97269e+07	438432	589553	359481	1.52749e+07	1.49399e+07	1.52283e+07	361640	0.287
	C5 H16 N8 O6	positive	Full match	No results	No results	No match	2.84	284.12	2.003	2	0			3	14	13	DDA for preferred ion	6.80158e+07	6.74361e+07	6.19385e+07	6.57354e+07	6.69986e+07	5.94327e+07	7.04457e+07	6.65752e+07	328280	316818	312796	4.39519e+07	4.11465e+07	5.09184e+07	4.88066e+07	4.13635e+07	4.56383e+07	5.4025e+07	3.69357e+07	2.77687e+07	2.11538e+07	4.05318e+07	3.46027e+07	4.46183e+07	1.47328e+06	2.47896e+06	2.07949e+06	3.16451e+07	2.47477e+07	3.14405e+07	439043	0.671
	C4 H Cl N O7 P	positive	Full match	No results	No results	No results	1.67	240.918	2.097	0	0			3	5	5	DDA for preferred ion	5.75205e+07	6.89438e+07	6.34759e+07	1.76341e+07	5.43229e+07	6.35804e+07	5.29359e+07	1.96965e+07	92767.5	100885	97177.5	3.30472e+07	3.8464e+07	3.61548e+07	2.7333e+07	4.07114e+07	3.58799e+07	3.36179e+07	3.16025e+07	2.14346e+07	1.75357e+07	2.77735e+07	2.72846e+07	2.605e+07	198778	761231	743869	2.22622e+07	2.42798e+07	2.22495e+07	843684	0.621
	C18 H32 N5 O2 P	positive	Full match	No results	No results	No match	1.98	381.23	15.734	1	0			3	6	4	DDA for preferred ion	1.52459e+06	132716	140143	1.51625e+06	1.01719e+06	1.00046e+06	1.3488e+06	125034	469274	368444	397185	811160	96885.6	513920	97320.5	115823	946611	769655	969769	4.27138e+06	4.82446e+06	5.44007e+06	5.48621e+06	4.90106e+06	1.77103e+06	1.4875e+06	1.57504e+06	6.62043e+07	6.15402e+07	6.63538e+07	1.23311e+06	0.636
	C5 H20 N5 O5 P3 S4	positive	Full match	No results	No results	No results	-1.56	450.955	1.952	0	0			3	26	10	DDA for preferred ion	3.94245e+07	3.58261e+07	3.94222e+07	4.11361e+07	3.94734e+07	4.78124e+07	2.85784e+07	4.39286e+07	298936	272261	254664	5.36048e+07	5.17347e+07	5.0174e+07	6.13358e+07	3.44235e+07	2.56471e+07	3.11998e+07	2.37968e+07	2.89682e+07	3.08971e+07	2.49732e+07	3.65012e+07	3.54219e+07	872219	755097	386769	2.4159e+07	2.88834e+07	2.48973e+07	150285	1.072
	C57 H99 N4 O11 P	positive	Full match	No results	No results	No results	0.25	1046.71	14.487	0	0			3	15	5	DDA for other ion	7.68073e+07	3.29531e+07	4.04304e+06	4.37683e+06	4.54399e+06	1.16819e+07	4.3559e+06	6.71482e+06	1.07213e+06	502413	444881	189279	187716	187193	184488	181900	183633	174996	192142	4.19866e+06	3.9786e+06	3.63497e+06	5.28872e+06	4.38535e+06	162997	163467	159931	6.59448e+06	6.02974e+06	6.54377e+06	205894	0.033
	C7 H15 N5 O8 S	positive	Full match	No results	No results	No results	1.79	329.065	1.952	0	0			3	11	3	DDA for preferred ion	5.13202e+07	6.66429e+07	6.25231e+07	6.36281e+07	6.31322e+07	6.84177e+07	6.24684e+07	6.35905e+07	79650.3	73992.9	71553	4.87508e+07	4.88823e+07	5.02057e+07	4.35566e+07	3.88118e+07	4.02517e+07	4.88434e+07	3.03441e+07	3.52638e+07	3.19606e+07	3.28694e+07	3.07336e+07	3.42922e+07	348746	257254	201990	3.62832e+07	3.82503e+07	3.64245e+07	62560.8	0.728
	C11 H22 N O8 P3 S	positive	Full match	No results	No results	No results	-0.13	421.028	1.825	0	0			3	1	1	DDA for preferred ion	2.10911e+07	3.11155e+07	3.43046e+07	3.09689e+07	4.13301e+07	4.01808e+07	2.46742e+07	2.38094e+07	523289	91249.4	92068.4	4.71497e+07	6.47297e+07	4.61831e+07	4.82298e+07	5.06017e+07	5.34893e+07	4.22973e+07	4.22787e+07	3.69853e+07	3.45197e+07	3.15189e+07	3.3937e+07	3.66277e+07	2.83059e+06	4.04717e+06	538324	2.27097e+07	2.24391e+07	2.27078e+07	5.52263e+06	1.536
	C9 H16 N10 O11 P2	positive	Full match	No results	No results	No match	0.28	502.048	1.887	1	0			3	29	7	DDA for preferred ion	1.28681e+07	2.38796e+07	1.42625e+07	8.13924e+06	618337	1.4018e+07	6.0357e+07	3.07413e+07	142405	153147	154877	6.83792e+06	1.7037e+06	3.05868e+06	1.01197e+07	2.69268e+06	3.43724e+06	6.78616e+06	1.59043e+07	1.36857e+06	1.64032e+06	1.58441e+06	7.43912e+06	2.09068e+06	2.24801e+06	376706	391746	4.65648e+06	4.19985e+06	4.75645e+06	540680	0.362
	C31 H69 N8 O10 P	positive	Full match	No results	No results	No results	3.86	744.49	19.782	0	0			3	25	1	DDA for preferred ion	6.57848e+06	880693	1.75522e+06	6.28267e+06	4.61006e+06	5.4002e+06	8.75785e+06	5.56162e+06	7.97171e+06	5.89316e+06	5.66826e+06	7.39256e+06	6.54961e+06	3.11113e+06	6.89626e+06	6.99452e+06	5.46297e+06	1.05132e+07	9.31071e+06	4.84848e+07	6.08361e+07	7.57594e+07	7.05125e+07	1.03822e+08	1.70517e+07	1.14644e+07	8.415e+06	3.77002e+06	3.80727e+06	3.76292e+06	1.85057e+07	1.267
	C31 H59 N O9	positive	Full match	No results	No results	No results	-2.31	589.418	15.189	0	0			3	21	7	DDA for preferred ion	3.09091e+06	2.56459e+06	1.96197e+06	324470	328124	1.79245e+06	1.6498e+06	347482	300139	279103	284309	2.10486e+06	1.63464e+06	1.96036e+06	1.67044e+06	1.94883e+06	1.76337e+06	524685	2.11898e+06	930263	2.01664e+06	2.14387e+06	8.70219e+06	5.62348e+06	2.91898e+06	3.46402e+06	2.6639e+06	5.26942e+07	5.86217e+07	5.18103e+07	2.7077e+06	1.078
	C8 H18 N5 O6 P S2	positive	Full match	No results	No results	No results	-1.11	375.043	1.923	0	0			3	9	7	DDA for preferred ion	3.5371e+07	3.55922e+07	4.47622e+07	4.48969e+07	4.53484e+07	4.17781e+07	4.05775e+07	3.6142e+07	179456	206496	200085	4.80103e+07	4.221e+07	6.22809e+07	5.39113e+07	4.61356e+07	4.84794e+07	4.70551e+07	4.42975e+07	3.77535e+07	3.87379e+07	3.91296e+07	4.80865e+07	5.61027e+07	1.06328e+06	290675	208959	2.62936e+07	2.30305e+07	2.61946e+07	170383	1.154
	C4 H10 N6 O3 P2 S2	positive	Full match	No results	No results	No results	3.8	315.974	2.003	0	0			3	9	2	DDA for preferred ion	4.82793e+07	6.79442e+07	5.3162e+07	5.03333e+07	3.94012e+07	5.64155e+07	5.12955e+07	3.28996e+07	210308	203889	196764	2.06387e+07	2.63787e+07	2.7776e+07	1.23333e+07	2.57839e+07	3.16672e+07	3.41733e+07	3.69905e+07	9.8896e+06	1.26867e+07	1.08648e+07	1.24168e+07	1.13096e+07	930687	1.35357e+06	1.16225e+06	1.74996e+07	1.69028e+07	1.74643e+07	421867	0.533
	C6 H13 Cl N2 O9 P2	positive	Full match	No results	No results	No results	-4.34	353.977	2.028	0	0			3	18	18	DDA for preferred ion	5.79163e+07	4.90243e+07	5.33897e+07	5.37605e+07	5.00847e+07	4.95522e+07	4.83029e+07	6.24999e+07	168298	170285	165718	5.06686e+07	4.59077e+07	3.41784e+07	4.62967e+07	2.72918e+07	2.64709e+07	4.57751e+07	3.12429e+07	3.97805e+07	4.6109e+07	3.9054e+07	4.61932e+07	5.45812e+07	835868	1.36929e+06	1.18277e+06	2.64154e+07	1.89758e+07	2.62894e+07	763814	0.773
	C7 H6 N2 O7	positive	Full match	No results	No match	No match	4.14	230.018	1.869	20	0			3	6	5	DDA for preferred ion	6.40454e+07	5.20333e+07	4.74187e+07	4.96978e+07	3.96011e+07	4.51712e+07	3.66e+07	4.08502e+07	424681	580752	437778	5.27764e+07	5.43841e+07	5.05321e+07	4.41466e+07	4.68485e+07	3.62365e+07	4.47793e+07	3.94231e+07	3.16412e+07	3.42182e+07	3.34471e+07	3.45544e+07	4.09012e+07	2.36877e+06	527115	523816	2.79595e+07	2.55355e+07	2.79099e+07	640872	0.99
	C5 H6 N5 O3 P	positive	Full match	No results	No results	No results	2.64	215.021	2.033	0	0			3	4	4	DDA for preferred ion	8.65419e+06	1.02387e+07	1.05837e+07	9.83464e+06	9.28895e+06	1.25728e+07	9.12963e+06	1.37653e+07	449208	471665	461018	1.69868e+07	1.46188e+07	1.76639e+07	2.20265e+07	1.91293e+07	1.83334e+07	1.8713e+07	1.32445e+07	1.97926e+07	1.26238e+07	1.25764e+07	1.13719e+07	1.18508e+07	3.34618e+06	6.24532e+06	6.5692e+06	5.79073e+07	6.17888e+07	5.78737e+07	7.94225e+06	1.793
	C14 H35 N7 O9	positive	Full match	No results	No results	No results	3.72	445.251	6.707	0	0			3	5	2	DDA for preferred ion	1.16828e+07	5.83383e+07	4.71193e+07	1.30619e+07	1.15549e+07	4.17223e+07	1.04669e+07	1.20606e+07	6.56363e+06	7.23824e+06	6.25394e+06	9.55363e+06	9.74261e+06	9.76742e+06	9.56636e+06	1.12375e+07	9.66627e+06	9.57953e+06	9.19771e+06	1.23832e+07	1.1953e+07	1.1482e+07	1.19809e+07	1.09964e+07	309493	301950	291881	1.15477e+07	1.10802e+07	1.1563e+07	324403	0.766
	C25 H45 N O5	positive	Full match	No results	No results	No results	-2.63	439.329	12.184	0	0			3	4	3	DDA for preferred ion	108668	104808	118658	109866	108407	109676	108675	111870	138254	149684	164030	109585	119411	111887	112780	109190	109939	105310	109583	173713	489567	164731	128208	376739	115249	143806	124067	5.7536e+07	6.0418e+07	5.75863e+07	145032	1.005
	C42 H68 N8 O7	positive	Full match	No results	No results	No results	-1.14	796.52	20.056	0	0			3	19	6	DDA for preferred ion	1.22738e+07	7.80026e+06	8.06517e+06	796525	5.39125e+07	2.52227e+07	5.04595e+07	6.05112e+07	3.24251e+06	5.74334e+06	1.0959e+06	2.80865e+06	2.65389e+06	3.08872e+06	1.37071e+06	3.91354e+06	3.04022e+06	4.4199e+06	5.2215e+06	7.66496e+06	6.98642e+06	6.18785e+06	6.60185e+06	4.88634e+06	379231	385225	4.63002e+06	2.36661e+07	2.65435e+07	2.40001e+07	4.56874e+06	0.163
	C6 H10 N8 O3 S3	positive	Full match	No results	No results	No results	-2.05	338.003	2.031	0	0			3	10	1	DDA for preferred ion	6.26704e+07	6.00572e+07	6.24986e+07	5.14788e+07	5.79494e+07	5.4827e+07	5.27415e+07	5.53352e+07	206526	206948	199484	3.86029e+07	3.78572e+07	4.36061e+07	2.45211e+07	2.25986e+07	2.94553e+07	3.1312e+07	3.6086e+07	2.37296e+07	2.48523e+07	2.58275e+07	2.40144e+07	2.51512e+07	824228	1.34121e+06	1.15087e+06	2.31396e+07	2.26698e+07	2.31093e+07	1.04998e+06	0.595
	C7 H17 Cl P2	positive	Full match	No results	No results	No results	-4.21	198.049	2.866	0	0			3	22	3	DDA for preferred ion	1.97225e+07	1.77924e+06	236380	281302	257824	224530	479445	5.98086e+07	218479	373587	213968	228233	325773	294048	315444	317885	183645	185422	235722	302444	220717	330536	152143	271689	277935	307038	116169	1.25057e+07	1.19036e+07	1.24205e+07	113352	0.696
	C2 H2 Cl N5 P2 S2	positive	Full match	No results	No results	No results	2.48	256.892	2.093	0	0			3	15	1	DDA for preferred ion	4.77747e+07	5.12816e+07	4.72925e+07	3.49749e+07	4.85767e+07	4.55274e+07	4.62414e+07	1.00699e+07	75250.2	82903.1	80915.3	3.17449e+07	3.41662e+07	3.05158e+07	2.82636e+07	3.84977e+07	2.48695e+07	2.2927e+07	3.45299e+07	3.30352e+07	3.73029e+07	3.97899e+07	2.57891e+07	5.83143e+07	250998	982043	980987	1.2731e+07	1.2941e+07	1.27085e+07	1.13796e+06	0.666
	C32 H74 N10 O4 P2 S	positive	Full match	No results	No results	No results	3.92	756.512	19.501	0	0			3	22	15	DDA for preferred ion	4.2477e+06	4.93257e+06	9.01372e+06	7.0025e+06	6.68847e+06	6.84417e+06	8.13837e+06	7.86927e+06	9.66034e+06	1.04438e+07	1.08335e+07	2.22585e+07	1.92121e+07	2.54225e+07	6.17296e+07	4.18858e+07	4.69713e+07	2.91422e+07	4.23616e+07	1.48761e+07	1.68273e+07	1.54931e+07	1.42081e+07	1.50773e+07	1.20161e+07	1.27217e+07	1.11961e+07	2.07185e+07	2.61175e+07	2.00677e+07	1.13923e+07	5.13
	C2 H8 N8 O4 S2	positive	Full match	No results	No results	No results	-1.67	272.011	1.983	0	0			3	4	3	DDA for preferred ion	4.55149e+07	5.49049e+07	4.89134e+07	5.75675e+07	4.97672e+07	4.8444e+07	5.20556e+07	4.93975e+07	377439	360966	350946	4.13087e+07	4.52486e+07	5.26197e+07	4.05691e+07	4.65766e+07	4.14552e+07	4.66717e+07	3.99068e+07	2.03035e+07	3.26455e+07	2.75259e+07	2.85717e+07	3.56039e+07	1.90142e+06	2.82625e+06	1.9268e+06	2.91612e+07	3.09636e+07	2.91866e+07	402006	0.874
	C2 H5 N4 P3 S2	positive	Full match	No results	No results	No results	2.71	241.917	2.133	0	0			3	14	7	DDA for preferred ion	3.97151e+07	5.1839e+07	4.36695e+07	3.66597e+07	3.95075e+07	3.84835e+07	3.68045e+07	2.55922e+07	78404.2	82976.2	79700.1	1.76056e+07	1.99199e+07	2.24913e+07	1.35526e+07	2.22977e+07	1.47095e+07	1.38311e+07	1.78868e+07	190162	176841	1.77337e+07	1.73208e+07	1.33094e+07	165419	685094	789396	4.82341e+06	4.25737e+06	4.87285e+06	1.01698e+06	0.455
	C8 H19 N5 P2 S	positive	Full match	No results	No results	No results	1.31	279.084	2.013	0	0			3	19	6	DDA for preferred ion	1.9496e+07	4.26123e+07	5.08417e+07	3.86796e+07	5.43189e+07	5.9633e+07	3.70159e+07	2.90793e+07	227772	217807	207428	1.96517e+07	3.38826e+07	3.05342e+07	1.67583e+07	2.62978e+07	2.8978e+07	2.35339e+07	2.65156e+07	2.09778e+07	2.01319e+07	2.52098e+07	3.00459e+07	2.19594e+07	698872	1.13092e+06	965158	1.74768e+07	1.95794e+07	1.77142e+07	615944	0.65
	C3 H3 N6 O3 P	positive	Full match	No results	No results	No results	0.74	202.001	1.839	0	0			3	3	0	DDA for other ion	2.1115e+07	2.71929e+07	3.00182e+07	2.9119e+07	3.6362e+07	3.49138e+07	2.12215e+07	2.12946e+07	277215	48252.4	48597.8	4.06547e+07	5.56713e+07	3.87441e+07	3.99612e+07	4.23821e+07	4.50428e+07	3.61406e+07	3.59379e+07	3.1678e+07	3.04647e+07	2.73496e+07	2.84971e+07	3.25845e+07	1.35111e+06	1.15231e+06	252496	1.96024e+07	1.95323e+07	1.96012e+07	700786	1.432
	C11 H9 N4 O11 P	positive	Full match	No results	No match	No match	1.63	404.001	1.857	2	0			3	3	1	DDA for preferred ion	2.11126e+07	2.80921e+07	3.00157e+07	2.96938e+07	3.636e+07	3.49123e+07	2.15236e+07	2.15232e+07	289383	286327	298674	4.06552e+07	5.56728e+07	3.87457e+07	3.99634e+07	4.23849e+07	4.50465e+07	3.6144e+07	3.59418e+07	3.16822e+07	3.04691e+07	2.73539e+07	2.8502e+07	3.25905e+07	1.61781e+06	261583	253406	1.95999e+07	1.98124e+07	1.96035e+07	524727	1.395
	C5 H11 Cl N6 O5 P2	positive	Full match	No results	No results	No results	-1.4	331.995	1.991	0	0			3	12	7	DDA for preferred ion	3.75707e+07	2.53152e+07	3.64821e+07	2.13068e+07	2.0971e+07	1.16386e+07	2.64524e+07	2.93344e+07	219483	211307	211272	2.52088e+07	3.004e+07	3.99696e+07	4.96501e+07	4.77057e+07	3.53904e+07	3.43084e+07	3.29903e+07	5.31688e+07	5.19907e+07	5.59053e+07	6.14529e+07	6.493e+07	1.63672e+06	2.53958e+06	2.13227e+06	1.72871e+07	1.93202e+07	1.7152e+07	444639	1.346
	C4 H5 N4 O2 P S	positive	Full match	No results	No results	No results	3.01	203.988	2.018	0	0			3	9	7	DDA for preferred ion	1.71408e+07	4.18098e+06	6.21145e+06	5.36276e+06	5.87993e+06	1.85465e+06	2.68462e+07	4.00244e+06	280589	282426	273439	9.99887e+06	1.09043e+07	9.79553e+06	1.26266e+07	1.11406e+07	1.00073e+07	9.43149e+06	6.98134e+06	8.87149e+06	7.49779e+06	4.9965e+06	7.2126e+06	6.30305e+06	1.33233e+06	2.34348e+06	2.14102e+06	4.86221e+07	5.46108e+07	4.88849e+07	2.02402e+06	1.779
	C8 H14 N5 O18 P S2	positive	Full match	No results	No results	No results	1.3	562.952	1.863	0	0			3	15	10	DDA for preferred ion	1.30734e+07	8.11107e+06	2.54664e+07	1.01587e+07	5.72009e+07	2.32647e+07	4.22513e+06	5.07456e+06	337362	329734	339836	2.31298e+07	2.74651e+07	3.56001e+07	2.55989e+07	4.26389e+07	3.70756e+07	2.30678e+07	1.30815e+07	1.33489e+07	1.01741e+07	1.37173e+07	1.51847e+07	7.46834e+06	1.45958e+06	231069	222075	9.90996e+06	8.26763e+06	9.78596e+06	738318	2.284
	C11 H16 N5 O7 P	positive	Full match	No results	No results	No match	-2.99	361.078	2.285	1	0			2	14	0	DDA for preferred ion	2.96276e+07	109076	96130.7	101642	94956.8	98190.4	4.71621e+07	115175	50981.2	48231.5	46967.1	4.07334e+07	2.88046e+07	4.17712e+07	4.4588e+07	4.62708e+07	3.69579e+07	4.61959e+07	4.06983e+07	1.74772e+07	2.09847e+07	1.80429e+07	3.1327e+07	2.44218e+07	414269	121995	153342	356376	3.84295e+07	3.84295e+07	323606	391.54
	C10 H8 N3 O3 P	positive	Full match	No results	No results	No match	1.37	249.031	2.731	1	0			3	19	2	DDA for preferred ion	3.15379e+07	3.08824e+07	2.54543e+07	2.42784e+07	2.22983e+07	2.51616e+07	5.03779e+07	3.56163e+07	301246	345727	313852	5.26139e+07	4.94584e+07	4.55958e+07	4.85298e+07	3.96493e+07	4.42446e+07	4.24363e+07	3.70912e+07	1.16449e+07	1.16973e+07	1.0924e+07	1.7184e+07	1.35334e+07	175114	185191	181283	3.20254e+07	3.29634e+07	3.21414e+07	271141	1.595
	C10 H18 N4 O4 S2	positive	Full match	No results	No results	No results	-3.18	322.076	2.092	0	0			2	28	0	DDA for preferred ion	1.18734e+08	8.9973e+07	7.90004e+07	5.55805e+07	6.85285e+07	5.56178e+07	4.94527e+07	4.93295e+07	1.07355e+06	1.01365e+06	852582	3.64839e+07	2.5523e+07	3.34743e+07	3.41079e+07	2.77576e+07	2.12437e+07	2.41257e+07	2.06522e+07	2.06076e+07	2.33955e+07	2.35325e+07	2.62893e+07	2.16204e+07	424321	1.66875e+06	1.49479e+06	1.70003e+06	6.35894e+06	6.35894e+06	1.64694e+06	0.429
	C10 H18 N4 O4 S2	positive	Full match	No results	No results	No results	-3.06	322.076	2.027	0	0			3	10	9	DDA for preferred ion	5.66331e+07	4.8145e+07	1.56473e+07	3.51014e+07	1.92409e+07	2.05118e+07	1.47855e+07	2.0171e+07	318385	333892	323639	3.06896e+07	2.24367e+07	3.06779e+07	3.25177e+07	2.74775e+07	2.1794e+07	2.5609e+07	2.2647e+07	3.40205e+07	3.09115e+07	2.90128e+07	3.32815e+07	3.87917e+07	1.26384e+06	2.43929e+06	2.10045e+06	1.69378e+07	1.44602e+07	1.68433e+07	764532	1.305
	C6 H17 N7 O6 P2 S3	positive	Full match	No results	No results	No results	2.26	440.989	1.973	0	0			3	15	9	DDA for preferred ion	4.36176e+07	5.71075e+07	5.82228e+07	4.23805e+07	3.73938e+07	5.22443e+07	4.39041e+07	3.03818e+07	326341	306411	292456	2.44325e+07	2.98127e+07	3.02523e+07	1.98303e+07	2.52526e+07	2.67799e+07	2.68608e+07	2.2244e+07	1.10621e+07	1.27055e+07	9.01052e+06	1.0786e+07	9.84415e+06	1.35723e+06	1.72588e+06	1.27571e+06	1.85402e+07	2.18652e+07	1.8796e+07	249803	0.595
	C7 H14 N3 O4 P S	positive	Full match	No results	No results	No results	-2.28	267.044	2.034	0	0			3	24	6	DDA for preferred ion	4.40578e+07	4.29343e+07	3.54191e+07	3.0667e+07	3.17655e+07	3.00149e+07	2.56562e+07	4.75929e+07	829397	195056	251142	4.16644e+07	2.15188e+07	3.96188e+07	4.64951e+07	4.4257e+07	2.24263e+07	3.73092e+07	2.45867e+07	1.774e+07	2.02141e+07	1.93521e+07	2.04507e+07	2.96001e+07	648675	1.48712e+06	1.34837e+06	3.08289e+07	2.78147e+07	3.13614e+07	517881	1.145
	C8 H11 Cl N9 O2 P3 S3	positive	Full match	No results	No results	No results	2.09	488.911	1.952	0	0			3	15	11	DDA for preferred ion	2.83417e+07	2.76257e+07	3.11947e+07	3.80582e+07	3.26313e+07	2.94482e+07	3.59502e+07	4.91258e+07	475788	486740	467336	4.392e+07	3.96482e+07	3.27913e+07	5.0588e+07	3.8186e+07	3.13953e+07	3.5663e+07	2.92655e+07	3.76997e+07	3.24662e+07	2.90409e+07	3.25256e+07	4.15027e+07	2.14423e+06	2.13091e+06	1.49156e+06	2.15135e+07	2.58581e+07	2.1815e+07	351815	1.157
	C24 H49 N7 O15	positive	Full match	No results	No results	No results	1.89	675.33	6.664	0	0			3	13	1	DDA for preferred ion	9.24289e+06	4.22095e+07	5.39507e+07	9.4836e+06	8.89659e+06	5.52811e+07	8.50365e+06	8.97559e+06	9.44838e+06	6.0639e+06	9.42941e+06	6.23664e+06	8.67777e+06	9.43317e+06	6.36925e+06	5.72497e+06	5.67273e+06	6.37099e+06	5.44417e+06	6.96486e+06	9.15615e+06	7.34012e+06	6.39764e+06	6.61055e+06	155249	162526	169539	8.33399e+06	8.11997e+06	8.31673e+06	175266	0.673
	C9 H22 N10 O3	positive	Full match	No results	No results	No results	-4.3	318.186	2.877	0	0			3	11	3	DDA for preferred ion	1.24594e+07	1.23928e+07	1.46475e+07	1.52527e+07	1.57443e+07	1.33495e+07	8.68254e+06	1.25735e+07	347207	420838	376761	3.4065e+07	3.6387e+07	4.25466e+07	1.54305e+07	3.01722e+07	5.55728e+07	4.28361e+07	5.81878e+07	1.13223e+06	1.32599e+06	1.38773e+06	1.38942e+06	1.66478e+06	502350	520320	543112	1.65219e+07	1.56376e+07	1.65877e+07	560283	3.045
	C4 H8 N6 O10 P2	positive	Full match	No results	No results	No results	-1.84	361.977	1.799	0	0			3	16	4	DDA for preferred ion	5.41118e+06	1.70185e+07	6.98172e+06	3.21273e+07	4.89064e+06	1.09905e+07	3.43941e+07	5.10114e+07	144600	26039.8	26696.6	6.58423e+06	6.70838e+06	1.05078e+07	3.61603e+07	8.57388e+06	1.95105e+07	3.54392e+07	5.04089e+07	2.69884e+06	2.64347e+06	4.25858e+06	4.78631e+06	3.44e+06	914650	406943	282605	7.21599e+06	7.63581e+06	7.16859e+06	1.4789e+06	1.072
	C7 H22 N7 O5 P3 S2	positive	Full match	No results	No results	No results	4.82	441.036	1.968	0	0			3	19	0	DDA for preferred ion	4.38022e+07	3.58741e+07	4.55481e+07	4.09036e+07	4.01519e+07	3.97872e+07	4.02843e+07	5.13619e+07	312669	290123	273789	3.54611e+07	3.2892e+07	3.33653e+07	4.00789e+07	2.86535e+07	2.14069e+07	1.88368e+07	1.84551e+07	2.27681e+07	1.96654e+07	2.24615e+07	1.7764e+07	2.46609e+07	1.05735e+06	1.23923e+06	725752	1.69501e+07	1.69906e+07	1.6955e+07	192018	0.758
	C15 H39 N8 O3 P	positive	Full match	No results	No results	No results	-0.08	410.288	2.225	0	0			3	11	10	DDA for other ion	1.83455e+07	3.62954e+07	6.82854e+06	3.86537e+07	3.84316e+07	5.0911e+07	2.17356e+07	2.85771e+07	114841	108140	103342	2.95221e+07	2.98779e+07	2.95865e+07	1.9983e+07	1.58548e+07	2.83321e+07	2.99484e+07	2.41637e+07	4.01731e+07	4.13987e+07	4.20783e+07	3.23933e+07	3.0683e+07	384276	190442	332924	2.50262e+07	2.0853e+07	2.48904e+07	582025	0.892
	C7 H10 N6 O7	positive	Full match	No results	No results	No results	2.93	290.062	2.069	0	0			3	14	3	DDA for preferred ion	4.13143e+07	2.84071e+07	8.70072e+06	5.82565e+06	4.68377e+06	3.71381e+06	9.75674e+06	1.52729e+07	199262	216416	207336	3.53576e+07	3.99047e+06	3.71805e+07	4.64094e+07	4.09883e+07	3.576e+07	2.46351e+06	3.18581e+07	2.32881e+06	3.02101e+06	2.70566e+06	1.86039e+06	3.68949e+07	443006	1.19534e+06	1.02948e+06	7.45837e+06	7.02019e+06	7.41877e+06	969807	3.853
	C6 H17 Cl N5 O7 P3 S3	positive	Full match	No results	No results	No results	-1.47	494.918	1.959	0	0			3	25	11	DDA for preferred ion	4.79079e+07	5.13107e+07	3.2504e+07	4.33468e+07	4.38074e+07	4.24151e+07	4.99235e+07	4.91001e+07	277735	307141	289051	4.0635e+07	3.89429e+07	3.69119e+07	3.81741e+07	3.78711e+07	2.69731e+07	3.2849e+07	1.97237e+07	1.8e+07	1.84535e+07	1.67606e+07	1.9091e+07	2.09797e+07	942671	1.15466e+06	875503	2.17372e+07	2.63658e+07	2.24137e+07	152929	0.815
	C9 H18 N2 O	positive	Full match	No results	No results	No results	-2.72	170.141	7.555	0	0			3	2	2	DDA for preferred ion	1.09972e+07	1.3319e+07	1.05828e+07	1.12641e+07	1.77716e+07	1.24617e+07	9.98845e+06	1.12991e+07	5.21897e+06	5.07194e+06	5.16495e+06	4.9563e+06	4.80945e+06	1.29174e+07	4.9581e+06	1.41927e+07	1.37979e+07	1.61416e+07	1.52111e+07	1.21735e+07	3.67591e+07	3.54267e+07	4.23783e+07	4.86255e+07	4.53224e+06	4.11549e+06	4.3216e+06	1.73067e+07	1.7797e+07	1.73027e+07	4.53486e+06	1.184
	C3 H3 N2 O7 P3 S	positive	Full match	No results	No results	No results	1.83	303.888	2.133	0	0			3	21	15	DDA for preferred ion	3.42085e+07	4.13946e+07	3.78959e+07	3.60969e+07	4.12698e+07	4.4819e+07	3.96397e+07	3.46529e+07	80860.1	85734.1	82506.2	2.8827e+07	2.69978e+07	3.20228e+07	2.53918e+07	3.18139e+07	3.01585e+07	3.03698e+07	3.18791e+07	2.00666e+07	2.28158e+07	2.38781e+07	2.22139e+07	2.55616e+07	183976	765272	885788	3.54855e+07	2.73635e+07	3.63368e+07	1.14656e+06	0.781
	C4 H8 Cl O2 P3	positive	Full match	No results	No results	No results	1.14	215.943	2.195	0	0			4	17	4	DDA for preferred ion	3.50285e+06	1.34355e+06	2.46482e+06	3.97894e+06	2.74673e+06	2.91871e+06	3.18853e+06	2.82906e+06	2.03859e+06	2.62705e+06	2.519e+06	2.26179e+06	1.9849e+06	5.4622e+06	2.2167e+06	5.19604e+06	2.10348e+06	2.3587e+06	2.0756e+06	4.36981e+06	3.3831e+06	2.32092e+06	6.51648e+06	2.91881e+06	5.15941e+06	7.78218e+06	7.3496e+06	3.87113e+07	3.80534e+07	4.12819e+07	3.73499e+07	0.779
	C7 H10 N2 O5 S3	positive	Full match	No results	No results	No results	2.32	297.976	1.833	0	0			3	19	0	DDA for preferred ion	1.85154e+07	2.32397e+07	1.92219e+07	1.47695e+07	5.68729e+06	2.33692e+07	4.41097e+07	2.83254e+07	181232	32175.4	33062.3	1.35728e+07	8.58311e+06	1.61025e+07	2.25093e+07	1.3624e+07	1.25417e+07	1.60562e+07	2.5384e+07	2.12488e+06	2.43083e+06	5.46585e+06	1.63755e+07	2.75968e+06	1.7342e+06	352106	346868	9.01209e+06	9.02687e+06	9.01007e+06	1.00401e+06	0.699
	C4 H10 N10 O3 S	positive	Full match	No results	No results	No results	-1.66	278.065	1.961	0	0			3	15	15	DDA for preferred ion	4.15928e+07	4.46176e+07	4.22629e+07	4.10128e+07	4.03588e+07	4.30239e+07	4.20776e+07	3.67248e+07	151772	145225	141228	2.59583e+07	2.59706e+07	3.71172e+07	2.47158e+07	3.54256e+07	2.3294e+07	2.63463e+07	2.97202e+07	1.72685e+07	2.06957e+07	1.90949e+07	1.93522e+07	1.82065e+07	1.00141e+06	980777	775777	1.50877e+07	1.92557e+07	1.49994e+07	189967	0.625
	C29 H55 N O8	positive	Full match	No results	No results	No results	-1.97	545.392	15.268	0	0			3	6	5	DDA for preferred ion	1.93823e+06	2.53745e+06	1.47857e+06	317681	1.4337e+06	1.76499e+06	310351	1.48172e+06	298241	373291	303065	400757	1.54014e+06	1.36522e+06	1.32867e+06	1.57384e+06	1.53218e+06	1.41349e+06	1.45205e+06	2.00958e+06	522804	1.47986e+06	5.10722e+06	5.864e+06	2.01386e+06	1.56523e+06	1.49858e+06	4.39365e+07	4.01411e+07	4.39857e+07	1.6776e+06	0.968
	C10 H24 N2 O3	positive	Full match	No results	No results	No results	-2.26	220.178	2.013	0	0			3	27	19	DDA for preferred ion	2.27804e+07	1.80104e+07	1.39047e+07	1.88858e+07	1.58787e+07	1.88022e+07	1.79773e+07	2.17024e+07	134942	134618	133709	3.78982e+07	3.55862e+07	3.78495e+07	4.85088e+07	2.8039e+07	3.99327e+07	2.37506e+07	4.97432e+07	1.1995e+07	8.25096e+06	9.44574e+06	1.47842e+07	1.20184e+07	1.29325e+06	2.19332e+06	1.96358e+06	1.93654e+07	2.5869e+07	1.84499e+07	743862	2.058
	C18 H5 N5 O12 P2	positive	Full match	No results	No results	No results	0.56	544.941	1.905	0	0			3	14	9	DDA for preferred ion	1.60676e+07	3.80316e+06	1.53825e+07	2.42082e+06	4.66765e+07	1.42649e+07	1.2738e+06	3.42639e+06	369682	382846	372703	1.18491e+07	1.74003e+07	2.41928e+07	1.71353e+07	3.23756e+07	2.74363e+07	1.30186e+07	5.37211e+06	4.66235e+06	3.2608e+06	5.3341e+06	6.55478e+06	1.78242e+06	1.62786e+06	628119	316234	6.20039e+06	5.29242e+06	6.13343e+06	744185	1.911
	C8 H10 N7 O5 P	positive	Full match	No results	No results	No results	-4.3	315.047	1.944	0	0			3	14	6	DDA for preferred ion	3.00466e+07	3.05405e+07	3.19212e+07	3.13382e+07	3.15559e+07	2.2953e+07	4.54687e+07	2.55361e+07	208093	219162	209242	1.67209e+07	1.80863e+07	2.23092e+07	1.60015e+07	1.50426e+07	6.32037e+06	1.82299e+07	2.10167e+07	1.12328e+07	1.09191e+07	9.80647e+06	1.02665e+07	1.14008e+07	926281	635707	420566	1.45003e+07	1.3109e+07	1.43854e+07	152607	0.563
	C18 H10 N5 O17 P3	positive	Full match	No results	No results	No results	0.3	660.929	1.873	0	0			3	14	4	DDA for preferred ion	8.73528e+06	6.81786e+06	1.65586e+07	8.92476e+06	4.11654e+07	1.83396e+07	4.52446e+06	4.66267e+06	205130	206172	218498	2.46905e+07	2.61671e+07	3.40952e+07	2.45818e+07	3.87723e+07	3.19026e+07	2.34276e+07	1.59068e+07	1.61729e+07	1.31435e+07	1.68071e+07	1.96448e+07	1.1083e+07	1.9054e+06	306498	308019	8.80047e+06	9.38202e+06	8.74536e+06	492030	2.88
	C49 H102 N8 O18	positive	Full match	No results	No results	No results	0.19	1090.73	14.418	0	0			3	20	1	DDA for other ion	5.27207e+07	2.23472e+07	2.31265e+06	2.78861e+06	2.03056e+06	6.96811e+06	2.52325e+06	3.22516e+06	319852	315179	308874	227517	216224	212099	211503	204936	204546	195341	298276	1.33347e+06	1.24399e+06	1.40662e+06	2.21896e+06	1.9275e+06	210528	175748	169311	3.0852e+06	3.04273e+06	3.07977e+06	197158	0.07
	C29 H25 N7 O15 P2 S	positive	Full match	No results	No results	No results	-0.39	805.06	2.314	0	0			3	16	8	DDA for preferred ion	1.09148e+07	3.18233e+07	1.96519e+07	2.88554e+07	1.43674e+07	2.10415e+07	2.95898e+07	4.21004e+07	124531	120936	116960	1.24724e+07	8.18389e+06	9.04491e+06	7.1167e+06	4.51092e+06	6.44178e+06	1.32505e+07	6.3055e+06	9.73824e+06	9.11594e+06	1.01161e+07	1.12227e+07	8.48568e+06	876716	381523	297013	3.16597e+07	2.77572e+07	3.20573e+07	564683	0.307
	C19 H37 N7 O3	positive	Full match	No results	No results	No match	3.47	411.297	9.639	1	0			3	7	7	DDA for preferred ion	121414	87012.7	85931.9	84716.5	91682.9	86961.3	88677.3	87931.3	77014.3	71887.6	75888.3	2.13889e+06	2.43186e+07	1.85401e+06	497060	1.64398e+06	1.87341e+07	1.61964e+06	1.22695e+06	96113.9	127498	97904.3	2.25336e+06	4.14211e+07	88567.9	95177.8	85203.1	401973	355224	401574	80746.9	19.995
	C3 H3 N4 O3 P	positive	Full match	No results	No results	No results	-1.58	173.994	2.093	0	0			3	14	13	DDA for preferred ion	2.53158e+07	1.05152e+07	4.20997e+06	5.44708e+06	3.18832e+06	3.86235e+06	9.87099e+06	2.18609e+07	63649.9	70541.5	67518.4	3.54004e+07	3.80374e+07	3.56364e+07	4.13258e+07	3.50575e+07	2.84791e+07	2.83531e+07	2.41932e+07	2.31862e+07	6.31661e+06	2.05826e+07	1.27518e+07	1.63426e+07	118777	452260	418786	1.10663e+07	1.37915e+07	1.11476e+07	487367	4.6
	C14 H13 N7 O10 P2	positive	Full match	No results	No results	No results	-0.26	501.02	1.753	0	0			3	19	3	DDA for preferred ion	7.11537e+06	1.9945e+07	2.07297e+07	2.00427e+07	1.57401e+07	1.98328e+07	2.29343e+07	1.42173e+07	92769.6	19421.1	19962.1	2.14153e+07	4.34038e+07	2.42047e+07	2.71062e+07	1.32113e+07	2.8239e+07	2.45196e+07	1.28517e+07	1.44382e+07	1.80401e+07	1.5323e+07	1.69515e+07	1.71287e+07	195033	416000	380653	7.16422e+06	6.7793e+06	7.21799e+06	1.27895e+06	1.225
	C7 H3 O P3 S2	positive	Full match	No results	No results	No results	-3.88	259.883	2.168	0	0			4	19	17	DDA for preferred ion	999000	3.04887e+06	1.21225e+06	1.13029e+06	909027	891669	936863	883850	1.78305e+06	3.78212e+06	244498	1.60319e+06	1.68901e+06	1.52718e+06	2.15531e+06	1.72815e+06	1.10396e+06	1.47536e+06	2.25664e+06	3.43605e+06	4.94726e+06	2.06592e+06	3.98362e+06	5.301e+06	5.4657e+06	6.8172e+06	1.33229e+06	2.99547e+07	4.27086e+07	4.03222e+07	3.16144e+07	1.701
	C10 H7 N6 O7 P	positive	Full match	No results	No results	No results	-1.71	354.011	1.809	0	0			3	8	4	DDA for preferred ion	1.94412e+07	3.03881e+07	2.88738e+07	2.63601e+07	2.30552e+07	3.46643e+07	3.45432e+07	3.16527e+07	136441	24398.5	24834.7	2.96714e+07	3.61709e+07	3.76137e+07	4.27816e+07	3.48366e+07	3.60414e+07	3.01655e+07	2.91337e+07	1.68928e+07	2.27555e+07	1.9627e+07	2.36377e+07	2.90953e+07	659731	246738	188718	1.50205e+07	1.41e+07	1.50675e+07	852331	1.196
	C6 H9 N2 O11 P3	positive	Full match	No results	No results	No results	0.13	377.942	1.775	0	0			3	21	2	DDA for preferred ion	5.03637e+06	1.3672e+07	5.88402e+06	2.3974e+07	4.19594e+06	9.6685e+06	2.70456e+07	4.0402e+07	192130	38038.1	39151.4	5.23383e+06	6.06535e+06	9.62856e+06	3.26734e+07	6.69411e+06	1.7798e+07	2.77966e+07	3.94334e+07	1.75354e+06	2.1083e+06	2.89395e+06	3.63623e+06	2.12582e+06	525547	718967	558355	5.55519e+06	5.37169e+06	5.5837e+06	2.71685e+06	1.175
	C8 H4 O3	positive	Full match	No results	No results	No results	-2.8	148.016	14.49	0	0			3	2	2	DDA for preferred ion	2.07436e+06	2.76425e+06	4.1328e+06	2.27614e+06	2.6654e+06	1.87678e+06	2.0435e+06	2.16761e+06	3.02405e+06	2.41705e+06	2.51993e+06	1.89219e+06	2.12516e+06	1.6127e+06	1.76778e+06	1.69043e+06	2.04053e+06	1.6825e+06	1.78368e+06	4.04478e+07	3.7515e+07	3.78027e+07	3.90004e+07	3.82524e+07	2.50432e+06	2.19255e+06	2.01311e+06	3.90775e+07	4.04597e+07	3.90769e+07	1.87204e+06	0.799
	C2 H8 N2 O5 S2	positive	Full match	No results	No results	No results	0.89	203.988	1.933	0	0			3	10	9	DDA for preferred ion	3.12759e+07	2.1553e+07	2.67893e+07	1.9335e+07	2.54297e+07	2.39314e+07	2.61847e+07	2.3846e+07	126966	147587	131077	4.04789e+07	3.34131e+07	2.18803e+07	3.2869e+07	3.53623e+07	3.86184e+07	2.40816e+07	2.57557e+07	2.77664e+07	2.56278e+07	1.98171e+07	1.68267e+07	2.14587e+07	988672	1.6837e+06	1.75262e+06	1.1409e+07	9.78674e+06	1.14583e+07	1.93323e+06	1.343
	C23 H30 N9 O12 P S	positive	Full match	No results	No match	No match	-0.29	687.147	3.064	3	0			3	5	4	DDA for preferred ion	3.11307e+07	3.53386e+07	2.17911e+07	2.60713e+07	1.39126e+07	1.81164e+07	2.57484e+07	3.89093e+07	191748	195163	188197	3.1794e+07	2.13293e+07	3.46139e+07	2.49919e+07	2.47239e+07	1.52273e+07	2.74339e+07	1.91781e+07	211813	204369	210959	205258	207026	208156	209476	209701	2.3676e+07	2.18999e+07	2.36883e+07	203864	0.959
	C10 H11 N5 O3	positive	Full match	No results	No results	No match	-3.05	249.085	2.255	2	0			3	4	3	DDA for preferred ion	2.1369e+07	3.08484e+07	3.24537e+07	3.1431e+07	2.86254e+07	3.88318e+07	1.07878e+07	3.44531e+07	2.7e+06	136717	182094	2.25809e+07	2.34901e+07	2.64478e+07	2.60509e+07	4.8908e+06	3.15551e+07	2.54458e+07	2.47245e+07	2.1338e+07	2.00614e+07	2.42575e+07	1.99919e+07	1.44815e+07	593351	295194	292216	2.70405e+07	2.86568e+07	2.70527e+07	649115	0.806
	C20 H49 N7 O4	positive	Full match	No results	No results	No results	3.6	451.386	17.874	0	0			3	3	3	DDA for preferred ion	1.36835e+07	4.46736e+06	1.41456e+07	6.21454e+06	7.02054e+06	1.34263e+07	1.37513e+07	5.39837e+06	7.55484e+06	5.08454e+06	5.84495e+06	9.41802e+06	9.3967e+06	8.30949e+06	9.06372e+06	6.68761e+06	8.19803e+06	7.81464e+06	6.926e+06	2.17618e+06	3.11965e+06	373663	6.86964e+06	1.65333e+06	8.02403e+06	9.29367e+06	8.40846e+06	3.68336e+07	3.86542e+07	3.68186e+07	8.74717e+06	0.807
	C12 H21 N2 O17 P3	positive	Full match	No results	No results	No results	-0.08	558.005	1.894	0	0			3	19	3	DDA for preferred ion	1.23184e+07	1.60656e+07	1.24589e+07	7.5384e+06	2.16085e+06	1.18049e+07	3.70336e+07	1.8941e+07	178358	190650	191587	6.37001e+06	3.60506e+06	4.4163e+06	8.44621e+06	4.55033e+06	4.61433e+06	6.34568e+06	1.10468e+07	2.39232e+06	2.47098e+06	2.76989e+06	5.73581e+06	4.65576e+06	2.00833e+06	434797	328591	5.15684e+06	4.94981e+06	5.18528e+06	401988	0.442
	C9 H5 N8 O11 P3	positive	Full match	No results	No results	No results	0.5	493.929	1.848	0	0			3	6	2	DDA for preferred ion	1.59315e+07	2.99253e+07	2.94485e+07	2.17604e+07	6.64364e+06	2.77524e+07	3.77747e+07	2.644e+07	107451	18219.7	18519.2	2.1086e+07	8.75579e+06	1.501e+07	2.06783e+07	1.38999e+07	1.31087e+07	1.90928e+07	2.57693e+07	769732	1.2916e+06	6.3721e+06	1.75364e+07	743342	766671	127050	124339	1.258e+07	1.21051e+07	1.25993e+07	260116	0.629
	C9 H16 N7 O2 P S4	positive	Full match	No results	No results	No results	2.7	413	1.943	0	0			3	27	5	DDA for preferred ion	2.44541e+07	1.58796e+07	2.56732e+07	2.16619e+07	1.96469e+07	2.24393e+07	1.50839e+07	2.9584e+07	174405	158443	146492	2.57202e+07	2.27326e+07	3.3249e+07	3.40037e+07	2.11606e+07	1.60537e+07	1.74854e+07	1.68114e+07	1.74257e+07	2.0284e+07	1.54348e+07	2.43467e+07	2.37345e+07	483039	286242	165373	1.32239e+07	1.46068e+07	1.34566e+07	82002.6	0.995
	C30 H17 N9 O17	positive	Full match	No results	No results	No results	-0.37	775.074	1.891	0	0			3	11	8	DDA for preferred ion	8.67547e+06	2.37536e+07	1.05165e+07	9.62072e+06	1.62713e+07	1.45281e+07	1.14225e+07	3.72156e+07	104294	110491	110023	2.2335e+07	1.28913e+07	9.73372e+06	2.00685e+07	1.99293e+07	1.96006e+07	1.97846e+07	1.67617e+07	7.65861e+06	9.41161e+06	1.45943e+07	1.02282e+07	1.68308e+07	819050	173665	128420	1.28749e+07	1.11994e+07	1.29654e+07	177580	1.518
	C2 H Cl N5 O4 P	positive	Full match	No results	No results	No results	-4.39	224.944	2.071	0	0			3	20	7	DDA for preferred ion	3.41751e+07	4.36814e+07	3.42486e+07	3.09362e+07	3.4197e+07	3.32511e+07	3.03273e+07	2.22357e+07	122795	132394	143721	1.6309e+07	1.48391e+07	1.85489e+07	9.80021e+06	1.31194e+07	1.39374e+07	1.13237e+07	1.53901e+07	7.03065e+06	7.54547e+06	9.02833e+06	7.81036e+06	9.83089e+06	210051	609027	556679	1.41199e+07	1.23456e+07	1.3913e+07	523007	0.427
	C7 H7 N6 O8 P3	positive	Full match	No results	No results	No results	-3.03	395.953	1.855	0	0			3	3	0	DDA for preferred ion	1.71271e+07	2.6418e+07	2.26118e+07	2.04907e+07	5.80852e+06	2.30728e+07	3.72677e+07	3.24676e+07	144479	143778	150843	1.45432e+07	8.16422e+06	1.38685e+07	2.40322e+07	1.17355e+07	1.25102e+07	1.85865e+07	2.54391e+07	732200	901465	4.15033e+06	1.22097e+07	754652	955787	153414	149478	1.02598e+07	1.03209e+07	1.02588e+07	311312	0.622
	C9 H25 N8 O15 P3	positive	Full match	No results	No results	No results	0.49	578.066	1.915	0	0			3	10	3	DDA for preferred ion	3.396e+07	9.513e+06	3.67714e+06	5.0007e+06	3.31808e+06	3.68464e+06	3.67991e+06	2.08389e+07	210273	231090	230538	4.99776e+06	3.90086e+06	3.94382e+06	4.64383e+06	4.04929e+06	3.59781e+06	4.18212e+06	4.44709e+06	3.30769e+06	4.12022e+06	4.51226e+06	3.00056e+06	8.04487e+06	1.8234e+06	720535	502908	4.37926e+06	4.15392e+06	4.39475e+06	330112	0.948
	C16 H20 N7 O13 P3	positive	Full match	No results	No results	No results	-1.08	611.033	2.188	0	0			3	19	18	DDA for preferred ion	6.35917e+06	1.51366e+07	1.29741e+07	1.64351e+07	1.33495e+07	1.70362e+07	1.21984e+07	1.36765e+07	131068	134332	129785	5.35777e+06	4.01526e+06	4.86287e+06	2.06847e+06	6.19832e+06	4.59444e+06	9.03758e+06	6.08387e+06	6.94413e+06	6.67615e+06	5.22974e+06	3.31085e+06	3.15417e+06	274027	379619	644629	2.69221e+07	3.64028e+07	2.67193e+07	996652	0.378
	C20 H49 N7 O5	positive	Full match	No results	No results	No results	3.24	467.381	15.619	0	0			3	24	21	DDA for preferred ion	5.3635e+06	317009	5.12922e+06	325258	5.95535e+06	563045	5.33012e+06	311141	954855	913173	1.29189e+06	4.91425e+06	5.30998e+06	5.20233e+06	5.51639e+06	5.5292e+06	5.60046e+06	5.56593e+06	5.48809e+06	2.13958e+07	3.13873e+07	2.94444e+07	3.77611e+07	4.384e+07	9.53584e+06	1.1854e+06	7.8135e+06	1.22475e+07	1.70979e+07	1.18642e+07	1.02714e+07	1.933
	C2 H2 Cl N5 O9 P2	positive	Full match	No results	No results	No results	-3.63	336.9	2.067	0	0			3	8	8	DDA for preferred ion	3.30621e+07	2.26933e+07	3.56426e+07	2.39571e+07	2.51355e+07	3.18602e+07	2.12622e+07	2.7232e+07	297823	112257	104153	1.65122e+07	1.71668e+07	2.39384e+07	1.28697e+07	1.59002e+07	2.00941e+07	1.89929e+07	2.0371e+07	1.96294e+07	1.9737e+07	2.09325e+07	2.33347e+07	2.38083e+07	364156	956357	803938	7.07603e+06	8.07481e+06	7.06777e+06	767739	0.69
	C8 H20 N5 O3 P	positive	Full match	No results	No results	No match	1.33	265.131	6.561	4	0			2	9	0	DDA for preferred ion	166585	149383	147747	6.30167e+06	5.73303e+06	139983	4.49586e+06	6.76576e+06	171461	165153	158094	1.3894e+07	9.61374e+06	1.78378e+07	2.21932e+07	2.14497e+07	1.00482e+07	1.57588e+07	7.87873e+06	2.02821e+07	2.13113e+07	1.88796e+07	2.08082e+07	2.19347e+07	223501	232547	223447	1.82602e+07	3.33596e+07	3.33596e+07	637456	6.36
	C5 H2 N O3 P S	positive	Full match	No results	No results	No results	3.9	186.95	2.033	0	0			3	18	8	DDA for preferred ion	3.32098e+07	3.49585e+07	3.16713e+07	2.9004e+07	3.06517e+07	3.05142e+07	3.65467e+07	2.93996e+07	277695	265947	253637	2.3501e+07	2.32719e+07	2.3413e+07	2.39521e+07	2.39867e+07	2.70065e+07	2.31105e+07	1.80529e+07	1.53839e+07	1.35312e+07	1.06578e+07	1.49896e+07	1.35935e+07	873581	1.4144e+06	1.20773e+06	1.55921e+07	1.7873e+07	1.58377e+07	1.0966e+06	0.753
	C22 H53 N7 O5	positive	Full match	No results	No results	No results	3.13	495.412	17.838	0	0			3	3	1	DDA for preferred ion	7.10294e+06	6.17335e+06	1.1583e+07	1.15388e+07	1.2044e+06	1.17973e+07	1.17893e+07	1.14096e+07	5.4776e+06	4.09269e+06	2.9213e+06	7.10445e+06	7.1082e+06	1.1209e+07	7.97513e+06	6.82463e+06	6.68642e+06	7.29501e+06	1.13173e+07	2.82828e+06	1.96515e+06	7.26035e+06	1.97326e+06	6.06869e+06	8.51556e+06	442931	8.40384e+06	3.42808e+07	3.37373e+07	3.429e+07	8.88674e+06	0.628
	C7 H9 N3 O6	positive	Full match	No results	No results	No results	-1.72	231.049	2.542	0	0			3	21	9	DDA for preferred ion	3.92079e+07	3.67443e+07	2.9447e+07	3.35014e+07	2.59909e+07	2.67717e+07	2.57205e+07	3.39195e+07	144537	137447	132981	2.50056e+07	2.4477e+07	2.59653e+07	3.22918e+07	2.53748e+07	1.91762e+07	2.15439e+07	1.58146e+07	9.10755e+06	9.63376e+06	8.6032e+06	8.96077e+06	9.80243e+06	121540	160568	285719	2.05897e+07	2.42226e+07	2.10261e+07	326099	0.786
	C2 H3 N2 O6 P3 S	positive	Full match	No results	No results	No results	2.21	275.893	2.148	0	0			3	9	8	DDA for preferred ion	2.66565e+07	3.31115e+07	1.22656e+07	1.1718e+07	3.06657e+07	1.3668e+07	3.03727e+07	1.06819e+07	87755.1	92238.4	88125.6	8.94281e+06	8.40371e+06	9.631e+06	1.31088e+07	8.67333e+06	1.90713e+07	9.81609e+06	1.09089e+07	1.11286e+07	7.70592e+06	1.36175e+07	1.29493e+07	8.71057e+06	148402	596905	644333	1.6973e+07	1.9412e+07	1.6893e+07	864828	0.482
	C10 H11 N6 O11 P3	positive	Full match	No results	No match	No match	-0.95	483.969	1.885	2	0			3	3	2	DDA for preferred ion	3.32837e+07	1.35632e+07	7.41148e+06	6.96387e+06	1.49723e+07	9.7851e+06	5.12077e+06	2.58845e+07	126540	133365	132103	1.04992e+07	9.71636e+06	1.0458e+07	1.12139e+07	1.31611e+07	1.14372e+07	9.15412e+06	7.95034e+06	6.57234e+06	6.00731e+06	8.39428e+06	5.2174e+06	1.12996e+07	843980	177678	130439	7.93272e+06	8.23092e+06	7.92761e+06	179054	0.898
	C34 H65 N O4 S	positive	Full match	No results	No results	No results	1.46	583.464	15.521	0	0			4	28	22	DDA for preferred ion	1.40853e+06	1.86994e+06	1.53931e+06	1.0522e+06	1.43361e+06	1.11098e+06	435419	1.13747e+06	786331	533663	857601	3.54916e+07	2.10632e+07	3.08215e+07	2.70507e+07	2.95678e+07	2.96783e+07	2.93491e+07	2.81076e+07	839513	350737	345631	344983	339569	1.11683e+06	1.10565e+06	1.64402e+06	1.29149e+06	883574	845164	1.22732e+06	23.141
	C8 H9 N2 O9 P3	positive	Full match	No results	No results	No results	-3.34	369.951	2.03	0	0			3	12	4	DDA for preferred ion	2.12115e+07	1.25736e+07	1.74905e+07	1.91645e+07	1.94121e+07	4.05739e+06	1.11604e+07	1.78214e+07	102237	109202	107820	1.42477e+07	1.4905e+07	2.0127e+07	2.01582e+07	2.17262e+07	1.816e+07	2.03747e+07	1.53824e+07	2.56268e+07	2.89946e+07	3.50248e+07	4.01495e+07	3.90571e+07	727676	1.37132e+06	1.20777e+06	8.62527e+06	9.16381e+06	8.58083e+06	795462	1.084
	C7 H9 N3 O6	positive	Full match	No results	No results	No results	-1.65	231.049	2.653	0	0			3	21	9	DDA for preferred ion	3.92079e+07	3.67443e+07	2.9447e+07	3.35014e+07	2.59909e+07	2.67717e+07	2.57205e+07	3.39195e+07	125086	122999	118435	809276	1.18312e+06	1.28809e+06	2.90848e+06	1.66267e+06	1.75968e+06	2.15439e+07	903901	424554	270343	310752	9.12194e+06	1.07239e+07	74363.9	80130.7	97287.6	2.05897e+07	2.42226e+07	2.10261e+07	186031	0.047
	C8 H10 N2 O4 S2	positive	Full match	No results	No results	No results	0.95	262.008	2.016	0	0			3	18	16	DDA for preferred ion	2.68222e+07	2.79711e+07	2.3618e+07	3.16969e+07	2.47077e+07	3.01477e+07	2.79874e+07	2.53277e+07	105276	107731	106042	3.06163e+07	2.66955e+07	2.05596e+07	1.77807e+07	2.86123e+07	3.02423e+07	1.89537e+07	2.95367e+07	2.01732e+07	3.34054e+07	2.26467e+07	2.53744e+07	2.49708e+07	645507	1.20969e+06	1.0593e+06	2.04976e+07	2.63977e+07	2.01586e+07	509475	1.009
	C9 H20 N5 O6 P3 S	positive	Full match	No results	No results	No results	1.32	419.035	3.067	0	0			3	7	2	DDA for preferred ion	247564	9.31622e+06	1.4121e+07	1.55228e+07	9.66159e+06	9.65329e+06	1.07841e+07	9.91805e+06	217814	219693	209953	2.00094e+07	2.0692e+07	3.18906e+07	3.1903e+07	2.49964e+07	1.98817e+07	1.88658e+07	2.06765e+07	199643	191109	195725	188949	189100	188665	188406	187168	9.68093e+06	9.31236e+06	9.66517e+06	180576	2.113
	C11 H16 N10 O9 P2	positive	Full match	No results	No results	No results	1.84	494.059	1.935	0	0			3	10	10	DDA for preferred ion	895045	2.19797e+07	2.32149e+07	3.27958e+07	1.2511e+07	2.11844e+07	3.28011e+07	6.84935e+06	203496	206758	202459	2.09566e+07	1.7933e+07	1.60161e+07	1.86013e+07	1.3524e+07	1.47953e+07	2.17622e+07	2.65457e+07	1.69856e+07	1.80872e+07	1.64717e+07	1.43357e+07	1.83272e+07	1.33847e+06	673586	330969	1.16295e+07	9.74663e+06	1.16156e+07	216758	0.846
	C6 H17 N3 O6 P2 S2	positive	Full match	No results	No results	No results	-1.99	353.003	2.03	0	0			3	14	2	DDA for preferred ion	2.1588e+07	2.01686e+07	2.39658e+07	2.16318e+07	2.34212e+07	2.02286e+07	3.36347e+07	1.60832e+07	202471	201788	193489	1.25401e+07	1.34067e+07	1.71344e+07	1.21691e+07	1.23797e+07	1.30329e+07	1.59991e+07	1.47427e+07	8.31116e+06	8.33162e+06	7.64612e+06	7.37763e+06	8.88467e+06	727558	1.18069e+06	1.01044e+06	1.02082e+07	9.78752e+06	1.01717e+07	646588	0.612
	C9 H5 Cl N9 O7 P3 S	positive	Full match	No results	No results	No results	-1.63	510.893	1.972	0	0			3	21	16	DDA for preferred ion	2.09412e+07	2.43984e+07	2.39747e+07	3.16305e+07	2.60793e+07	2.22961e+07	2.52555e+07	3.25332e+07	198216	184764	179542	3.11815e+07	2.89511e+07	2.30751e+07	3.04695e+07	2.83574e+07	2.40024e+07	2.56484e+07	2.01343e+07	2.14786e+07	2.13898e+07	1.69496e+07	1.51362e+07	2.53875e+07	787978	1.088e+06	829399	1.47471e+07	1.9595e+07	1.51911e+07	145631	1.088
	C11 H20 N2 O3 S	positive	Full match	No results	No results	No results	-3.11	260.119	2.397	0	0			2	11	0	DDA for preferred ion	1.81122e+07	1.86927e+07	1.84132e+07	2.12721e+07	1.53756e+07	1.928e+07	2.7783e+07	2.96204e+07	74484.4	52742.8	50479.1	1.97901e+07	1.34318e+07	1.839e+07	1.63848e+07	2.04203e+07	1.51608e+07	2.36937e+07	1.72818e+07	8.51271e+06	8.22691e+06	1.20025e+07	1.59174e+07	1.4e+07	213972	366860	416787	95509	2.9217e+07	2.9217e+07	199503	0.939
	C7 H19 N7 O10 S2	positive	Full match	No results	No results	No results	-4.07	425.062	2.007	0	0			3	15	4	DDA for preferred ion	3.48406e+07	2.98467e+07	3.57612e+07	3.20012e+07	3.36126e+07	2.90113e+07	3.31211e+07	2.98468e+07	388066	375191	363143	2.60673e+07	2.12668e+07	2.76507e+07	2.1976e+07	2.3739e+07	1.61387e+07	1.56958e+07	1.59654e+07	1.28305e+07	9.78889e+06	1.31945e+07	1.14324e+07	1.17182e+07	1.32181e+06	2.1393e+06	1.78854e+06	1.19448e+07	1.27708e+07	1.20245e+07	506366	0.664
	C10 H5 Cl N7 O5 P	positive	Full match	No results	No results	No results	-3.09	368.977	2.015	0	0			3	19	10	DDA for preferred ion	2.24197e+07	1.92756e+07	2.26166e+07	2.19618e+07	2.01763e+07	1.77401e+07	3.29587e+07	1.79573e+07	197987	196387	187456	1.95369e+07	1.96366e+07	1.84662e+07	1.79583e+07	1.36292e+07	1.39621e+07	1.72375e+07	1.1595e+07	1.46072e+07	1.29573e+07	1.36257e+07	1.39366e+07	1.26603e+07	654219	1.05959e+06	905059	1.13837e+07	1.3599e+07	1.16154e+07	326831	0.835
	C3 H2 Cl N5 O P2 S2	positive	Full match	No results	No results	No results	2.09	284.887	2.05	0	0			3	12	10	DDA for preferred ion	2.39206e+07	1.50564e+07	1.69794e+07	2.24172e+07	1.88621e+07	1.65669e+07	1.71144e+07	1.97395e+07	121817	132310	128176	1.59106e+07	1.66599e+07	1.16242e+07	1.33063e+07	1.25746e+07	1.55481e+07	1.66174e+07	1.47149e+07	2.27566e+07	2.42648e+07	2.13104e+07	2.9133e+07	2.73363e+07	437670	954476	821569	6.1937e+06	7.4082e+06	6.24342e+06	751842	0.841
	C8 H10 Cl N5 O6 S	positive	Full match	No results	No results	No results	-4.87	339.002	1.798	0	0			3	21	4	DDA for preferred ion	1.15228e+07	1.57992e+07	1.16177e+07	9.26973e+06	4.31905e+06	1.59048e+07	3.02843e+07	1.96353e+07	87105.3	15742.4	16199.4	9.89273e+06	6.48905e+06	1.15362e+07	1.46072e+07	9.72036e+06	9.36329e+06	1.13655e+07	1.72899e+07	1.74257e+06	2.14202e+06	4.42431e+06	1.24889e+07	2.21258e+06	396437	250712	197088	6.11729e+06	6.51709e+06	6.05627e+06	916079	0.775
	C9 H9 N O2 P2 S3	positive	Full match	No results	No results	No results	-1.58	320.927	2.083	0	0			3	18	1	DDA for preferred ion	2.71694e+07	2.32203e+07	2.31962e+07	1.84166e+07	2.65076e+07	2.11472e+07	2.66479e+07	2.05403e+07	492536	523817	100289	1.17593e+07	1.31476e+07	1.99222e+07	9.15402e+06	1.39661e+07	1.45497e+07	1.97887e+07	2.1863e+07	9.56067e+06	1.2345e+07	1.51123e+07	1.40522e+07	1.50612e+07	1.19839e+06	1.14773e+06	1.097e+06	5.99597e+06	5.92685e+06	6.00492e+06	2.78324e+06	0.614
	C7 H6 N2 S2	positive	Full match	No results	No results	No match	3.12	181.998	2.06	1	0			3	21	14	DDA for preferred ion	2.75828e+07	6.67302e+06	7.27183e+06	4.66458e+06	3.19209e+06	4.66111e+06	2.57443e+06	3.56456e+06	90422.7	100410	99467.9	3.45608e+06	9.78381e+06	5.12889e+06	5.01014e+06	8.39438e+06	7.70511e+06	5.87437e+06	7.09379e+06	1.0392e+07	1.0823e+07	9.29523e+06	1.09091e+07	1.04386e+07	536001	1.43995e+06	1.28316e+06	2.93051e+06	2.31092e+06	3.00058e+06	1.21185e+06	1.391
	C8 H14 N2 O8 P2	positive	Full match	No results	No results	No results	-4.81	328.021	2.268	0	0			3	21	7	DDA for preferred ion	2.82037e+07	2.93513e+07	1.98981e+07	2.65245e+07	1.39045e+07	1.88101e+07	2.08963e+07	3.10653e+07	191207	117625	109956	1.15765e+07	1.28587e+07	1.30165e+07	1.39169e+07	1.12463e+07	1.06582e+07	1.18734e+07	1.24195e+07	8.70601e+06	9.94782e+06	9.89105e+06	8.83529e+06	9.90176e+06	328854	93082.8	145286	2.56945e+07	2.90617e+07	2.61278e+07	317985	0.512
	C37 H71 N5 O6	positive	Full match	No results	No results	No results	-4.22	681.538	19.515	0	0			3	15	1	DDA for preferred ion	1.98448e+06	2.45319e+06	2.4467e+06	1.78963e+06	1.73263e+06	1.78385e+06	1.58784e+06	1.94124e+06	1.12762e+06	565928	145757	500671	655885	160544	871631	824023	177841	1.04652e+06	692866	1.66779e+06	2.05295e+06	2.07074e+06	2.01034e+06	2.04135e+06	2.45455e+06	1.8781e+06	2.04417e+06	2.71151e+07	2.67366e+07	2.71542e+07	3.60286e+06	0.362
	C11 H18 N4 O6 P2 S	positive	Full match	No results	No results	No results	-0.55	396.042	2.507	0	0			3	11	2	DDA for preferred ion	1.707e+07	1.85015e+07	1.78676e+07	2.11951e+07	1.43829e+07	1.82655e+07	2.96465e+07	2.66242e+07	82609.3	78289.8	75764.1	439876	430998	473521	452700	428797	337711	426159	356170	320268	312220	309710	352255	336806	59904	126840	223324	2.81745e+07	2.73774e+07	2.81207e+07	247315	0.023
	C13 H14 N5 O3 P S5	positive	Full match	No results	No results	No results	1.79	478.945	1.965	0	0			3	26	16	DDA for preferred ion	2.68712e+07	3.69795e+07	3.53784e+07	2.78203e+07	2.51402e+07	3.16482e+07	2.77835e+07	1.87942e+07	218127	244435	192762	1.82979e+07	1.97052e+07	1.72021e+07	1.37627e+07	1.59154e+07	1.63938e+07	1.697e+07	1.34644e+07	7.16281e+06	8.14228e+06	6.09427e+06	6.67627e+06	5.65008e+06	790529	905968	735734	1.20165e+07	1.61074e+07	1.25673e+07	128642	0.6
	C14 H21 N7 O7	positive	Full match	No results	No results	No results	-2.36	399.149	2.455	0	0			3	8	8	DDA for preferred ion	3.10002e+07	2.2568e+07	1.10082e+07	1.00767e+07	6.03814e+06	7.03782e+06	1.03378e+07	2.69275e+07	5.16078e+06	204726	204768	6.41324e+06	7.49169e+06	7.84905e+06	1.04269e+07	7.88823e+06	7.70079e+06	7.27362e+06	6.61678e+06	7.02502e+06	6.84699e+06	8.36411e+06	4.51851e+06	5.84392e+06	343215	857708	898091	1.46071e+07	1.66939e+07	1.4624e+07	823493	0.712
	C H N6 O13 P3 S	positive	Full match	No results	No results	No results	0.28	429.854	1.852	0	0			3	3	1	No MS2	7.98902e+06	1.62482e+07	1.91259e+07	2.63934e+07	2.30588e+07	1.99257e+07	9.98203e+06	1.18531e+07	169249	29620.9	29996.3	3.0257e+07	2.43365e+07	2.29847e+07	1.68022e+07	2.12848e+07	2.03258e+07	2.08484e+07	1.72786e+07	2.61934e+07	2.6407e+07	2.27859e+07	1.9498e+07	3.1641e+07	955265	184463	179666	1.31464e+07	1.3485e+07	1.31411e+07	316608	1.191
	C35 H67 N5 O5	positive	Full match	No results	No results	No results	-4.52	637.511	19.552	0	0			3	6	1	DDA for preferred ion	1.62832e+06	1.97876e+06	2.67538e+06	2.09006e+06	1.9261e+06	2.42591e+06	1.65473e+06	1.79488e+06	606583	690582	462081	287031	255020	564514	359063	172175	632249	372639	550413	1.44273e+06	2.01694e+06	1.79322e+06	2.04408e+06	1.99471e+06	1.87475e+06	1.32323e+06	1.75382e+06	2.84021e+07	2.79171e+07	2.84212e+07	1.87193e+06	0.187
	C28 H57 N7 O8	positive	Full match	No results	No results	No results	1.72	619.428	14.128	0	0			3	4	3	DDA for preferred ion	1.24747e+06	771201	62960.4	62702	63585.8	375319	60939.5	61676.8	61956.9	61901.3	63151.8	59549.1	59636.7	58907	60760.7	59200.4	59880.2	57966.1	59041.3	1.8062e+07	1.31712e+07	1.75927e+07	2.87215e+07	2.19551e+07	60172.1	58855.9	55227.4	2.75375e+07	2.91531e+07	2.75673e+07	63068.1	0.938
	C11 H16 N7 O13 P	positive	Full match	No results	No results	No results	1.91	485.055	1.772	0	0			3	15	8	DDA for preferred ion	5.35772e+06	1.65383e+07	1.67948e+07	1.7423e+07	1.34811e+07	1.50988e+07	1.78076e+07	1.05486e+07	144840	26024.3	26618.8	1.69854e+07	3.05429e+07	1.85581e+07	2.08913e+07	9.92177e+06	2.19864e+07	2.0232e+07	9.87994e+06	1.20165e+07	1.57069e+07	1.26509e+07	1.41716e+07	1.58011e+07	506149	448530	404760	6.18128e+06	5.35638e+06	6.2564e+06	1.34022e+06	1.226
	C18 H33 N3 O3	positive	Full match	No results	No results	No results	-2.16	339.251	7.021	0	0			3	2	2	DDA for preferred ion	634295	380574	3.68761e+06	2.93308e+07	4.07874e+06	2.75787e+06	5.81087e+06	1.55631e+07	82430.9	59230.3	83075.3	1.63043e+07	6.82615e+06	9.59786e+06	2.48806e+06	4.64419e+06	5.22676e+06	7.44368e+06	6.71112e+06	1.0938e+07	2.86916e+06	1.49348e+07	7.85346e+06	1.12854e+07	91297.8	87054.2	92656.5	8.40582e+06	8.14135e+06	8.40845e+06	87918.9	1.743
	C9 H23 Cl N5 O4 P3 S2	positive	Full match	No results	No results	No results	0.85	457.01	1.965	0	0			3	28	11	DDA for preferred ion	2.09644e+07	1.22921e+07	1.96739e+07	1.21936e+07	1.44715e+07	1.36638e+07	1.86109e+07	2.49838e+07	266914	244072	227203	1.58079e+07	1.42613e+07	1.39254e+07	2.64296e+07	1.3079e+07	7.82036e+06	7.05263e+06	7.91066e+06	1.38024e+07	1.03512e+07	1.17027e+07	1.21888e+07	1.4652e+07	738664	891240	532591	8.62173e+06	6.98841e+06	8.35519e+06	131361	0.816
	C6 H5 Cl N O3 P S2	positive	Full match	No results	No results	No results	-2.04	268.913	2.053	0	0			3	10	4	DDA for preferred ion	2.41889e+07	2.78365e+07	2.26836e+07	2.55494e+07	2.73576e+07	2.82463e+07	2.69643e+07	2.53909e+07	124505	134702	129993	2.07091e+07	1.84774e+07	1.8346e+07	1.49696e+07	1.71251e+07	2.06461e+07	2.24373e+07	1.78968e+07	2.25924e+07	2.03557e+07	2.14969e+07	2.57448e+07	2.32849e+07	410952	893990	767625	1.01344e+07	1.09174e+07	1.01808e+07	700786	0.701
	C16 H41 N7 O3	positive	Full match	No results	No results	No results	3.76	379.329	15.684	0	0			3	12	12	DDA for preferred ion	5.05832e+06	5.23769e+06	5.25152e+06	5.56591e+06	395786	376728	6.00683e+06	4.92842e+06	1.24686e+06	940378	714645	4.85206e+06	4.142e+06	4.55633e+06	4.44776e+06	4.63491e+06	4.80253e+06	4.26296e+06	5.03774e+06	1.72732e+07	1.78826e+07	2.18842e+07	2.84144e+07	3.12437e+07	1.01975e+07	8.25593e+06	7.31184e+06	9.21096e+06	7.49897e+06	9.26177e+06	2.15948e+07	0.893
	C4 H3 N9	positive	Full match	No results	No results	No results	-0.89	177.051	2.16	0	0			3	14	13	DDA for preferred ion	3.05406e+07	1.92155e+07	1.93974e+07	2.09737e+07	2.11214e+07	1.8909e+07	2.37887e+07	2.06307e+07	357096	357080	341644	1.8552e+07	1.01172e+07	2.10845e+07	1.18799e+07	1.33556e+07	1.6648e+07	1.15134e+07	1.09252e+07	1.47254e+07	1.35109e+07	1.37401e+07	1.51628e+07	1.39274e+07	834978	1.67703e+06	1.88695e+06	9.00688e+06	7.15719e+06	8.93592e+06	2.37321e+06	0.607
	C25 H43 N O5	positive	Full match	No results	No results	No results	-2.42	437.313	11.257	0	0			3	26	13	DDA for preferred ion	184823	174591	215159	90716.3	126360	98466.3	76775.8	73366.7	57790.2	57673.1	61045.1	67964.1	71500.5	73909.5	77014.5	79456.1	85602	84346.6	86296.5	9.72258e+06	3.98421e+07	1.57806e+07	338248	796584	122805	133936	150454	3.95713e+06	4.80562e+06	3.81243e+06	147630	0.696
	C5 H18 N7 O12 P S2	positive	Full match	No results	No results	No results	-3.63	463.018	1.975	0	0			3	21	1	DDA for preferred ion	3.21918e+07	2.69768e+07	3.14565e+07	2.80844e+07	2.84286e+07	2.49695e+07	2.54604e+07	2.9335e+07	284927	263206	247344	2.04498e+07	2.00719e+07	2.18556e+07	1.63594e+07	1.42715e+07	9.36646e+06	1.42648e+07	1.41975e+07	1.28882e+07	1.19749e+07	1.19583e+07	1.13951e+07	1.17094e+07	882018	1.18894e+06	741674	1.14845e+07	1.12574e+07	1.1454e+07	162749	0.542
	C30 H57 N O9	positive	Full match	No results	No results	No results	-2.53	575.402	14.148	0	0			3	4	1	DDA for preferred ion	1.48001e+06	1.20537e+06	65928.6	65028.7	64842.3	423657	63532.4	73496.3	66010.8	65189.2	65400	60372.1	61909	60397.4	61295.1	61264.4	61904.3	59864.4	60913.2	1.87309e+07	1.28915e+07	1.81849e+07	2.71499e+07	2.26388e+07	58311.4	60247.3	57547.7	2.69401e+07	2.73425e+07	2.695e+07	64436.8	0.876
	C33 H63 N5 O4	positive	Full match	No results	No results	No results	-4.8	593.485	19.581	0	0			3	3	1	DDA for preferred ion	2.7959e+06	1.88662e+06	1.9729e+06	1.97741e+06	1.86294e+06	2.36955e+06	1.87803e+06	2.39053e+06	626026	429564	398849	497168	565754	509740	144018	279930	518387	432169	649816	1.87973e+06	1.67411e+06	1.87311e+06	2.1e+06	1.86551e+06	1.48086e+06	1.33332e+06	1.09517e+06	2.78421e+07	2.73481e+07	2.78513e+07	1.78946e+06	0.255
	C7 H18 N9 O7 P S	positive	Full match	No results	No results	No results	2.52	403.08	1.965	0	0			3	12	9	DDA for preferred ion	2.33501e+07	1.89188e+07	2.15881e+07	2.66882e+07	2.68483e+07	2.03605e+07	2.32999e+07	2.86891e+07	234723	222040	213481	2.55741e+07	2.26645e+07	2.22927e+07	2.28304e+07	2.02791e+07	1.45465e+07	1.45687e+07	1.18671e+07	1.36855e+07	1.38508e+07	1.6129e+07	1.42879e+07	1.73389e+07	1.11642e+06	1.22669e+06	683415	1.0016e+07	1.17819e+07	1.00931e+07	212426	0.913
	C11 H15 N9 O10 P2	positive	Full match	No results	No results	No results	1.95	495.043	1.954	0	0			3	20	8	DDA for preferred ion	3.37937e+07	1.53418e+07	5.24557e+06	5.88638e+06	2.67062e+06	4.58129e+06	4.82458e+06	2.47736e+07	154658	142065	135901	3.63363e+06	2.40865e+06	2.40997e+06	3.08857e+06	3.48018e+06	2.62497e+06	3.26988e+06	3.07296e+06	1.48822e+06	1.99192e+06	2.30522e+06	1.07738e+06	2.91968e+06	553653	406451	191408	3.95718e+06	3.38538e+06	3.89182e+06	96681.2	0.554
	C27 H51 N O7	positive	Full match	No results	No results	No results	-2.72	501.365	15.321	0	0			3	1	1	DDA for preferred ion	1.46091e+06	1.38264e+06	1.42283e+06	1.18478e+06	1.20341e+06	1.03533e+06	1.36586e+06	1.10476e+06	228042	234716	230505	974016	927585	682444	284844	701770	919094	763570	1.0093e+06	1.21001e+06	1.40832e+06	1.84746e+06	1.5652e+06	1.18974e+06	890339	771630	865334	2.79062e+07	2.81958e+07	2.79057e+07	843370	0.655
	C7 H21 Cl N4 O3 P2 S	positive	Full match	No results	No results	No match	0.06	338.05	2.039	2	0			3	18	4	DDA for preferred ion	2.443e+07	1.47119e+07	5.03776e+06	1.33886e+07	6.64874e+06	1.41364e+07	1.51025e+07	1.20448e+07	205371	228285	226380	1.57721e+07	1.3769e+07	1.48004e+07	2.08637e+07	2.08238e+07	1.16227e+07	1.53684e+07	1.56852e+07	2.65649e+07	2.80095e+07	2.61423e+07	2.99853e+07	3.80757e+07	1.52785e+06	3.44457e+06	3.06746e+06	7.2226e+06	6.72172e+06	7.28452e+06	1.47657e+06	1.128
	C29 H39 N3 O6	positive	Full match	No results	No results	No match	0.55	525.284	13.375	2	0			3	8	6	DDA for preferred ion	117893	122052	125600	129334	126137	125343	129626	127067	108938	112283	112309	127024	127123	127201	129181	132536	137367	127969	131128	2.35612e+07	1.32914e+07	8.73609e+06	2.19392e+07	3.02294e+07	146762	144381	130365	1.32434e+07	1.45658e+07	1.31943e+07	140044	1.022
	C9 H9 N5 O4	positive	Full match	No results	No results	No results	-2.74	251.065	1.848	0	0			3	5	2	DDA for preferred ion	8.87912e+06	2.44389e+07	2.34596e+07	2.68985e+07	1.31824e+07	1.98574e+07	2.47755e+07	1.9583e+07	112039	18974.6	19262.8	1.71698e+07	1.9434e+07	1.61222e+07	1.7891e+07	9.05898e+06	1.7327e+07	1.80703e+07	1.01129e+07	1.26728e+07	1.85381e+07	1.3675e+07	1.48019e+07	1.62248e+07	769276	127268	124339	9.83269e+06	9.49938e+06	9.84335e+06	259667	0.796
	C14 H29 Br Cl2 N6 O P2 S3	positive	Full match	No results	No results	No results	-0.93	603.96	1.982	0	0			3	25	21	DDA for preferred ion	1.2684e+07	1.4373e+07	1.49542e+07	1.86136e+07	2.5917e+07	1.6866e+07	1.33271e+07	1.23619e+07	171915	167610	164713	1.5148e+07	1.17294e+07	1.49098e+07	1.1622e+07	1.31676e+07	1.37709e+07	8.32436e+06	1.60263e+07	2.44111e+06	8.84554e+06	3.46746e+06	8.16983e+06	5.88907e+06	1.49032e+06	2.11492e+06	1.4414e+06	9.10305e+06	1.25413e+07	8.74689e+06	328918	0.919
	C12 H28 N2 O4	positive	Full match	No results	No results	No results	-2.59	264.204	2.035	0	0			3	6	4	DDA for preferred ion	1.79246e+07	1.48325e+07	1.24564e+07	1.56358e+07	2.46187e+07	2.34452e+07	2.02982e+07	2.41754e+07	139794	148302	145411	2.76423e+07	1.87998e+07	1.99863e+07	2.05264e+07	1.46223e+07	1.52587e+07	1.76927e+07	2.08385e+07	1.34556e+07	6.21798e+06	7.21693e+06	1.27215e+07	9.19e+06	787447	1.46738e+06	1.27759e+06	1.62679e+07	1.53115e+07	1.62958e+07	831624	1.015
	C13 H23 N5 O3	positive	Full match	No results	No results	No results	-2.92	297.179	2.169	0	0			3	18	14	DDA for preferred ion	2.22216e+07	3.00694e+07	2.90778e+07	2.10791e+07	2.33714e+07	2.36992e+07	2.21165e+07	2.39119e+07	463748	189695	135200	1.68638e+07	1.26851e+07	1.5887e+07	1.84021e+07	1.56039e+07	9.67104e+06	1.2215e+07	9.53356e+06	1.55332e+07	1.78237e+07	1.7892e+07	1.96729e+07	1.99422e+07	534164	584595	483249	8.86374e+06	1.12254e+07	9.03558e+06	704221	0.601
	C24 H49 N7 O6	positive	Full match	No results	No results	No results	2.65	531.376	14.167	0	0			3	1	1	DDA for preferred ion	1.28747e+06	1.21896e+06	62301.9	59653.2	61223.3	621605	60528.1	110704	60082	60458.4	58769.7	58342.1	60132.1	58831.4	59815	60200.5	61094.3	60389.1	58603	1.78676e+07	1.24722e+07	1.73133e+07	2.72303e+07	2.03221e+07	63560.8	61215.5	59671.1	2.41248e+07	2.46678e+07	2.41239e+07	66917.4	0.693
	C10 H29 N7 O7	positive	Full match	No results	No results	No results	4.84	359.215	6.794	0	0			3	7	0	DDA for preferred ion	8.45248e+06	2.54696e+07	7.1782e+06	9.5549e+06	9.02774e+06	7.78641e+06	8.6129e+06	8.48527e+06	3.71552e+06	4.89851e+06	4.7872e+06	8.10062e+06	8.27739e+06	8.27303e+06	7.85066e+06	8.63938e+06	8.4066e+06	8.51921e+06	8.28385e+06	9.14116e+06	9.26626e+06	9.70682e+06	9.49769e+06	9.53809e+06	251774	289798	268686	9.32446e+06	9.39002e+06	9.32122e+06	279195	0.969
	C10 H24 N10 O3 P2 S4	positive	Full match	No results	No results	No results	0.46	522.039	1.921	0	0			3	17	2	DDA for preferred ion	1.15478e+07	1.80046e+07	2.91103e+07	2.65371e+07	2.62534e+07	2.63847e+07	2.07413e+07	1.7103e+07	132983	150118	142777	2.42875e+07	2.08003e+07	2.49581e+07	1.97539e+07	1.87449e+07	2.17923e+07	2.19565e+07	1.87435e+07	1.5815e+07	1.6774e+07	1.53098e+07	1.76389e+07	1.75433e+07	540594	111807	104148	1.19053e+07	1.14395e+07	1.18536e+07	84105.6	0.906
	C4 H2 N2 O3 P2 S	positive	Full match	No results	No results	No results	3	219.927	2.163	0	0			3	15	0	DDA for preferred ion	2.065e+07	2.87146e+07	2.69673e+07	2.42872e+07	2.29206e+07	2.55736e+07	2.48371e+07	1.39996e+07	4.53165e+06	5.68973e+06	312738	1.46563e+07	1.03869e+07	1.2945e+07	8.87578e+06	1.10213e+07	1.09844e+07	1.53989e+07	1.60958e+07	9.2951e+06	6.60939e+06	1.09525e+07	5.9939e+06	5.64321e+06	3.97412e+06	4.04811e+06	3.86794e+06	2.28648e+07	2.27254e+07	2.2851e+07	5.12913e+06	0.488
	C35 H61 N5 O7	positive	Full match	No results	No results	No results	-4.63	663.454	14.109	0	0			3	4	4	DDA for preferred ion	1.45751e+06	697186	63981.7	62820.5	63724.6	252129	61243.6	61865.3	61943.6	65385.3	63176.7	59765.2	59870.1	59606.6	61032.7	60048.7	59511.5	58298.2	58995.4	1.5625e+07	1.1436e+07	1.45352e+07	2.53414e+07	1.87409e+07	60621.5	59718.1	57234.2	2.47439e+07	2.63267e+07	2.47704e+07	63092.5	0.935
	C22 H53 N7 O6	positive	Full match	No results	No results	No results	3.13	511.407	15.575	0	0			3	12	7	DDA for preferred ion	5.61449e+06	5.08715e+06	249880	5.03329e+06	5.75223e+06	5.31452e+06	4.81589e+06	234336	964431	944589	1.29229e+06	4.17034e+06	4.11758e+06	4.11251e+06	4.28344e+06	3.80864e+06	224117	4.21469e+06	3.94996e+06	1.42817e+07	1.53983e+07	2.24833e+07	2.09653e+07	2.26609e+07	4.58966e+06	379319	4.24774e+06	1.42372e+07	1.60423e+07	1.43553e+07	4.81173e+06	0.813
	C12 H26 N2 O5	positive	Full match	No results	No results	No results	-2.92	278.183	1.938	0	0			3	27	20	DDA for preferred ion	5.64446e+06	6.69486e+06	5.65626e+06	5.18146e+06	6.54738e+06	6.10325e+06	3.11248e+06	4.32366e+06	78412.9	71711.1	67394.5	7.06892e+06	8.42352e+06	1.59111e+07	2.38315e+07	5.34345e+06	8.2545e+06	3.59507e+06	1.09956e+07	1.91622e+06	1.79168e+06	2.19781e+06	3.65686e+06	3.24052e+06	275836	118738	95305.8	6.10188e+06	4.1423e+06	5.8722e+06	47464.7	1.476
	C21 H40 N10 O	positive	Full match	No results	No results	No results	2.94	448.34	11.132	0	0			3	17	6	DDA for preferred ion	6.12759e+06	1.15866e+07	3.47923e+06	153649	155852	4.03526e+06	152563	151082	125315	121846	116872	87145.3	86095.6	89928.5	89161.4	86898	85351.5	80930.5	83483.7	1.41395e+07	9.36171e+06	1.32669e+07	1.83615e+07	2.04954e+07	75908.9	76783.4	80676.2	1.55872e+07	1.40588e+07	1.54251e+07	75692.6	0.048
	C H2 N2 O9 P2 S	positive	Full match	No results	No results	No results	-4.9	279.894	2.141	0	0			3	21	7	DDA for preferred ion	1.52618e+07	2.15815e+07	1.8862e+07	1.57373e+07	1.71676e+07	1.74922e+07	1.68055e+07	1.09058e+07	75068.9	79898.1	77320.4	8.46537e+06	8.47932e+06	1.0971e+07	6.22372e+06	1.15618e+07	1.84836e+07	9.87939e+06	1.4137e+07	3.79004e+06	4.56201e+06	7.77671e+06	7.69299e+06	8.3245e+06	207143	856501	1.0036e+06	2.67e+06	2.3601e+06	2.71516e+06	1.31603e+06	0.614
	C11 H8 N4 O8	positive	Full match	No results	No match	No match	2.41	324.035	1.872	6	0			3	1	0	DDA for preferred ion	264013	1.22064e+07	1.45246e+07	1.87848e+07	1.41084e+07	1.77085e+07	2.37778e+07	8.50236e+06	117252	116265	121541	2.34569e+07	2.27138e+07	1.40909e+07	1.65489e+07	1.23647e+07	2.14673e+07	1.93809e+07	2.45449e+07	1.68149e+07	1.69021e+07	1.53189e+07	1.51683e+07	2.11711e+07	702162	110695	108980	9.79823e+06	9.88028e+06	9.79862e+06	203483	1.427
	C38 H83 N7 O11	positive	Full match	No results	No results	No results	0.12	813.615	19.399	0	0			3	19	7	DDA for preferred ion	2.14662e+06	1.07498e+06	1.69267e+06	671694	1.2582e+06	1.20715e+06	2.04588e+06	2.07062e+06	82731.7	132082	139126	164057	173084	179808	187279	181791	201828	206903	211586	740034	211487	287723	236448	233807	550999	799652	249894	2.06457e+07	1.85285e+07	2.09136e+07	827678	0.125
	C11 H23 N8 O5 P S5	positive	Full match	No results	No results	No results	-0.48	538.013	1.925	0	0			3	8	7	DDA for preferred ion	8.90805e+06	6.30688e+06	1.03871e+07	1.26988e+07	1.25373e+07	1.03777e+07	1.07575e+07	1.12612e+07	93084.3	107259	93881.1	1.68959e+07	1.40959e+07	1.68826e+07	1.96178e+07	1.27945e+07	1.48534e+07	1.4775e+07	1.06749e+07	1.68465e+07	1.94268e+07	1.82368e+07	2.29354e+07	2.22315e+07	570316	119274	112325	7.48688e+06	8.40118e+06	7.50791e+06	91687.3	1.401
	C5 H18 Br N10 O P	positive	Full match	No results	No results	No match	-1.84	344.058	2.071	1	0			3	2	1	DDA for preferred ion	2.09248e+07	2.38361e+07	2.21948e+07	8.48062e+06	2.19776e+07	1.90284e+07	1.40543e+07	1.58925e+07	224915	237689	232157	1.02975e+07	9.05292e+06	1.27113e+07	1.21089e+07	1.00667e+07	8.52152e+06	1.10701e+07	9.6101e+06	1.05718e+07	1.0862e+07	1.19994e+07	1.037e+07	1.39889e+07	1.13338e+06	2.10263e+06	1.82247e+06	6.81285e+06	6.64816e+06	6.81355e+06	1.93165e+06	0.51
	C17 H34 N2 O18 S3	positive	Full match	No results	No results	No results	0.32	650.097	1.779	0	0			3	12	6	DDA for preferred ion	7.13102e+06	8.26057e+06	8.52604e+06	8.07731e+06	7.60009e+06	8.49165e+06	5.34099e+06	5.46005e+06	247111	46121.9	47070.1	1.52627e+07	1.39221e+07	1.63373e+07	1.83984e+07	2.53549e+07	1.26152e+07	1.16182e+07	1.32155e+07	6.53533e+06	7.22311e+06	7.2786e+06	8.11148e+06	1.0264e+07	655242	599942	454971	4.97087e+06	4.49805e+06	5.00482e+06	2.15903e+06	1.862
	C26 H59 N7 O5	positive	Full match	No results	No results	No results	2.52	549.459	19.607	0	0			3	8	8	DDA for preferred ion	1.7483e+06	1.84016e+06	1.8522e+06	2.41227e+06	1.49655e+06	1.32525e+06	1.66414e+06	1.2886e+06	438032	703287	331041	721106	873167	382787	643721	295424	626188	789061	592777	1.59799e+06	1.44666e+06	1.48556e+06	1.76873e+06	614246	1.50664e+06	1.57806e+06	1.20907e+06	2.06131e+07	2.36293e+07	2.0566e+07	1.89274e+06	0.372
	C89 H120 N6 O18 P2 S2	positive	Full match	No results	No results	No match	-0.04	1686.76	13.808	1	0			3	30	9	DDA for other ion	125203	96309.8	87361.1	139328	133668	77284.8	74756.6	71623.1	112405	106548	102106	67796	69515.7	92021.3	73930.6	78582.4	59199	108568	54120.3	1.22212e+07	1.05974e+07	1.28441e+07	9.48474e+06	8.11226e+06	49816.4	48034.1	44878.8	1.77717e+07	2.09045e+07	1.83437e+07	47145.3	0.781
	C2 H2 Cl N2 O3 P3	positive	Full match	No results	No results	No results	-0.45	229.897	2.121	0	0			3	12	11	DDA for preferred ion	1.99903e+07	2.10733e+07	2.2199e+07	2.04819e+07	2.24919e+07	2.30708e+07	2.12964e+07	1.87181e+07	167725	179165	172977	1.57333e+07	1.63038e+07	1.31483e+07	1.40322e+07	1.63374e+07	1.52099e+07	1.21396e+07	1.73719e+07	1.03767e+07	1.12258e+07	1.14933e+07	1.70308e+07	1.80141e+07	301163	1.29992e+06	1.29882e+06	1.08063e+07	1.30525e+07	1.07633e+07	1.59433e+06	0.73
	C14 H15 N6 O12 P	positive	Full match	No results	No results	No results	-1.87	490.048	1.887	0	0			3	24	6	DDA for preferred ion	1.32063e+07	1.59241e+07	1.26425e+07	1.03298e+07	2.12017e+06	1.06927e+07	2.19424e+07	1.70891e+07	136485	142383	147581	9.42697e+06	4.09218e+06	5.87101e+06	1.09756e+07	5.25369e+06	5.49689e+06	9.17728e+06	1.14234e+07	1.16919e+06	1.38703e+06	3.03187e+06	8.21051e+06	1.37083e+06	1.80549e+06	297659	301425	5.79175e+06	5.26924e+06	5.88443e+06	380575	0.582
	C3 H Cl O5 P2 S	positive	Full match	No results	No results	No results	-1.54	245.87	2.114	0	0			3	25	2	DDA for preferred ion	1.57042e+07	1.27902e+07	1.52624e+07	1.56758e+07	1.62366e+07	1.40749e+07	1.46907e+07	1.88318e+07	67518.9	73413.1	72156.5	1.39995e+07	1.36756e+07	1.40015e+07	1.60351e+07	1.63698e+07	9.38605e+06	1.57664e+07	1.60127e+07	1.27953e+07	2.48346e+07	2.84922e+07	3.51883e+07	2.61407e+07	250018	1.12762e+06	1.21446e+06	5.95637e+06	6.11558e+06	5.92669e+06	1.52114e+06	0.962
	C13 H22 O2 P2 S2	positive	Full match	No results	No results	No results	2.84	336.055	2.431	0	0			3	17	1	DDA for preferred ion	2.64863e+07	1.40141e+07	3.37541e+06	2.81013e+06	1.76683e+06	1.76231e+06	2.46061e+06	7.70399e+06	311815	185162	175090	1.31518e+06	1.78014e+06	1.47758e+06	1.78199e+06	1.84036e+06	1.43426e+06	1.4407e+06	1.19883e+06	847726	876436	1.34956e+06	826878	1.30441e+06	227417	495607	489069	5.16352e+06	5.11495e+06	5.15837e+06	379788	0.472
	C13 H14 N9 O8 P3 S2	positive	Full match	No results	No results	No results	1.24	580.963	1.866	0	0			3	17	2	DDA for preferred ion	582981	9.07574e+06	1.80414e+07	1.60384e+07	2.3217e+07	1.68002e+07	7.27602e+06	2.93277e+06	236482	164525	167719	1.82236e+07	1.86015e+07	2.13159e+07	1.51537e+07	1.89574e+07	1.68406e+07	1.64311e+07	1.30628e+07	1.55273e+07	1.35566e+07	1.46512e+07	1.61503e+07	1.50338e+07	869919	132107	131794	6.68144e+06	6.49171e+06	6.66099e+06	212416	1.396
	C5 H6 Cl N O7 P2 S2	positive	Full match	No results	No results	No results	-1.51	352.874	2.062	0	0			3	7	1	DDA for preferred ion	1.46057e+07	1.39186e+07	1.57874e+07	1.4141e+07	1.71209e+07	1.34256e+07	1.57412e+07	1.54262e+07	101759	111711	108149	1.55503e+07	1.04994e+07	1.00099e+07	9.08271e+06	8.03475e+06	1.04778e+07	1.04924e+07	9.14148e+06	1.48371e+07	1.58127e+07	1.62188e+07	2.04855e+07	1.71149e+07	303641	790973	683054	3.61838e+06	3.54367e+06	3.61508e+06	624802	0.682
	C7 H3 N9	positive	Full match	No results	No results	No results	-0.24	213.051	1.994	0	0			3	18	2	DDA for preferred ion	1.94109e+07	2.23435e+07	1.99186e+07	2.11543e+07	1.91003e+07	1.86679e+07	1.93414e+07	2.25839e+07	117888	113359	109453	1.4384e+07	1.3824e+07	1.75388e+07	1.78334e+07	1.39835e+07	1.60134e+07	8.03376e+06	1.19682e+07	1.37233e+07	1.52697e+07	1.36341e+07	9.98697e+06	1.01546e+07	369587	597904	454647	1.50804e+07	1.46239e+07	1.50276e+07	79634.6	0.721
	C15 H27 N O5	positive	Full match	No results	No results	No results	-2.65	301.188	7	0	0			3	22	12	DDA for preferred ion	1.35838e+07	1.12892e+07	5.85194e+06	6.72351e+06	1.26153e+07	8.09052e+06	1.69726e+07	7.6656e+06	192019	1.58334e+06	1.31366e+06	5.43932e+06	9.93379e+06	1.11872e+07	4.35462e+06	9.93091e+06	1.97056e+07	1.70145e+07	7.66019e+06	4.47551e+06	5.91423e+06	6.91609e+06	5.65812e+06	7.00879e+06	122792	125476	127380	8.94143e+06	1.10613e+07	9.19051e+06	131823	1.025
	C7 H18 N7 O8 P	positive	Full match	No results	No results	No results	4.39	359.097	1.888	0	0			3	13	7	DDA for preferred ion	9.26018e+06	1.13808e+07	8.99917e+06	6.58271e+06	1.62616e+06	9.95298e+06	2.15085e+07	1.53471e+07	112283	119348	119242	5.79818e+06	2.3521e+06	4.47192e+06	7.88851e+06	4.1954e+06	3.98528e+06	6.21298e+06	1.03913e+07	921146	832582	1.53505e+06	5.62243e+06	953189	993035	1.56894e+07	209715	3.88352e+06	3.47143e+06	3.91701e+06	3.35831e+06	0.535
	C10 H8 N3 O4 P	positive	Full match	No results	No results	No results	0.92	265.025	2.241	0	0			3	23	18	DDA for preferred ion	8.18944e+06	9.09047e+06	7.84795e+06	7.26222e+06	7.2192e+06	8.34929e+06	2.21964e+07	1.2916e+07	122489	113777	107290	5.3606e+06	4.27948e+06	3.50747e+06	3.67426e+06	2.92108e+06	4.199e+06	6.38833e+06	4.13718e+06	7.12999e+06	7.41735e+06	5.29897e+06	7.99498e+06	5.10874e+06	339467	123413	204913	1.03583e+07	1.42725e+07	1.07205e+07	408300	0.504
	C26 H49 N O7	positive	Full match	No results	No results	No results	-2.29	487.35	14.186	0	0			3	3	2	DDA for preferred ion	1.11851e+06	1.2606e+06	66360.3	65467.9	64042.1	396365	61457.1	63648.5	65177.1	65384.6	65328.4	60851.1	62532	60275.2	63763.8	60940.8	60483	61879.7	60115.1	1.43727e+07	9.77287e+06	1.34348e+07	2.05931e+07	1.42089e+07	63633.9	62469	59397.6	1.84271e+07	1.8944e+07	1.84355e+07	65535.9	0.924
	C9 H2 Cl O2 P S4	positive	Full match	No results	No results	No results	-2.6	335.836	2.117	0	0			3	21	11	DDA for preferred ion	1.22534e+07	1.00409e+07	1.18141e+07	1.21327e+07	1.42241e+07	1.2415e+07	1.22775e+07	1.56012e+07	73922	79988.6	78226.7	1.56215e+07	1.31889e+07	1.09875e+07	1.44103e+07	1.27354e+07	1.07525e+07	1.20216e+07	1.1951e+07	2.068e+07	2.23817e+07	2.39644e+07	2.82316e+07	2.80567e+07	212643	940757	992306	1.56903e+07	1.29394e+07	1.60402e+07	1.21517e+06	1.009
	C40 H71 N O5 P2	positive	Full match	No results	No results	No results	-0.93	707.48	14.089	0	0			3	5	2	DDA for preferred ion	1.08241e+06	394904	65640.1	64320.5	65117.3	122844	62337.8	61351.1	63804.1	67768	65343.3	60483.7	60260	60201	61419.8	60317.7	59668.5	58345.7	58936.8	1.19558e+07	8.99e+06	1.12457e+07	1.89687e+07	1.33729e+07	59821.2	60865	57518.4	2.01798e+07	2.09056e+07	2.02001e+07	61943.7	0.921
	C40 H21 N6 O16 P3	positive	Full match	No results	No results	No results	-0.12	934.023	1.859	0	0			3	4	2	No MS2	261527	921663	6.83532e+06	1.1168e+06	2.1202e+07	8.6554e+06	217234	259730	117633	19744.6	121159	8.1296e+06	1.12568e+07	1.50598e+07	1.19504e+07	1.46662e+07	1.25348e+07	9.2854e+06	3.68076e+06	3.65962e+06	1.74633e+06	3.69179e+06	4.66443e+06	733642	631776	103551	100228	2.17754e+06	2.25643e+06	2.17933e+06	175521	11.385
	C6 H N6 O2 P	positive	Full match	No results	No results	No results	2.02	219.99	2.268	0	0			3	24	21	DDA for preferred ion	2.31556e+07	1.28117e+07	5.3147e+06	7.55119e+06	4.42798e+06	5.74087e+06	1.10563e+07	1.52634e+07	105619	96593.4	91553.4	5.41531e+06	1.34177e+06	1.12289e+06	4.44112e+06	4.99246e+06	1.73333e+06	5.75166e+06	1.72148e+06	1.06888e+06	6.5291e+06	4.03301e+06	1.17289e+06	482462	340916	97041.1	152297	1.03332e+07	1.48493e+07	1.068e+07	335111	0.332
	C3 H2 O8 P2 S2	positive	Full match	No results	No results	No results	0.7	291.867	2.13	0	0			3	8	1	DDA for preferred ion	1.0432e+07	1.0356e+07	1.27827e+07	1.21333e+07	1.48077e+07	9.09056e+06	1.24553e+07	1.4139e+07	78941.4	85948.1	82201.4	1.16318e+07	1.18664e+07	1.08391e+07	1.09453e+07	1.10375e+07	1.15601e+07	1.11555e+07	1.14105e+07	1.31317e+07	1.28668e+07	1.2325e+07	1.47213e+07	1.39915e+07	147670	606820	693598	1.91432e+07	1.87336e+07	1.91646e+07	886203	0.918
	C17 H43 N7 O3	positive	Full match	No results	No results	No results	4.63	393.345	16.695	0	0			3	6	6	DDA for preferred ion	228486	6.47894e+06	5.71554e+06	5.2341e+06	5.93494e+06	5.65952e+06	5.39811e+06	5.35242e+06	1.64e+06	1.75964e+06	1.70581e+06	6.71133e+06	6.65266e+06	6.2893e+06	5.97536e+06	3.06074e+06	5.9804e+06	5.9151e+06	6.54212e+06	5.49173e+06	604777	5.30178e+06	6.70297e+06	6.94744e+06	7.16691e+06	332859	6.41123e+06	1.86025e+07	2.05566e+07	1.86376e+07	8.42437e+06	1.11
	C10 H7 N7 O2	positive	Full match	No results	No results	No results	-1.2	257.066	2.068	0	0			3	9	4	DDA for preferred ion	1.00819e+07	8.48896e+06	1.00658e+07	1.46831e+07	1.15951e+07	9.91269e+06	1.64266e+07	1.42691e+07	39569.6	44161.9	41486.9	1.60233e+07	834554	1.14418e+06	2.38864e+06	1.76598e+07	2.15763e+07	7.58281e+06	1.56226e+07	5.5896e+06	7.58502e+06	470181	6.14396e+06	7.70423e+06	149614	445223	404342	5.55878e+06	5.96807e+06	5.5356e+06	283139	1.071
	C23 H28 N10 O5 P2 S	positive	Full match	No results	No results	No results	0.7	618.144	3.058	0	0			3	22	3	DDA for preferred ion	111423	3.58154e+06	7.61779e+06	8.03285e+06	2.37558e+06	4.17351e+06	5.23965e+06	3.71876e+06	88419	91621.8	89984.3	9.53441e+06	1.03982e+07	1.7794e+07	2.23229e+07	1.29191e+07	9.02777e+06	1.01832e+07	9.62104e+06	162962	160815	168561	174272	180442	189916	198549	203933	3.42616e+06	3.28314e+06	3.4496e+06	208429	2.608
	C3 H3 Cl N9 O5 P3 S	positive	Full match	No results	No results	No results	-0.46	404.888	2.078	0	0			3	25	2	DDA for preferred ion	1.02772e+07	1.04465e+07	1.0606e+07	1.53948e+07	2.26243e+07	9.28841e+06	2.06766e+07	1.50137e+07	146201	155443	145959	1.13828e+07	1.39386e+07	1.06054e+07	8.68995e+06	1.17489e+07	1.24541e+07	1.21907e+07	1.22134e+07	5.6414e+06	5.88441e+06	5.87078e+06	5.44206e+06	6.4965e+06	203847	588733	536096	6.76666e+06	6.52369e+06	6.72815e+06	567682	0.934
	C17 H31 N O6	positive	Full match	No results	No results	No results	-1.95	345.214	6.682	0	0			3	4	4	DDA for preferred ion	1.92721e+06	2.93833e+06	2.50062e+06	4.23258e+06	2.9605e+06	1.16843e+06	2.00104e+07	8.67282e+06	154482	154706	149475	1.38577e+06	4.38149e+06	1.83764e+06	798559	2.81109e+06	9.68849e+06	1.51748e+06	1.84244e+06	286457	1.23471e+06	787695	793572	770832	250067	243632	256331	3.23361e+06	3.03524e+06	3.23024e+06	267237	0.624
	C18 H23 N7 O18 P2	positive	Full match	No results	No results	No results	0.26	687.058	1.892	0	0			3	6	2	DDA for other ion	1.78788e+06	1.08585e+07	1.75566e+07	1.00806e+07	3.45253e+06	1.5364e+07	1.96452e+07	8.5441e+06	216153	228489	227007	1.25079e+07	5.12036e+06	9.07979e+06	1.46025e+07	8.4948e+06	9.23228e+06	1.18645e+07	1.53267e+07	1.52912e+06	1.37057e+06	3.04158e+06	1.10049e+07	1.52839e+06	1.57776e+06	333418	245714	5.19398e+06	5.05717e+06	5.19911e+06	316009	1.008
	C24 H55 N7 O4	positive	Full match	No results	No results	No results	2.81	505.433	19.63	0	0			3	26	13	DDA for preferred ion	764505	1.23424e+06	1.21086e+06	1.68312e+06	1.69456e+06	330884	1.40815e+06	200851	268436	522791	473060	349009	245727	529510	582529	403405	368650	443279	292527	1.87523e+06	1.87074e+06	2.62646e+06	2.88907e+06	3.04792e+06	2.67367e+06	622752	3.15168e+06	1.60216e+07	1.9576e+07	1.54052e+07	4.60197e+06	0.316
	C10 H8 N4 O3	positive	Full match	No results	No results	No match	-2.59	232.059	1.903	2	0			3	11	11	DDA for preferred ion	1.97225e+07	8.65101e+06	3.21431e+06	3.91142e+06	2.68443e+06	2.60391e+06	3.54206e+06	1.77182e+07	120691	126674	124956	3.52052e+06	2.28393e+06	2.51186e+06	2.98251e+06	3.15826e+06	2.58974e+06	3.13223e+06	3.59081e+06	2.10929e+06	2.27089e+06	3.02767e+06	1.77738e+06	5.31055e+06	718230	150554	142108	3.30947e+06	2.71827e+06	3.30459e+06	130085	0.82
	C81 H100 N10 O15 P2	positive	Full match	No results	No results	No results	0.04	1514.68	13.211	0	0			3	27	10	DDA for other ion	103551	98284.5	98040.8	95252.3	90055.3	89154.1	86323	82679.3	120719	119030	113238	79914.1	74727.6	75704.6	74292.8	73378.5	70695.5	67852.3	66361.9	1.06364e+07	1.1862e+07	1.09535e+07	8.10886e+06	7.03541e+06	59231.8	60021.9	56750.5	1.50536e+07	1.80661e+07	1.55357e+07	56258	0.797
	C9 H2 N3 O3 P3	positive	Full match	No results	No results	No results	2.42	292.932	2.094	0	0			3	22	20	DDA for preferred ion	1.43892e+07	1.78901e+07	1.53302e+07	1.55667e+07	1.49732e+07	1.84033e+07	1.33313e+07	1.33263e+07	353490	209534	531252	1.12909e+07	1.00706e+07	1.35508e+07	9.28518e+06	1.19061e+07	1.72798e+07	1.36028e+07	1.62867e+07	7.97594e+06	8.37375e+06	7.39427e+06	8.11893e+06	8.56907e+06	1.71852e+06	2.52204e+06	1.75424e+06	1.18533e+07	8.24856e+06	1.20899e+07	2.16686e+06	0.84
	C88 H131 N10 O14 P3 S4	positive	Full match	No results	No results	No results	0.23	1772.79	13.995	0	0			3	26	6	DDA for other ion	159479	79714	80663.6	78274.5	89573.6	112441	71541.3	128388	95598.2	189237	90119.8	62387.9	79664.3	77670.7	57738.9	82602.9	54511.7	52411	52551.3	8.99265e+06	1.24615e+07	1.28952e+07	1.04212e+07	8.30241e+06	47698.7	60771.7	43275.6	1.54977e+07	1.39449e+07	1.52405e+07	45837.2	0.706
	C17 H19 N8 O18 P	positive	Full match	No results	No results	No results	-0.6	654.055	1.854	0	0			3	14	8	DDA for preferred ion	9.6904e+06	1.10966e+07	8.26744e+06	1.14693e+07	4.53753e+06	7.66854e+06	1.05838e+07	1.02865e+07	177696	188799	188552	1.26655e+07	1.48337e+07	1.43875e+07	1.4726e+07	2.04278e+07	1.01984e+07	1.08744e+07	1.70686e+07	9.56137e+06	1.02203e+07	1.12681e+07	1.27419e+07	1.31448e+07	1.53284e+06	254648	246836	4.43114e+06	3.87827e+06	4.4741e+06	876924	1.457
	C9 H25 N6 O9 P3 S4	positive	Full match	No results	No results	No results	-0.8	581.977	1.951	0	0			3	9	0	DDA for preferred ion	1.21525e+07	1.77547e+07	1.45613e+07	1.88425e+07	1.28961e+07	1.97293e+07	1.49265e+07	1.09587e+07	188047	175148	168044	1.15338e+07	1.29482e+07	9.24766e+06	8.16682e+06	9.28215e+06	9.01682e+06	8.11535e+06	7.92352e+06	5.94415e+06	6.45672e+06	5.19919e+06	6.16345e+06	6.92876e+06	857002	641186	303794	6.66898e+06	6.68432e+06	6.66991e+06	152242	0.619
	C4 H4 Cl N O2 P2 S2	positive	Full match	No results	No results	No results	-1.55	258.884	2.005	0	0			3	25	10	DDA for preferred ion	1.90357e+07	2.30424e+07	1.58792e+07	1.80121e+07	1.71357e+07	1.49623e+07	1.85345e+07	1.34943e+07	193192	177738	170010	1.05154e+07	1.2931e+07	1.22804e+07	8.3397e+06	8.56606e+06	1.19859e+07	1.39826e+07	1.29594e+07	6.04837e+06	6.02064e+06	5.10227e+06	5.46448e+06	4.51852e+06	503542	812193	690973	8.8692e+06	1.07209e+07	9.14046e+06	150862	0.69
	C27 H14 N7 O7 P S	positive	Full match	No results	No results	No results	1.01	611.042	1.946	0	0			3	29	3	DDA for preferred ion	8.95745e+06	1.0766e+07	1.57471e+07	1.3422e+07	1.63405e+07	1.50116e+07	1.03562e+07	1.13422e+07	359575	321263	297092	1.19783e+07	1.20605e+07	1.13623e+07	1.07287e+07	8.15863e+06	8.30465e+06	7.71686e+06	9.00857e+06	1.38229e+07	1.31909e+07	1.17146e+07	1.32119e+07	1.19173e+07	907034	661710	309733	8.58769e+06	8.177e+06	8.51178e+06	153399	0.797
	C8 H O8 P S	positive	Full match	No results	No results	No results	3.85	287.914	2.15	0	0			3	12	9	DDA for preferred ion	1.42105e+07	1.96989e+07	1.69254e+07	1.5353e+07	1.50156e+07	1.67702e+07	1.75649e+07	9.91168e+06	490906	526233	115514	6.63049e+06	8.0567e+06	1.05476e+07	4.90542e+06	8.192e+06	8.55928e+06	8.0252e+06	1.02606e+07	4.09818e+06	3.85812e+06	4.99278e+06	3.49372e+06	3.64193e+06	433864	574164	586538	9.41647e+06	1.1032e+07	9.49446e+06	776998	0.506
	C6 H11 N8 O2 P3 S	positive	Full match	No results	No results	No results	3.75	351.995	1.801	0	0			3	16	6	DDA for preferred ion	1.20148e+07	9.47917e+06	3.84158e+06	8.96657e+06	5.09764e+06	7.18281e+06	1.63035e+07	1.81109e+07	166131	29408.7	30128.8	3.84886e+06	4.6955e+06	1.19957e+07	1.70106e+07	1.12996e+07	1.47231e+07	1.28494e+07	1.50175e+07	440547	549934	1.07114e+06	1.23919e+06	604739	1.39388e+06	445466	340730	4.19203e+06	3.81029e+06	4.23247e+06	1.63134e+06	1.347
	C6 H10 P2 S	positive	Full match	No results	No results	No results	-1.05	175.998	1.819	0	0			3	16	6	DDA for other ion	1.20148e+07	9.47917e+06	3.84158e+06	8.96657e+06	5.09764e+06	7.18281e+06	1.63035e+07	1.81109e+07	177598	30347.5	31090.6	3.84886e+06	4.6955e+06	1.19957e+07	1.70106e+07	1.12996e+07	1.47231e+07	1.28494e+07	1.50175e+07	720108	825943	1.07114e+06	1.23919e+06	1.11344e+06	1.68401e+06	392080	318617	4.19203e+06	3.81029e+06	4.23247e+06	1.66398e+06	1.347
	C3 H3 N2 O2 P S	positive	Full match	No results	No results	No results	3.41	161.966	2.261	0	0			2	8	0	DDA for preferred ion	482083	1.59611e+07	390526	390053	369341	332769	418960	384539	183384	175532	170527	1.36967e+06	1.2002e+06	1.3553e+06	1.33619e+06	1.34845e+06	1.03809e+06	1.41469e+06	1.2427e+06	1.2418e+06	1.50552e+06	1.37911e+06	1.43586e+06	1.61801e+06	1.17285e+06	500611	892762	1.25689e+06	1.44586e+06	1.44586e+06	1.59245e+06	3.439
	C3 H7 N10 O2 P	positive	Full match	No results	No results	No match	2.83	246.05	1.902	1	0			3	12	9	DDA for preferred ion	1.22559e+07	1.44361e+07	1.68628e+07	1.58909e+07	1.64725e+07	1.63744e+07	1.09836e+07	1.36197e+07	135982	83098.7	81225.9	1.49753e+07	1.17918e+07	1.27299e+07	1.03388e+07	1.31019e+07	1.72049e+07	1.45715e+07	1.59951e+07	1.31076e+07	1.26082e+07	1.26067e+07	1.37422e+07	1.32384e+07	382920	79714.1	57870.2	9.63574e+06	8.21326e+06	9.55666e+06	60724	0.912
	C22 H51 N7 O3	positive	Full match	No results	No results	No results	2.78	461.407	19.642	0	0			3	16	16	DDA for preferred ion	1.1713e+06	1.477e+06	1.43234e+06	1.37732e+06	1.2512e+06	1.18295e+06	1.51178e+06	1.41378e+06	349418	376469	581451	505385	366846	473347	696820	410723	294985	551635	458066	1.78819e+06	1.38375e+06	1.4069e+06	1.33554e+06	1.69212e+06	1.43117e+06	2.01469e+06	1.82392e+06	1.36518e+07	1.77702e+07	1.36197e+07	2.86645e+06	0.334
	C14 H17 N7 O6	positive	Full match	No results	No results	No results	-2.72	379.123	2.291	0	0			3	26	21	DDA for preferred ion	1.40526e+07	1.56591e+07	1.01846e+07	1.22764e+07	6.99908e+06	1.00515e+07	1.06893e+07	1.66841e+07	91960.9	88653.6	86255.9	3.86357e+06	4.90643e+06	3.42332e+06	2.80379e+06	3.08654e+06	3.10035e+06	5.04025e+06	3.18307e+06	4.53577e+06	5.57463e+06	5.07575e+06	4.00251e+06	4.22808e+06	733682	209814	236164	8.43272e+06	1.15882e+07	8.05088e+06	568571	0.288
	C5 H20 Cl N9 O11 P2 S	positive	Full match	No results	No results	No results	1.01	511.017	1.954	0	0			2	22	0	DDA for preferred ion	3.13887e+07	1.46951e+07	8.14214e+06	7.78795e+06	7.93061e+06	6.34733e+06	6.85429e+06	2.1942e+07	335715	294006	265765	5.05536e+06	5.61544e+06	4.83538e+06	2.85178e+06	5.32623e+06	4.23821e+06	2.44763e+06	3.70464e+06	2.85883e+06	1.92881e+06	3.09894e+06	1.94303e+06	3.58419e+06	626353	567682	295745	1.17563e+07	5.07675e+06	5.07675e+06	106430	0.565
	C3 H2 Cl N O11 P2	positive	Full match	No results	No results	No results	1.12	324.88	2.073	0	0			3	3	1	DDA for preferred ion	1.43808e+07	1.33883e+07	1.47942e+07	1.16049e+07	1.7412e+07	9.36089e+06	1.30695e+07	1.35054e+07	86895.4	96484.6	94470.9	1.30243e+07	8.13883e+06	9.55304e+06	1.2159e+07	7.84883e+06	1.11179e+07	7.30354e+06	1.10579e+07	1.34342e+07	1.51504e+07	1.35326e+07	1.7555e+07	1.43084e+07	279173	824801	768064	7.64604e+06	7.48543e+06	7.64922e+06	734988	0.766
	C14 H30 N2 O6	positive	Full match	No results	No results	No results	-2.66	322.21	1.958	0	0			3	25	25	DDA for preferred ion	7.524e+06	8.87783e+06	1.26465e+07	1.62494e+07	1.1479e+07	1.66598e+07	8.15038e+06	1.58315e+07	70448	66810.5	64395.9	1.75032e+07	9.04809e+06	1.68983e+07	1.201e+07	9.68196e+06	7.01711e+06	1.3372e+07	5.42943e+06	4.62195e+06	4.0521e+06	4.87675e+06	6.946e+06	5.23918e+06	372611	276373	218181	9.08379e+06	5.66846e+06	8.97807e+06	67937.4	0.899
	C9 H14 N3 O13 P3	positive	Full match	No results	No results	No results	2.25	464.975	1.828	0	0			3	4	0	DDA for preferred ion	2.51215e+06	6.13199e+06	1.10942e+07	6.47784e+06	1.55019e+07	9.52807e+06	9.4321e+06	5.71558e+06	179097	31121	31291	1.15158e+07	1.36839e+07	1.72889e+07	1.2515e+07	1.58108e+07	1.3789e+07	1.11948e+07	9.86798e+06	5.84035e+06	5.59703e+06	6.81864e+06	8.63871e+06	5.17817e+06	980241	203312	175422	4.36379e+06	4.32868e+06	4.36287e+06	747040	1.647
	C8 H4 N2 O3 P2 S4	positive	Full match	No results	No results	No results	0.06	365.858	2.106	0	0			3	7	2	DDA for preferred ion	5.51296e+06	4.7838e+06	4.51682e+06	4.87982e+06	6.07865e+06	6.22923e+06	5.41666e+06	343930	83655.6	108785	88261.6	3.68175e+06	3.35106e+06	3.52097e+06	2.93185e+06	2.45949e+06	3.15113e+06	3.3128e+06	3.63881e+06	4.35037e+06	3.72916e+06	3.25513e+06	3.41469e+06	3.44636e+06	143352	505857	515013	1.63491e+07	1.69568e+07	1.63756e+07	608260	0.647
	C12 H23 N10 O18 P3	positive	Full match	No results	No results	No results	0.61	688.041	1.872	0	0			2	1	0	No MS2	2.68075e+06	2.10188e+06	184905	1.86049e+06	188648	196186	1.1706e+06	1.73248e+07	92560.7	91692.4	95759.9	404570	388970	358065	369460	367657	341001	1.55697e+06	1.59167e+06	377326	480156	362753	387878	466680	525719	80697.1	82174.5	889129	889129	1.61883e+06	114123	0.25
	C20 H49 N7 O5	positive	Full match	No results	No results	No results	3.33	467.381	15.873	0	0			3	18	0	DDA for preferred ion	2.84368e+06	3.01378e+06	2.77704e+06	3.02151e+06	3.19556e+06	2.73974e+06	3.22607e+06	150458	685461	959169	795149	152108	196605	198614	170092	204767	223039	229368	181614	5.12562e+06	5.50702e+06	5.16322e+06	5.72959e+06	6.2827e+06	5.69554e+06	5.83495e+06	4.97571e+06	1.47153e+07	1.47717e+07	1.47079e+07	7.81274e+06	0.067
	C4 H10 N4 O9 P2 S3	positive	Full match	No results	No results	No results	2.68	415.91	2.051	0	0			3	7	2	DDA for preferred ion	1.45332e+07	1.80755e+07	1.75479e+07	1.49257e+07	1.34588e+07	1.69719e+07	1.50407e+07	1.4948e+07	113243	122958	119079	1.16777e+07	1.49729e+07	1.20442e+07	1.12694e+07	1.16543e+07	8.93189e+06	1.46176e+07	9.73337e+06	1.17581e+07	9.75485e+06	1.01873e+07	1.22831e+07	1.2987e+07	403942	880729	757926	6.97242e+06	6.73497e+06	6.96233e+06	487650	0.778
	C6 H16 Cl N5 O7 P2	positive	Full match	No results	No results	No results	-0.75	367.021	1.979	0	0			3	24	13	DDA for preferred ion	1.536e+07	1.40995e+07	1.52678e+07	1.40243e+07	1.21327e+07	1.37458e+07	1.26434e+07	1.7461e+07	221251	204709	196851	1.00115e+07	1.0633e+07	1.03663e+07	8.91145e+06	9.25745e+06	9.75979e+06	1.09801e+07	7.55636e+06	6.68874e+06	6.99843e+06	5.32046e+06	6.00692e+06	5.34119e+06	735951	1.01213e+06	862390	7.98858e+06	1.00915e+07	8.26095e+06	134448	0.703
	C4 H3 N3 O	positive	Full match	No results	No results	No results	0.43	109.028	2.421	0	0			3	5	5	DDA for preferred ion	1.70624e+07	1.54459e+07	4.33851e+06	4.88974e+06	3.40427e+06	3.30012e+06	5.96774e+06	1.23764e+07	141455	85944.8	83109.9	2.11412e+06	3.68627e+06	3.26635e+06	3.03099e+06	4.6362e+06	2.08783e+06	1.23572e+06	3.48432e+06	2.58329e+06	2.06061e+06	3.99229e+06	2.08606e+06	4.38017e+06	186904	379179	369542	7.26512e+06	7.86066e+06	7.26636e+06	258438	0.58
	C13 H13 N5 O3 S2	positive	Full match	No results	No results	No results	2.51	351.047	2.012	0	0			3	30	5	DDA for preferred ion	2.08436e+07	2.16732e+07	1.85998e+07	1.69784e+07	1.81802e+07	1.85478e+07	1.66823e+07	1.74283e+07	482472	464298	430887	1.14989e+07	1.06112e+07	9.94451e+06	1.01877e+07	9.27175e+06	8.99541e+06	1.11462e+07	8.13763e+06	7.49596e+06	5.75874e+06	5.70324e+06	5.41601e+06	4.94563e+06	1.04641e+06	1.68179e+06	1.42587e+06	7.72825e+06	8.42062e+06	7.85988e+06	511220	0.548
	C2 H7 N4 O6 P3 S3	positive	Full match	No results	No results	No results	2.87	371.875	2.139	0	0			3	17	1	DDA for preferred ion	1.19564e+07	1.40493e+07	1.39019e+07	1.33172e+07	1.53228e+07	1.03218e+07	8.55942e+06	1.17652e+07	75447.5	80153.8	77293.5	1.02215e+07	1.04563e+07	1.19371e+07	8.53181e+06	1.15616e+07	1.28702e+07	1.05757e+07	1.26963e+07	8.33882e+06	9.39177e+06	1.03189e+07	9.74574e+06	1.11814e+07	187300	783380	911994	8.78431e+06	8.60417e+06	8.80685e+06	1.18767e+06	0.876
	C9 H12 N2 O2 S2	positive	Full match	No results	No match	No match	0.65	244.034	1.853	7	0			3	3	2	DDA for preferred ion	4.78776e+06	5.94864e+06	6.4869e+06	9.98675e+06	3.86758e+06	4.88073e+06	3.41837e+06	6.72649e+06	181471	17917.9	18141.5	1.63919e+07	1.36861e+07	1.30685e+07	1.23002e+07	1.35046e+07	9.93543e+06	9.19578e+06	4.53097e+06	1.24544e+07	1.07883e+07	1.00557e+07	8.64899e+06	1.45901e+07	672899	110960	108050	5.96593e+06	6.21474e+06	5.96241e+06	190365	2.343
	C6 H9 N4 O7 P3 S2	positive	Full match	No results	No results	No results	2.49	405.914	1.847	0	0			3	9	6	DDA for preferred ion	4.88667e+06	6.18882e+06	8.58199e+06	8.64556e+06	1.24999e+07	7.27542e+06	3.92882e+06	4.42348e+06	170488	29990.4	30527.5	1.11313e+07	1.65715e+07	9.28385e+06	7.11137e+06	1.02243e+07	8.51903e+06	8.88964e+06	5.02213e+06	1.69034e+07	1.59814e+07	1.29096e+07	9.13765e+06	1.42602e+07	1.12799e+06	219318	215108	5.87664e+06	5.32597e+06	5.90489e+06	381747	1.35
	C23 H51 N9 O4 P2	positive	Full match	No results	No results	No results	-3.89	579.352	14.718	0	0			2	2	0	DDA for preferred ion	795216	1.68823e+06	259879	128350	170365	2.03521e+06	120276	220072	116391	121193	118761	111979	118678	130606	147632	112850	164568	112818	111028	6.7784e+06	2.64118e+06	783828	7.97901e+06	1.53785e+07	112803	117135	113267	1.40389e+06	1.40389e+06	481702	196713	0.482
	C38 H73 N O13	positive	Full match	No results	No results	No results	-2.44	751.506	14.067	0	0			3	13	11	DDA for preferred ion	479897	346049	63830.5	61173	198895	154397	60198	59145	62333.8	65982.6	65265.8	58187	57804.8	98596.7	71225.7	66191.8	72915.7	216303	125988	8.47471e+06	3.62531e+06	8.24356e+06	1.32752e+07	7.27167e+06	74219.9	57161.2	83849.6	1.53294e+07	1.2483e+07	1.52221e+07	56461.4	0.661
	C36 H30 N O11 P	positive	Full match	No results	No results	No results	-0.75	683.155	21.45	0	0			2	15	0	DDA for preferred ion	1.81051e+06	1.49656e+07	2.10255e+07	1.42332e+07	9.53807e+06	7.07812e+06	5.85057e+06	4.268e+06	213345	198970	184914	4.04854e+06	3.87666e+06	2.80729e+06	5.02304e+06	6.06911e+06	7.23204e+06	5.68151e+06	5.28281e+06	4.46431e+06	4.03638e+06	3.47976e+06	2.89281e+06	3.44468e+06	148258	147082	155614	209866	5.81113e+06	5.81113e+06	147482	0.62
	C18 H38 O4	positive	Full match	No results	No results	No results	-2.73	318.276	15.929	0	0			3	28	11	DDA for preferred ion	962013	967115	1.04852e+06	1.10524e+06	885159	1.07451e+06	1.09951e+06	1.1143e+06	152669	207472	158801	119322	115316	137380	122006	137234	147054	145911	141182	1.9434e+06	2.08835e+06	1.68683e+06	2.11519e+06	9.2394e+06	2.94835e+06	2.18697e+06	1.96579e+06	1.24747e+07	1.04347e+07	1.28771e+07	2.7938e+06	0.129
	C4 H15 N6 O2 P3 S4	positive	Full match	No results	No results	No results	1.27	399.936	2.064	0	0			3	14	10	DDA for preferred ion	1.45615e+07	1.24457e+07	1.28932e+07	1.4195e+07	1.21604e+07	1.61433e+07	1.50145e+07	1.15583e+07	114209	124837	120344	8.53518e+06	6.79928e+06	1.01681e+07	7.78868e+06	7.11911e+06	9.2054e+06	9.48645e+06	6.73076e+06	4.48447e+06	5.61583e+06	4.71546e+06	4.958e+06	4.7241e+06	310755	807366	695394	3.68125e+06	4.39998e+06	3.72736e+06	634462	0.603
	C H2 O16 P2 S	positive	Full match	No results	No results	No results	4.84	363.856	2.157	0	0			3	4	1	DDA for preferred ion	1.10584e+07	1.16163e+07	1.12941e+07	1.04833e+07	1.16908e+07	1.11756e+07	1.12364e+07	8.03544e+06	83389	85158.9	80624	6.58675e+06	6.39286e+06	6.85385e+06	4.95507e+06	5.82308e+06	6.10534e+06	6.2917e+06	7.4309e+06	4.90152e+06	5.16894e+06	5.51687e+06	5.3275e+06	246883	142431	364186	458637	1.50562e+07	1.53696e+07	1.50634e+07	602174	0.566
	C6 H13 N9 O2 P2	positive	Full match	No results	No results	No match	2.35	305.067	1.802	4	0			3	12	2	DDA for preferred ion	7.99426e+06	8.69597e+06	9.57077e+06	8.59092e+06	5.94681e+06	6.72848e+06	6.41101e+06	1.25763e+07	140828	25275.8	25824.4	1.26884e+07	1.05099e+07	1.4277e+07	1.48971e+07	1.64919e+07	8.97542e+06	9.47627e+06	7.95137e+06	3.80671e+06	5.32228e+06	5.19733e+06	6.57484e+06	9.29611e+06	776877	292483	236180	2.97884e+06	2.89229e+06	2.98587e+06	1.22535e+06	1.399
	C22 H11 N7 O6 P2 S3	positive	Full match	No results	No results	No results	-0.13	626.941	1.863	0	0			3	12	6	DDA for preferred ion	4.66838e+06	1.57891e+06	4.50517e+06	930968	1.47115e+07	5.60153e+06	616354	1.38301e+06	104531	104826	110837	7.03449e+06	7.78287e+06	1.0096e+07	7.11827e+06	1.12377e+07	9.49496e+06	6.63035e+06	2.61472e+06	3.36413e+06	2.4053e+06	3.28226e+06	4.87721e+06	1.27962e+06	865549	139235	142435	3.03267e+06	2.72849e+06	3.05537e+06	254123	2.449
	C7 H10 N O P S5	positive	Full match	No results	No results	No results	-2.22	314.91	2.061	0	0			3	20	9	DDA for preferred ion	5.37332e+06	5.98145e+06	6.46957e+06	6.29469e+06	6.3728e+06	7.0979e+06	742575	5.58564e+06	111742	120609	114862	6.01977e+06	6.13328e+06	6.82494e+06	5.41536e+06	5.39427e+06	5.50423e+06	5.71611e+06	4.87699e+06	6.37439e+06	4.26891e+06	3.94488e+06	4.05575e+06	4.16419e+06	241494	623911	534444	1.28283e+07	1.51678e+07	1.30924e+07	485013	0.914
	C7 H23 N6 O4 P3 S	positive	Full match	No results	No results	No match	-1.04	380.071	1.995	1	0			3	13	8	DDA for preferred ion	1.69002e+07	1.19858e+07	3.71507e+06	5.42928e+06	2.84131e+06	6.07827e+06	8.36716e+06	7.81177e+06	141040	132672	129618	3.7107e+06	2.98098e+06	4.94779e+06	7.60797e+06	6.36909e+06	4.19162e+06	5.61872e+06	4.34957e+06	3.22445e+06	2.94892e+06	4.1695e+06	5.24727e+06	5.02091e+06	595903	865572	742305	5.2732e+06	6.08134e+06	5.3291e+06	163335	0.669
	C H3 N4 O10 P3 S2	positive	Full match	No results	No results	No results	-3.69	387.849	2.124	0	0			3	19	18	DDA for preferred ion	9.07662e+06	1.30634e+07	1.49709e+07	1.00309e+07	1.09057e+07	1.4211e+07	9.93427e+06	1.23357e+07	79906.1	85373.3	82462.1	1.26356e+07	1.02244e+07	1.12301e+07	8.76386e+06	1.08128e+07	7.08362e+06	9.41194e+06	1.13363e+07	6.14749e+06	9.81293e+06	1.13244e+07	7.67631e+06	6.42029e+06	144335	623152	602281	7.03384e+06	9.51408e+06	6.98312e+06	764656	0.905
	C5 H2 N5 O7 P	positive	Full match	No results	No results	No results	-4.44	274.968	2.079	0	0			3	10	10	DDA for preferred ion	1.4891e+07	1.16519e+07	1.22939e+07	1.06473e+07	1.1406e+07	1.04867e+07	1.01186e+07	9.32378e+06	104202	115603	113093	9.1996e+06	8.02693e+06	7.52219e+06	8.65142e+06	6.59227e+06	6.47793e+06	7.10724e+06	4.82019e+06	9.06352e+06	9.44371e+06	9.94297e+06	1.05891e+07	1.11468e+07	326586	963922	896717	4.49028e+06	3.74166e+06	4.50093e+06	969730	0.663
	C17 H35 N7 O3	positive	Full match	No results	No results	No match	3.77	385.282	9.929	1	0			3	6	0	DDA for preferred ion	171642	178754	172522	197966	190032	188191	191338	186392	155964	157696	166476	205211	207630	212673	222116	227376	238854	218023	234419	236963	245740	241648	230592	242951	240571	217022	220500	1.42467e+07	1.43433e+07	1.42427e+07	205080	1.175
	C22 H43 N O S2	positive	Full match	No results	No results	No match	-4	401.277	18.553	1	0			3	7	2	DDA for preferred ion	1.44341e+07	1.36977e+07	1.3919e+07	1.56184e+07	1.32619e+07	1.38957e+07	1.32518e+07	1.41124e+07	127583	131330	141462	478213	511390	462918	1.37671e+07	1.30844e+07	1.31186e+07	194993	303936	359984	458653	197455	365310	275752	244127	209514	223294	9.97337e+06	9.66812e+06	9.96062e+06	215022	0.036
	C6 H22 N7 O8 P S3	positive	Full match	No results	No results	No results	1.07	447.043	2.025	0	0			3	25	9	DDA for preferred ion	1.63348e+07	1.8448e+07	1.61114e+07	1.42757e+07	1.5059e+07	1.5242e+07	1.40811e+07	1.04883e+07	358632	356365	335291	9.66077e+06	9.25639e+06	9.111e+06	8.33627e+06	8.25088e+06	9.81405e+06	6.39382e+06	7.68931e+06	3.40532e+06	2.77966e+06	3.23638e+06	3.12587e+06	4.07719e+06	846093	1.53937e+06	1.30894e+06	4.41522e+06	5.16055e+06	4.52894e+06	675761	0.576
	C16 H41 N7 O3	positive	Full match	No results	No results	No results	3.99	379.329	15.922	0	0			3	27	16	DDA for preferred ion	2.08387e+06	1.99619e+06	1.93914e+06	1.90692e+06	1.80171e+06	1.99687e+06	117209	1.98753e+06	435737	363638	343377	164711	178712	144173	136027	6.98387e+06	146629	173517	154975	4.10773e+06	4.24624e+06	3.98385e+06	4.01548e+06	4.92299e+06	5.91059e+06	5.37755e+06	4.63235e+06	1.19731e+07	9.11945e+06	1.24438e+07	1.56608e+07	0.081
	C7 H10 Cl O2 P	positive	Full match	No results	No results	No results	-2.36	192.01	2.023	0	0			3	12	3	DDA for preferred ion	1.31083e+07	1.15827e+07	1.10495e+07	1.07796e+07	1.32916e+07	1.24872e+07	1.37987e+07	1.34696e+07	150349	154265	152261	1.10925e+07	9.36169e+06	9.61919e+06	9.41858e+06	9.33692e+06	8.10052e+06	9.77969e+06	1.03267e+07	8.35056e+06	8.97452e+06	9.56482e+06	9.16591e+06	1.06033e+07	1.1459e+06	1.91212e+06	1.68288e+06	5.30735e+06	5.05296e+06	5.3276e+06	1.10757e+06	0.744
	C26 H37 N7 O2	positive	Full match	No results	No results	No match	-1.65	479.3	14.128	4	0			3	19	11	DDA for preferred ion	1.34835e+07	1.52219e+06	1.23864e+06	1.54966e+06	2.40345e+06	1.40892e+06	1.41985e+06	1.3515e+06	277524	191091	350149	140770	139281	860672	756988	819571	676085	128984	127529	1.0569e+07	9.39467e+06	6.1413e+06	6.62499e+06	6.68229e+06	701653	121027	518801	1.26454e+07	1.02161e+07	1.2404e+07	491656	0.278
	C7 H2 N6 O	positive	Full match	No results	No results	No results	-2.37	186.029	1.918	0	0			3	11	10	DDA for preferred ion	1.28773e+07	7.70029e+06	8.18007e+06	8.8143e+06	7.12467e+06	1.08543e+07	8.28357e+06	1.15309e+07	484864	150586	162821	1.01177e+07	7.48502e+06	1.24422e+07	1.20518e+07	1.20612e+07	1.47657e+07	1.36391e+07	1.4293e+07	4.92549e+06	3.0681e+06	3.74371e+06	1.00707e+07	6.19185e+06	1.02223e+06	329619	205254	5.77749e+06	4.8325e+06	5.80911e+06	169173	1.433
	C22 H33 N7 O4	positive	Full match	No results	No results	No match	2.66	459.261	11.278	2	0			3	28	23	DDA for preferred ion	4.55286e+06	1.62992e+07	5.77908e+06	9.19347e+06	8.28799e+06	4.99487e+06	6.6143e+06	1.31275e+07	219521	195093	178496	3.03655e+06	278212	1.95257e+06	2.03303e+06	1.83806e+06	2.02343e+06	4.71037e+06	2.15609e+06	1.58692e+06	2.49191e+06	1.82851e+06	1.14107e+06	1.18126e+06	1.04665e+07	767942	434420	6.86055e+06	1.02309e+07	7.21073e+06	329167	0.272
	C24 H45 N O6	positive	Full match	No results	No results	No results	-2.84	443.323	14.197	0	0			3	5	1	DDA for preferred ion	768110	1.12272e+06	128431	64109.9	63247.9	425226	94111.7	64732.1	57420.5	60881.5	61338.8	62726.4	65019	106269	79164.3	91881.6	65120.7	71527.5	66093.8	1.10222e+07	8.32782e+06	1.02544e+07	1.39371e+07	1.05638e+07	74241.5	77777.8	70573.3	1.35008e+07	1.33159e+07	1.35075e+07	78583.3	0.618
	C27 H49 N O4	positive	Full match	No results	No results	No results	-2.98	451.365	14.703	0	0			3	30	21	DDA for preferred ion	3.89613e+06	610918	107825	94705.8	204361	491350	99163	103008	79058.4	80855.1	82671	99931.6	108870	109276	110112	112889	117433	119999	121922	1.16157e+07	1.92846e+07	6.17475e+06	1.47852e+06	2.06448e+07	159281	171162	173814	2.25004e+06	1.55739e+06	2.36144e+06	189748	0.714
	C6 H5 O P3	positive	Full match	No results	No results	No results	-0.25	185.955	2.085	0	0			3	24	4	DDA for preferred ion	1.59954e+07	1.68964e+07	1.60079e+07	1.51735e+07	1.43585e+07	1.42318e+07	1.49134e+07	8.89857e+06	175992	187548	176480	1.16455e+07	9.6407e+06	1.31046e+07	1.0385e+07	1.08545e+07	1.13865e+07	9.04979e+06	8.89361e+06	6.1188e+06	6.61866e+06	6.08166e+06	5.5214e+06	5.62254e+06	253133	731473	666423	7.01998e+06	7.49582e+06	7.0924e+06	717908	0.706
	C8 H11 N O5	positive	Full match	No results	No results	No results	-3.11	201.063	1.888	0	0			3	14	8	DDA for preferred ion	4.70679e+06	5.628e+06	3.38917e+06	9.24812e+06	1.4102e+06	3.44703e+06	7.14975e+06	8.64414e+06	304190	39920.3	42217.9	2.17374e+06	1.07162e+06	3.0915e+06	7.45325e+06	1.47847e+06	8.26483e+06	1.06806e+07	1.56153e+07	672164	801824	1.6755e+06	1.29786e+06	266271	341225	51810.1	53658.1	6.2713e+06	5.45445e+06	6.33361e+06	65561.6	1.02
	C11 H28 N5 O17 P3	positive	Full match	No results	No results	No results	-1.4	595.068	1.981	0	0			3	30	9	DDA for preferred ion	8.19319e+06	1.21489e+07	1.54023e+07	1.3685e+07	1.61259e+07	1.50837e+07	9.59171e+06	1.13443e+07	363945	330282	311969	9.36013e+06	1.16181e+07	1.05881e+07	8.38146e+06	9.37539e+06	9.58005e+06	9.31613e+06	9.75742e+06	9.98179e+06	9.2301e+06	8.91766e+06	8.62162e+06	8.65692e+06	889486	1.23968e+06	965959	7.01779e+06	8.28339e+06	7.24825e+06	168261	0.734
	C15 H29 N O6	positive	Full match	No results	No results	No results	-2.99	319.199	2.888	0	0			3	23	3	DDA for preferred ion	1.16939e+06	2.66055e+06	3.35397e+06	2.38311e+06	2.19749e+06	1.61711e+06	9.66642e+06	2.60822e+06	119549	135616	128083	3.392e+06	3.36042e+06	4.53767e+06	2.02879e+06	2.22623e+06	1.61827e+07	5.47468e+06	2.27922e+06	260185	252628	237211	237330	256710	259366	275834	289049	4.69882e+06	4.44627e+06	4.74142e+06	298000	1.353
	C14 H31 N9 O4	positive	Full match	No results	No results	No results	4.22	389.252	1.967	0	0			3	18	3	DDA for preferred ion	5.46934e+06	8.13527e+06	1.00584e+07	1.1726e+07	1.13294e+07	9.57657e+06	1.03402e+07	1.06301e+07	187227	173489	167630	1.0466e+07	6.2689e+06	9.22642e+06	1.26069e+07	8.09183e+06	5.54992e+06	6.2839e+06	6.63164e+06	5.19048e+06	5.17478e+06	4.83614e+06	5.77025e+06	6.3508e+06	672105	865337	704200	6.63836e+06	6.33825e+06	6.60445e+06	123376	0.722
	C9 H12 N3 O4 P	positive	Full match	No results	No results	No results	0.99	257.057	2.298	0	0			3	23	3	DDA for preferred ion	4.60009e+06	5.6525e+06	5.60106e+06	6.5608e+06	5.14455e+06	6.10551e+06	1.42472e+07	6.48019e+06	275089	251291	230682	2.8687e+06	5.08282e+06	3.80749e+06	6.35668e+06	3.49129e+06	4.49332e+06	3.57524e+06	3.91305e+06	3.18607e+06	3.31277e+06	2.16197e+06	2.05218e+06	2.24197e+06	645123	223597	193330	1.00931e+07	1.07307e+07	1.0186e+07	437036	0.657
	C3 H8 N9 O2 P	positive	Full match	No results	No results	No results	-2.86	233.053	2.768	0	0			3	17	11	DDA for preferred ion	8.19366e+06	8.72136e+06	6.4042e+06	4.31744e+06	5.73645e+06	6.57359e+06	1.09166e+07	9.70867e+06	140281	165964	146831	263601	1.16055e+07	1.07194e+07	1.26611e+07	840551	382648	1.0296e+07	6.48134e+06	1.49702e+06	1.42432e+06	1.41546e+06	2.08563e+06	1.66595e+06	100463	101314	103284	3.45098e+06	2.81384e+06	3.39898e+06	103791	1.136
	C11 H20 Cl N6 O9 P3 S4	positive	Full match	No results	No results	No results	-1.33	635.907	1.945	0	0			3	4	3	DDA for preferred ion	5.72652e+06	3.08776e+06	5.82558e+06	6.50446e+06	6.69433e+06	4.68738e+06	4.66814e+06	8.30728e+06	199357	211134	183193	7.18628e+06	9.75591e+06	6.82823e+06	1.02046e+07	8.18957e+06	6.42758e+06	6.69806e+06	4.25393e+06	8.07812e+06	6.95724e+06	6.24687e+06	1.28716e+07	1.30623e+07	1.31477e+06	873145	691863	4.8425e+06	5.13077e+06	4.84445e+06	216228	1.213
	C24 H35 N7 O2	positive	Full match	No results	No results	No match	-1.52	453.285	13.869	2	0			3	13	8	DDA for preferred ion	2.25992e+06	2.14734e+06	1.48758e+06	3.14164e+06	2.12705e+06	2.03021e+06	2.14241e+06	1.41303e+06	239343	151202	169950	941205	1.10513e+06	915324	124735	717060	753715	747908	614608	9.38851e+06	8.53574e+06	7.85854e+06	6.65314e+06	5.19683e+06	394356	346877	108199	1.18489e+07	1.03143e+07	1.1739e+07	116101	0.352
	C6 H8 N3 O3 P S	positive	Full match	No results	No results	No results	1.62	233.003	2.199	0	0			3	27	5	DDA for preferred ion	6.96181e+06	8.27314e+06	7.25083e+06	6.30317e+06	6.25827e+06	6.53708e+06	1.16271e+07	7.81617e+06	105009	102598	95448.7	4.00016e+06	3.92093e+06	2.42816e+06	3.08233e+06	2.57286e+06	2.75785e+06	3.9062e+06	3.37266e+06	4.74077e+06	5.48246e+06	4.689e+06	4.90213e+06	4.99999e+06	133620	97207.9	200923	9.97866e+06	1.1012e+07	1.01538e+07	303527	0.454
	C5 H5 Cl N9 O6 P S	positive	Full match	No results	No results	No results	-1.01	384.951	2.012	0	0			3	28	12	DDA for preferred ion	9.10898e+06	6.15207e+06	7.74588e+06	7.75408e+06	8.51034e+06	7.30265e+06	1.36014e+07	1.27921e+07	230379	216636	203096	1.02149e+07	9.71794e+06	7.99418e+06	1.03164e+07	6.83516e+06	5.89588e+06	5.77443e+06	4.49638e+06	9.18503e+06	8.61963e+06	8.89129e+06	9.01185e+06	7.95888e+06	553342	891239	757174	4.04825e+06	5.07958e+06	4.21639e+06	272008	0.912
	C3 H N4 O3 P3 S2	positive	Full match	No results	No results	No results	1.93	297.871	2.11	0	0			3	11	5	DDA for preferred ion	2.94995e+06	2.22713e+06	1.70896e+06	2.7678e+06	2.18396e+06	1.90522e+06	2.12613e+06	1.84521e+06	155054	110021	112486	1.34953e+06	1.37734e+06	1.45726e+06	1.39409e+06	944913	1.08407e+06	1.19636e+06	1.18783e+06	2.68257e+06	1.97653e+06	1.89403e+06	1.84563e+06	1.77414e+06	162278	540013	548081	1.14987e+07	1.24564e+07	1.15632e+07	645341	0.591
	C6 H8 N3 O3 P S	positive	Full match	No results	No results	No results	0.72	233.003	1.42	0	0			2	26	0	DDA for preferred ion	149544	205397	173357	139104	292628	204725	220616	283037	200745	34734.6	33200.6	112516	97999.2	154061	188670	130941	108075	87391.8	139668	98235.2	151824	151388	188214	135045	6.06257e+06	6.86239e+06	4.42079e+06	160608	160608	164009	229669	0.594
	C H Cl2 N5 O7 P2	positive	Full match	No results	No results	No results	-4.73	326.871	2.029	0	0			2	8	0	DDA for preferred ion	6.55574e+06	9.2553e+06	1.11744e+07	7.57641e+06	7.41501e+06	9.7682e+06	1.02503e+07	7.01849e+06	92660.1	98888.7	97551.9	5.57166e+06	6.77853e+06	7.35701e+06	4.39801e+06	7.3987e+06	9.14389e+06	9.62872e+06	8.40603e+06	3.33466e+06	3.30393e+06	3.27507e+06	2.99318e+06	2.38751e+06	638531	1.20126e+06	1.0561e+06	438396	3.00478e+06	3.00478e+06	392544	0.877
	C6 H11 Cl N2 O8 P2 S3	positive	Full match	No results	No results	No results	-1.05	431.884	2.03	0	0			3	19	9	DDA for preferred ion	9.96296e+06	7.79903e+06	8.79991e+06	8.96652e+06	5.35152e+06	8.67565e+06	7.88813e+06	1.04496e+07	145832	150368	143376	7.9648e+06	7.6432e+06	5.56669e+06	1.03128e+07	7.14306e+06	6.15959e+06	6.5779e+06	6.04956e+06	6.99119e+06	7.59511e+06	7.1203e+06	9.10669e+06	1.00236e+07	436040	796702	680233	2.87171e+06	3.35249e+06	2.92387e+06	245545	0.785
	C6 H5 N6 O7 P3	positive	Full match	No results	No results	No results	-3.47	365.942	1.859	0	0			3	7	5	DDA for preferred ion	1.14085e+07	8.52528e+06	8.20575e+06	1.11987e+07	8.21342e+06	9.37704e+06	8.77278e+06	9.58044e+06	226328	136771	237042	9.36278e+06	8.77505e+06	1.10709e+07	1.13795e+07	9.86265e+06	1.11829e+07	1.30068e+07	1.30492e+07	7.59709e+06	7.56083e+06	6.80086e+06	5.05074e+06	8.06188e+06	1.5261e+06	252281	246284	6.84826e+06	6.23356e+06	6.86541e+06	435008	1.226
	C23 H9 N5 O3 P2 S2	positive	Full match	No results	No results	No results	1.39	528.963	1.904	0	0			2	25	0	DDA for preferred ion	5.93113e+06	2.14264e+06	3.54949e+06	1.68604e+06	1.34682e+07	4.58779e+06	710191	842095	225077	230689	222350	4.95562e+06	5.92481e+06	9.25482e+06	6.32776e+06	8.75239e+06	7.96557e+06	4.02752e+06	1.03015e+06	1.38169e+06	833436	962709	2.56759e+06	858572	823490	316350	254032	1.8426e+06	1.03722e+06	1.8426e+06	336724	2.153
	C19 H22 N7 O13 P S	positive	Full match	No results	No results	No results	-0.14	619.073	1.918	0	0			2	6	0	DDA for preferred ion	299213	4.98685e+06	8.41442e+06	1.11766e+07	1.68098e+06	5.9484e+06	6.75445e+06	396682	86202.8	100026	98223.5	6.79674e+06	7.38729e+06	7.68391e+06	6.97059e+06	8.17297e+06	7.7992e+06	1.06325e+07	1.15465e+07	9.23045e+06	1.0798e+07	7.63134e+06	9.5832e+06	1.05302e+07	739651	156811	133696	4.41495e+06	4.83902e+06	4.83902e+06	123910	1.416
	C4 H8 N10	positive	Full match	No results	No results	No match	-1.01	196.093	2.101	1	0			3	7	7	DDA for preferred ion	7.98734e+06	9.97251e+06	9.71181e+06	8.49288e+06	8.77917e+06	8.2321e+06	1.06612e+07	8.35351e+06	128660	136549	130945	4.61468e+06	7.331e+06	7.26383e+06	5.01514e+06	5.15461e+06	1.14365e+07	4.62392e+06	6.60809e+06	4.25987e+06	4.65768e+06	4.83187e+06	4.00257e+06	3.66588e+06	240389	916720	892057	3.17526e+06	3.56698e+06	3.18295e+06	1.00753e+06	0.681
	C12 H9 Cl N5 O5 P3 S3	positive	Full match	No results	No results	No results	-0.33	526.867	1.958	0	0			3	3	1	DDA for preferred ion	3.55606e+06	1.6314e+06	3.99043e+06	3.5975e+06	4.13194e+06	3.30565e+06	5.73891e+06	8.85048e+06	87495.3	83713.6	81402.8	7.0075e+06	6.54099e+06	4.56815e+06	1.0114e+07	6.68612e+06	4.19575e+06	6.81447e+06	4.45725e+06	9.95372e+06	7.70621e+06	7.86602e+06	1.14466e+07	1.19943e+07	583976	617856	347752	3.51943e+06	3.44876e+06	3.52089e+06	109197	1.743
	C7 H21 N6 O13 P S2	positive	Full match	No results	No results	No results	1.76	492.035	2.005	0	0			3	11	5	DDA for preferred ion	9.28522e+06	8.40739e+06	7.66855e+06	6.38597e+06	7.4164e+06	8.36713e+06	6.91293e+06	1.14397e+07	184862	178481	176143	7.60882e+06	4.5652e+06	7.78623e+06	9.30462e+06	4.67907e+06	5.20268e+06	6.43677e+06	4.77606e+06	3.03173e+06	5.65728e+06	4.37653e+06	5.93715e+06	6.54953e+06	652253	1.19778e+06	1.02773e+06	5.04431e+06	4.61713e+06	5.01655e+06	161319	0.726
	C30 H42 N4 O6	positive	Full match	No results	No results	No results	-2.35	554.309	11.859	0	0			3	28	12	DDA for preferred ion	174944	89070.3	240199	391945	104154	101889	103600	212281	86644.7	139166	148001	123924	127887	813266	136672	132720	425705	163957	152028	313923	247141	352838	233141	236749	275910	260631	240666	9.00819e+06	1.08205e+07	8.6625e+06	302301	1.034
	C10 H7 N8 O5 P3 S2	positive	Full match	No results	No results	No results	-0.14	475.919	1.802	0	0			3	13	9	DDA for preferred ion	698993	3.52537e+06	1.52672e+06	6.71036e+06	999051	2.25854e+06	5.37711e+06	8.05267e+06	186257	32637.4	32556.3	720614	757257	1.82867e+06	6.3901e+06	1.32666e+06	3.19802e+06	6.58935e+06	1.013e+07	396418	310774	440505	712449	763289	532973	195587	153914	1.37167e+06	1.59299e+06	1.38605e+06	778069	0.869
	C2 H5 Cl N5 O P S2	positive	Full match	No results	No results	No results	1.32	244.936	2.069	0	0			3	13	11	DDA for preferred ion	3.51529e+06	2.17535e+06	3.59127e+06	3.8895e+06	4.65482e+06	2.32229e+06	2.9687e+06	6.66932e+06	647276	983288	115147	4.33056e+06	3.81579e+06	3.33683e+06	5.20823e+06	3.64015e+06	2.89507e+06	4.04935e+06	2.69262e+06	1.07017e+07	7.89447e+06	1.03223e+07	1.15661e+07	1.21605e+07	1.28795e+06	1.39197e+06	1.09413e+06	4.56011e+06	3.77581e+06	4.59656e+06	1.14965e+06	1.049
	C4 H3 N6 O9 P3 S	positive	Full match	No results	No results	No results	-2.47	403.889	2.019	0	0			3	20	14	DDA for preferred ion	1.09881e+07	1.00146e+07	1.13778e+07	1.11881e+07	1.04084e+07	1.11819e+07	1.12108e+07	1.08994e+07	109839	109539	107324	1.06982e+07	7.96494e+06	8.55921e+06	1.00334e+07	7.2218e+06	8.68202e+06	8.32143e+06	8.5494e+06	8.01438e+06	6.80736e+06	6.08438e+06	6.95618e+06	8.31059e+06	349947	640323	547487	7.08014e+06	9.11326e+06	7.27364e+06	120115	0.772
	C40 H75 N7 O5 P2	positive	Full match	No results	No results	No results	1.89	795.532	14.06	0	0			3	4	4	DDA for preferred ion	128077	57696.4	57558.6	57480.5	56993	56441.6	55983	58004.6	55852.8	59533.1	59293.1	56851	56838.1	57049.8	56952.2	56287.4	57341	57035.1	56012.4	5.28347e+06	3.51822e+06	5.28181e+06	8.30616e+06	6.85055e+06	58255.6	61196.8	58088	1.01974e+07	1.08643e+07	1.01973e+07	61152.8	0.989
	C5 H13 N O	positive	Full match	No results	No results	No results	2.04	103.1	13.383	0	0			3	22	3	DDA for preferred ion	2.38753e+06	1.98417e+06	2.31701e+06	2.70884e+06	2.48201e+06	2.50137e+06	2.17586e+06	2.57537e+06	117907	1.63006e+06	1.71922e+06	6.57364e+06	9.21093e+06	7.73322e+06	9.4675e+06	5.23949e+06	9.93522e+06	7.08893e+06	9.10701e+06	1.21003e+07	1.06744e+07	8.09553e+06	1.37424e+07	1.63997e+07	3.47582e+06	3.91416e+06	4.35616e+06	8.23476e+06	8.6622e+06	8.16421e+06	4.36303e+06	3.458
	C11 H26 N6 O7 P2 S4	positive	Full match	No results	No results	No results	-0.66	544.022	1.931	0	0			2	10	0	DDA for preferred ion	3.56878e+06	8.39651e+06	9.8064e+06	9.08995e+06	8.29615e+06	1.03632e+07	1.10808e+07	3.62097e+06	76714.6	71478.8	70758	6.72784e+06	9.79448e+06	9.42394e+06	5.84466e+06	8.16069e+06	8.96072e+06	9.67114e+06	8.43407e+06	4.2888e+06	6.0253e+06	5.92424e+06	6.5681e+06	7.37732e+06	847916	338488	176398	4.46481e+06	4.46481e+06	8.36205e+06	147288	0.995
	C9 H19 N4 O7 P3 S	positive	Full match	No results	No results	No results	1.98	420.02	2.437	0	0			3	24	2	DDA for preferred ion	1.32227e+07	7.91599e+06	2.49366e+06	1.99518e+06	1.03192e+06	1.44484e+06	3.31898e+06	5.54767e+06	186043	108943	101668	1.09388e+06	1.35167e+06	1.36961e+06	1.4192e+06	1.13902e+06	1.26397e+06	967104	917401	1.21884e+06	1.24634e+06	1.55184e+06	923264	1.49885e+06	93666.6	230077	236867	3.68774e+06	3.57755e+06	3.67119e+06	180786	0.413
	C11 H25 N5 O4	positive	Full match	No results	No results	No results	-2.75	291.19	2.123	0	0			3	21	16	DDA for preferred ion	4.36834e+06	8.99852e+06	6.55777e+06	4.37596e+06	8.4871e+06	6.94154e+06	1.01391e+07	5.38223e+06	81336.6	89006.7	85569.5	7.46896e+06	9.50991e+06	8.31895e+06	8.60241e+06	4.6868e+06	9.70579e+06	5.80866e+06	1.07404e+07	4.45946e+06	4.75804e+06	4.2163e+06	4.38984e+06	3.64475e+06	204105	895391	936110	5.48328e+06	7.1016e+06	5.32884e+06	1.13572e+06	1.253
	C32 H29 N3 O8 S	positive	Full match	No results	No results	No results	0.38	615.168	7.795	0	0			2	11	0	DDA for preferred ion	65396.3	610378	2.20296e+06	3.53651e+06	6.07036e+06	5.22086e+06	3.36493e+06	1.01123e+06	36856.9	41036.4	41333.5	6.75281e+06	4.17209e+06	6.15977e+06	4.70178e+06	6.90833e+06	7.58513e+06	1.07994e+07	8.3158e+06	1.32198e+06	1.40075e+06	1.82235e+06	245362	2.09861e+06	4.60305e+06	6.7699e+06	7.78148e+06	43305	1.80716e+06	1.80716e+06	9.03962e+06	2.454
	C24 H51 N O4	positive	Full match	No results	No results	No results	-3.55	417.38	19.655	0	0			3	19	4	DDA for preferred ion	531859	978081	1.33819e+06	918947	1.23151e+06	924021	1.2999e+06	1.26492e+06	153960	205235	305106	122801	126723	121533	275208	150132	143857	146631	233583	815293	486511	1.37008e+06	1.29165e+06	1.01777e+06	770033	740820	585569	8.63557e+06	8.04904e+06	8.71479e+06	876964	0.131
	C28 H30 N3 O14 P3	positive	Full match	No results	No results	No results	-0.52	725.094	3.034	0	0			3	5	5	DDA for other ion	8.8151e+06	7.92752e+06	4.20744e+06	6.33344e+06	2.78342e+06	3.60863e+06	6.78178e+06	1.00005e+07	124216	125000	118832	5.8829e+06	5.14544e+06	7.51917e+06	4.7251e+06	3.73968e+06	547897	6.32482e+06	2.84414e+06	133686	127658	128683	127938	129631	130591	132982	131243	4.13953e+06	4.47689e+06	4.13959e+06	126725	0.753
	C16 H29 N3 O4	positive	Full match	No results	No results	No results	-2.05	327.215	2.488	0	0			3	6	3	DDA for preferred ion	7.46423e+06	4.5545e+06	2.64587e+06	2.71934e+06	2.34811e+06	2.04577e+06	1.00867e+07	6.94643e+06	254251	199265	195262	2.50346e+06	2.33381e+06	3.99006e+06	2.88902e+06	4.31337e+06	3.15323e+06	2.55028e+06	2.08718e+06	1.22199e+06	1.27368e+06	1.25112e+06	1.26383e+06	1.2579e+06	293265	729952	761281	3.87417e+06	3.64549e+06	3.86632e+06	738357	0.748
	C5 H O3 P3 S2	positive	Full match	No results	No results	No match	-1.29	265.858	2.148	1	0			2	2	0	DDA for preferred ion	7.0475e+06	7.93666e+06	8.64527e+06	8.85044e+06	8.52706e+06	9.99311e+06	9.72552e+06	8.90813e+06	77732.5	81190.6	77081.1	7.2478e+06	7.60636e+06	7.53362e+06	6.35892e+06	7.43459e+06	8.29808e+06	7.21774e+06	8.51829e+06	5.81264e+06	5.91382e+06	5.45123e+06	4.87754e+06	5.30857e+06	109853	372507	470257	3.99421e+06	133402	3.99421e+06	626698	0.856
	C7 H15 Cl N7 O11 P3	positive	Full match	No results	No results	No results	-0.06	500.973	2.003	0	0			3	25	11	DDA for preferred ion	1.16103e+07	7.6573e+06	1.05071e+07	9.27436e+06	9.88303e+06	7.45947e+06	7.95042e+06	1.01568e+07	161286	153718	147183	5.92936e+06	7.92191e+06	6.31398e+06	4.28115e+06	2.55455e+06	5.33245e+06	6.06032e+06	5.49706e+06	4.86764e+06	4.92658e+06	4.21453e+06	5.07457e+06	4.40673e+06	441741	712712	606505	3.90667e+06	4.77509e+06	4.03117e+06	132455	0.596
	C2 H2 Cl N9 O4 P2	positive	Full match	No results	No results	No results	0.51	312.94	1.976	0	0			2	15	0	DDA for preferred ion	1.36682e+07	6.61995e+06	7.30032e+06	5.86134e+06	6.42227e+06	6.3734e+06	5.06746e+06	6.60223e+06	176134	161955	151537	4.34003e+06	8.32134e+06	3.97658e+06	4.13629e+06	3.86918e+06	2.19211e+06	2.83749e+06	2.62377e+06	6.32027e+06	5.56208e+06	5.88881e+06	3.1754e+06	3.29236e+06	510033	686651	556964	4.41781e+06	1.27856e+06	1.27856e+06	93769.4	0.602
	C21 H9 Cl N8 O6 P2 S	positive	Full match	No results	No results	No results	-2.42	597.952	1.94	0	0			2	1	0	DDA for preferred ion	2.35209e+06	1.00944e+06	2.97431e+06	2.19815e+06	2.81825e+06	2.53829e+06	4.43002e+06	4.97951e+06	105733	100454	97088.2	4.388e+06	5.93405e+06	5.79478e+06	3.84482e+06	6.40465e+06	3.68384e+06	4.29734e+06	3.6285e+06	3.70021e+06	4.31902e+06	3.77136e+06	7.32689e+06	9.93043e+06	688314	301607	246378	6.26351e+06	4.09937e+06	4.09937e+06	124848	1.621
	C5 H3 O3 P3 S	positive	Full match	No results	No results	No results	-0.22	235.902	2.039	0	0			3	9	9	DDA for preferred ion	6.05166e+06	7.18568e+06	6.94531e+06	6.70307e+06	7.77614e+06	7.45685e+06	7.28417e+06	6.51425e+06	92470.8	101172	98724	5.46782e+06	5.49774e+06	5.84107e+06	4.62683e+06	5.12885e+06	5.25789e+06	5.55231e+06	5.22317e+06	5.67464e+06	5.13091e+06	5.15016e+06	4.77898e+06	4.90336e+06	397576	872278	755329	8.32702e+06	9.66617e+06	8.329e+06	488984	0.759
	C5 H3 Cl N5 O8 P3 S	positive	Full match	No results	No results	No results	3.01	420.862	2.047	0	0			2	21	0	DDA for preferred ion	8.46701e+06	6.29081e+06	5.93824e+06	5.82156e+06	5.51933e+06	7.03026e+06	6.84557e+06	1.86548e+06	78107.4	86651.6	85754	4.41163e+06	4.38259e+06	6.51108e+06	4.8226e+06	5.31273e+06	5.72176e+06	5.6403e+06	5.65044e+06	6.40242e+06	6.56692e+06	7.00763e+06	8.54155e+06	8.57832e+06	533041	1.19529e+06	1.05841e+06	808848	1.33448e+06	808848	701007	0.896
	C5 H3 N8 O P	positive	Full match	No results	No results	No match	0.86	222.017	2.054	1	0			3	28	2	DDA for preferred ion	1.74055e+06	3.99931e+06	1.27295e+06	4.01616e+06	570624	1.17392e+06	1.51325e+06	1.5708e+06	82624.7	92491.5	92392.4	4.56134e+06	6.49746e+06	5.07442e+06	7.35187e+06	5.16118e+06	5.00089e+06	5.24914e+06	5.40509e+06	1.33902e+07	1.40701e+07	1.38366e+07	1.10511e+07	1.4054e+07	904095	2.10302e+06	1.93787e+06	1.31021e+06	1.36052e+06	1.29943e+06	1.90609e+06	3.376
	C8 H15 Cl P2	positive	Full match	No results	No results	No results	-4.65	208.033	2.61	0	0			3	9	7	DDA for preferred ion	9.68673e+06	8.66674e+06	7.32797e+06	7.96898e+06	6.31678e+06	6.23994e+06	6.68388e+06	8.7958e+06	107664	109800	104842	7.21169e+06	7.02549e+06	6.55411e+06	7.76502e+06	7.62236e+06	4.06917e+06	6.97277e+06	5.26104e+06	2.73852e+06	2.86222e+06	2.83375e+06	3.42258e+06	3.40861e+06	154265	248936	249736	6.30204e+06	5.50887e+06	6.2784e+06	311310	0.915
	C H4 Cl N3 O9 P2 S	positive	Full match	No results	No results	No results	0.55	330.883	2.024	0	0			3	18	13	DDA for preferred ion	2.02619e+06	2.09985e+06	2.38766e+06	2.59775e+06	539476	2.42898e+06	2.10406e+06	3.27527e+06	96430.1	92757.9	91161.4	3.84362e+06	3.33434e+06	2.52615e+06	3.51325e+06	2.50985e+06	2.65477e+06	3.09553e+06	2.21884e+06	4.30863e+06	3.39945e+06	3.04708e+06	3.37619e+06	3.59249e+06	262534	569339	487367	7.43926e+06	9.28186e+06	7.59519e+06	176370	1.28
	C9 H17 N9 O	positive	Full match	No results	No results	No results	-1.53	267.155	2.136	0	0			3	10	10	DDA for preferred ion	8.13921e+06	6.70243e+06	8.64908e+06	9.28517e+06	7.84645e+06	7.28786e+06	6.80796e+06	9.25886e+06	109373	113953	107739	6.80588e+06	3.6613e+06	5.50878e+06	5.36496e+06	4.86343e+06	5.88787e+06	7.16143e+06	5.40181e+06	5.65834e+06	6.69855e+06	5.90338e+06	4.97799e+06	762872	145054	578062	652040	3.01618e+06	2.51967e+06	3.0056e+06	822087	0.683
	C14 H37 N9 O5	positive	Full match	No results	No results	No results	0.34	411.292	2.3	0	0			2	9	0	DDA for other ion	3.91255e+06	7.16545e+06	8.32025e+06	8.32823e+06	7.31999e+06	9.34137e+06	3.16136e+06	5.70642e+06	77671.3	73774.8	69569.9	5.07084e+06	4.81418e+06	4.61427e+06	3.90946e+06	3.49658e+06	3.68149e+06	3.91e+06	3.90616e+06	271649	231250	3.9404e+06	5.72117e+06	138643	302322	85358.2	92747.6	4.96854e+06	413877	4.96854e+06	212046	0.54
	C5 H5 N2 O8 P3 S3	positive	Invalid mass	No results	No results	No results	-5.06	409.84	2.149	0	0			2	6	0	DDA for preferred ion	8.77051e+06	8.26146e+06	7.50672e+06	6.49607e+06	6.04556e+06	5.22033e+06	5.92011e+06	5.61953e+06	88500	92962	88759.8	3.39677e+06	3.63358e+06	3.25162e+06	3.01443e+06	4.10728e+06	3.4788e+06	1.89206e+06	4.07482e+06	2.14703e+06	3.32252e+06	4.80181e+06	5.22698e+06	4.81165e+06	146752	589775	636096	554777	176146	554777	853042	0.548
	C7 H25 N10 O3 P S	positive	Full match	No results	No results	No match	0.25	360.157	1.973	18	0			3	15	3	DDA for preferred ion	4.35233e+06	3.56234e+06	4.9347e+06	5.27256e+06	3.63891e+06	5.74415e+06	562707	6.16239e+06	99754.5	93210.3	88550.8	4.28649e+06	1.99887e+06	5.47476e+06	8.44662e+06	4.13939e+06	1.81381e+06	4.17862e+06	1.17657e+06	908112	1.56435e+06	834362	1.16856e+06	1.97906e+06	371725	503067	315031	7.45513e+06	7.09917e+06	7.42102e+06	69387.4	0.896
	C7 H4 Cl N O9 P2 S	positive	Full match	No results	No results	No results	0.54	374.877	2.105	0	0			3	2	2	DDA for preferred ion	7.39151e+06	6.06895e+06	8.88689e+06	7.17666e+06	8.92334e+06	6.94133e+06	7.83237e+06	6.09537e+06	84803.9	94391.5	90733.9	5.91055e+06	6.10549e+06	7.11017e+06	4.52525e+06	5.93385e+06	6.50561e+06	5.61486e+06	7.47771e+06	4.75394e+06	4.13001e+06	4.62608e+06	4.5338e+06	5.06364e+06	176210	673405	625838	4.24558e+06	4.09986e+06	4.24468e+06	743249	0.826
	C16 H17 Cl N P	positive	Full match	No results	No match	No match	0.45	289.079	1.902	2	0			3	6	3	DDA for preferred ion	5.36864e+06	4.84555e+06	5.67376e+06	4.5291e+06	4.3755e+06	5.54201e+06	7.18059e+06	5.79718e+06	55667.3	63355.9	62146.1	6.56593e+06	5.77706e+06	7.16888e+06	8.27562e+06	6.79968e+06	5.66308e+06	7.7262e+06	1.10297e+06	4.17075e+06	3.87261e+06	4.11288e+06	3.40836e+06	4.98227e+06	314682	48893	47778.2	3.79852e+06	3.97731e+06	3.80542e+06	50248.2	1.225
	C3 H7 Cl N2 O6	positive	Full match	No results	No results	No results	-1.7	201.999	1.819	0	0			4	26	25	DDA for preferred ion	1.51862e+06	2.89469e+06	3.48022e+06	6.35681e+06	7.09233e+06	8.50595e+06	4.34284e+06	5.06605e+06	1.46045e+06	46313.1	36754	4.66945e+06	7.37731e+06	7.18803e+06	5.48621e+06	7.40415e+06	2.27827e+06	3.8282e+06	3.1985e+06	6.64239e+06	3.67353e+06	6.27236e+06	4.95365e+06	5.81111e+06	1.3625e+06	249974	2.98445e+06	1.31878e+06	1.95945e+06	2.09707e+06	1.32305e+06	1.079
	C28 H41 N O6	positive	Full match	No results	No results	No results	-2.89	487.292	11.149	0	0			3	23	2	DDA for preferred ion	2.39008e+06	4.79733e+06	6.64293e+06	4.5962e+06	6.11233e+06	7.53829e+06	6.97233e+06	7.07988e+06	50318.8	59310.5	140250	101560	131145	200841	71653.2	163693	196726	106954	130814	345639	353500	391898	455345	97050.8	72002	503761	292020	279166	286292	277947	89466.9	0.021
	C8 H2 Cl N O9	positive	Full match	No results	No results	No results	0.38	290.942	2.033	0	0			3	20	9	DDA for preferred ion	8.72959e+06	6.1755e+06	2.19933e+06	1.56562e+06	1.51333e+06	4.56708e+06	4.69425e+06	1.57798e+06	135990	139898	133100	5.11025e+06	4.81464e+06	3.59164e+06	5.27268e+06	4.09266e+06	2.68749e+06	3.7299e+06	3.3306e+06	5.46839e+06	4.92612e+06	4.56644e+06	6.29082e+06	6.1372e+06	330716	714714	609744	1.59473e+06	1.86235e+06	1.62588e+06	219930	1.156
	C8 H Cl2 O9 P3	positive	Full match	No results	No results	No results	4.34	403.823	2.075	0	0			3	5	2	DDA for preferred ion	5.30274e+06	4.46247e+06	5.40702e+06	5.9017e+06	5.76934e+06	4.68634e+06	5.12233e+06	6.72118e+06	71317.1	79256.1	77669.9	6.47188e+06	5.26929e+06	4.15605e+06	6.17752e+06	5.7355e+06	3.91173e+06	4.88896e+06	4.78076e+06	7.87252e+06	8.25146e+06	5.54203e+06	6.07708e+06	5.59229e+06	235130	695419	648277	4.74248e+06	4.5443e+06	4.74755e+06	621032	0.949
	C8 H15 Cl P2	positive	Full match	No results	No results	No results	-4.61	208.033	2.438	0	0			3	17	12	DDA for preferred ion	327593	562080	430048	487683	440620	468736	463579	488063	183969	110008	104723	6.76435e+06	6.92354e+06	5.538e+06	5.54603e+06	7.31252e+06	3.56767e+06	6.58592e+06	3.48443e+06	2.49301e+06	2.29416e+06	2.23756e+06	3.597e+06	2.63274e+06	137592	321387	333211	6.86421e+06	5.50887e+06	6.75597e+06	256065	13.013
	C7 H3 N2 O10 P3 S2	positive	Full match	No results	No results	No results	-2.83	431.843	2.164	0	0			3	14	6	DDA for preferred ion	7.61332e+06	8.636e+06	7.96606e+06	6.64555e+06	7.93136e+06	6.76664e+06	7.09241e+06	4.47251e+06	112269	113079	106579	2.7555e+06	3.19254e+06	3.71741e+06	2.10206e+06	3.36034e+06	3.11692e+06	2.61745e+06	3.39739e+06	1.54171e+06	2.14095e+06	2.17366e+06	2.4219e+06	1.98248e+06	143510	362860	405624	4.28922e+06	4.75065e+06	4.32893e+06	590204	0.429
	C27 H49 N O5	positive	Full match	No results	No results	No results	-2.91	467.36	13.733	0	0			3	16	15	DDA for preferred ion	95623.4	122612	73220.6	70418.3	72175.3	74486	71231.2	71308.9	65442.3	70245.2	67883.8	72049.4	72445.3	73443.2	74538.5	73484.5	74493.3	74745.8	72411.1	3.37129e+06	7.61269e+06	3.16701e+06	83909.7	8.12837e+06	79618.2	78028.3	78344.1	1.26789e+06	964040	1.27528e+06	80247.9	1.011
	C H4 O4 P2 S	positive	Full match	No results	No results	No results	-0.93	173.93	2.133	0	0			3	27	24	DDA for preferred ion	5.06798e+06	6.80345e+06	6.41735e+06	5.3353e+06	5.52918e+06	5.33747e+06	4.62376e+06	3.33295e+06	98082.6	103825	99748.5	2.58236e+06	2.28055e+06	3.26051e+06	1.80712e+06	3.28442e+06	3.32644e+06	3.52521e+06	3.40726e+06	1.47618e+06	2.33001e+06	2.39773e+06	2.64224e+06	2.90893e+06	232065	1.01653e+06	997156	520238	333210	536951	1.28531e+06	0.613
	C5 H5 Cl N5 O2 P3 S3	positive	Full match	No results	No results	No results	1.5	390.851	2.045	0	0			3	13	6	DDA for preferred ion	4.62194e+06	3.41741e+06	5.23633e+06	500437	5.59216e+06	6.00558e+06	379834	5.2849e+06	62266.6	68909.3	68024.7	5.87885e+06	4.76449e+06	4.93605e+06	3.75561e+06	3.9379e+06	4.36453e+06	4.11986e+06	5.22168e+06	6.98574e+06	6.50849e+06	6.70788e+06	7.40705e+06	8.8576e+06	321242	856092	756500	3.35171e+06	3.69167e+06	3.3242e+06	498052	0.926
	C16 H31 N O3 S	positive	Full match	No results	No results	No results	-3.83	317.201	15.726	0	0			3	12	9	DDA for preferred ion	103126	95177.3	100926	97192.6	100626	96237.1	140779	92039.9	58827.3	59811	62553.3	70081.8	72322.3	72618.9	73352.4	75370.4	76326.5	81737.8	77077.2	75693.2	135990	81410.8	128846	179147	82714.2	147208	85038.1	6.65307e+06	5.71444e+06	6.71063e+06	93076	0.752
	C40 H84 N5 O7 P3	positive	Full match	No results	No results	No results	-0.39	839.558	14.056	0	0			3	26	20	DDA for preferred ion	40763.9	41375.7	41964.4	42617.8	42984.5	43315.7	43730.7	46133.3	37020.7	40066.6	40528.5	46923.5	47507.3	48934.6	49827.9	49964	50800.6	53089.2	53270.9	3.08848e+06	2.74786e+06	3.74598e+06	5.61185e+06	4.6526e+06	65361	70469.5	68702.1	5.20267e+06	7.11787e+06	4.97234e+06	70271.4	1.166
	C5 H2 Cl O6 P3 S2	positive	Full match	No results	No results	No results	-1.89	349.819	2.149	0	0			3	25	24	DDA for preferred ion	5.52507e+06	6.36378e+06	6.56221e+06	6.39323e+06	7.2913e+06	7.09014e+06	6.7412e+06	4.34627e+06	83979	87159.8	82228.6	5.04304e+06	5.14317e+06	5.33044e+06	4.86966e+06	6.09206e+06	5.20156e+06	4.63568e+06	4.85707e+06	3.6762e+06	4.13511e+06	4.299e+06	4.57354e+06	4.58352e+06	101727	343196	431065	2.36335e+06	1.48509e+06	2.32722e+06	571588	0.786
	C4 H2 Cl O5 P3 S	positive	Full match	No results	No results	No results	-4.2	289.851	2.085	0	0			3	5	5	DDA for preferred ion	2.99527e+06	3.15295e+06	3.41381e+06	4.55807e+06	4.96928e+06	5.17249e+06	4.47429e+06	4.32751e+06	67693.2	73577.6	70306.9	3.8884e+06	4.05389e+06	3.88924e+06	3.52872e+06	3.12289e+06	3.62294e+06	3.52706e+06	3.89544e+06	4.55326e+06	4.13826e+06	4.46751e+06	3.94529e+06	4.1642e+06	142943	547103	534328	6.34094e+06	6.93841e+06	6.33913e+06	595681	0.853
	C24 H37 N4 O4 P3	positive	Full match	No results	No results	No match	-2.53	538.201	12.137	1	0			3	9	8	DDA for preferred ion	78913.6	75900.4	85695.8	79253.7	80792.2	78572.7	79463.7	79597.3	122000	131602	127737	77691.5	84441.5	78921.3	79351.5	78214.5	76969.3	73547.7	76346.3	91162.1	91219.3	85431.1	98253.3	93667.3	74206.1	96217.4	87896.1	6.00505e+06	6.90048e+06	6.03429e+06	97573	0.982
	C10 H18 N10 O6 P2 S	positive	Full match	No results	No results	No results	3.42	468.062	2.294	0	0			3	5	4	DDA for preferred ion	4.57086e+06	3.17043e+06	2.86934e+06	2.84742e+06	2.65031e+06	3.62832e+06	3.24313e+06	6.47925e+06	68096.9	65328.6	62219.3	1.56922e+06	2.93085e+06	1.85747e+06	1.84718e+06	1.40975e+06	2.20787e+06	1.89553e+06	1.12701e+06	2.20984e+06	1.88995e+06	2.13628e+06	1.24782e+06	952783	341465	97265.1	104746	2.19505e+06	2.3661e+06	2.19253e+06	245911	0.578
	C25 H12 N8 O18 S	positive	Full match	No results	No results	No results	0.22	743.999	1.898	0	0			3	30	8	DDA for preferred ion	4.3887e+06	3.2195e+06	1.28905e+06	866489	376805	1.07301e+06	1.49322e+06	6.12977e+06	69051.1	74304.8	75191.9	1.33358e+06	669510	635195	1.58669e+06	891853	1.16816e+06	1.07719e+06	2.26157e+06	875521	818648	939601	1.01356e+06	1.0532e+06	1.14759e+06	256961	201560	1.15513e+06	1.02537e+06	1.18482e+06	256974	0.807
	C29 H43 N O3 S2	positive	Full match	No results	No results	No results	-1.92	517.267	18.44	0	0			3	3	2	DDA for preferred ion	206044	170717	107650	147974	211802	155438	97989.9	400904	476280	95182	168335	99769.4	98291.1	154691	112279	104810	131771	106305	97806.4	115560	99528.8	99858.1	119916	102896	183884	107288	141237	5.8242e+06	6.07398e+06	5.82247e+06	119468	0.647
	C2 H2 Cl O3 P3 S3	positive	Full match	No results	No results	No results	-4.11	297.806	2.099	0	0			3	22	17	DDA for preferred ion	1.93625e+06	1.46807e+06	2.3646e+06	2.40286e+06	2.46165e+06	2.70356e+06	2.44358e+06	3.85802e+06	51103.1	57729.5	56332	3.74694e+06	4.23334e+06	2.74279e+06	4.59786e+06	3.44057e+06	3.48914e+06	3.48541e+06	2.64446e+06	6.13458e+06	6.37239e+06	6.56059e+06	7.08341e+06	7.64317e+06	139749	676971	644087	2.14947e+06	1.60121e+06	2.20697e+06	770520	1.439
	C13 H24 N2 O3	positive	Full match	No results	No results	No results	-2.5	256.178	6.975	0	0			3	22	12	DDA for preferred ion	3.87802e+06	3.7338e+06	4.48654e+06	4.98431e+06	3.82733e+06	4.65582e+06	618647	3.29787e+06	44038.2	45261.3	45230.6	4.56109e+06	3.26107e+06	3.45616e+06	4.09064e+06	3.69654e+06	2.9622e+06	4.37472e+06	3.55463e+06	1.85607e+06	2.06507e+06	2.56745e+06	2.19273e+06	2.63303e+06	134247	129933	149466	3.55128e+06	2.91247e+06	3.63586e+06	151500	0.941
	C24 H44 N4 O4	positive	Full match	No results	No results	No results	-1.99	452.335	7.186	0	0			3	23	18	DDA for preferred ion	143944	3.30209e+06	3.00156e+06	4.97358e+06	415571	210019	760746	3.57859e+06	51147.8	283088	355848	1.4392e+06	635928	1.11159e+06	143914	286903	562054	650167	683833	1.29126e+06	365788	3.97939e+06	1.09115e+06	3.85015e+06	73639.1	68826.7	80759.7	1.28032e+06	1.70714e+06	1.23907e+06	73072	0.342
	C5 H N4 O4 P3 S2	positive	Full match	No results	No results	No match	-4.74	337.864	2.056	2	0			3	10	5	DDA for preferred ion	3.34341e+06	699472	350357	430771	254168	3.91913e+06	1.08167e+06	271348	49286.4	55012.8	54151	2.66888e+06	1.38975e+06	1.5164e+06	1.87667e+06	2.11871e+06	1.875e+06	1.52077e+06	1.79958e+06	768366	3.70298e+06	3.82013e+06	3.89944e+06	3.07567e+06	187104	615643	522496	4.92056e+06	5.34211e+06	4.89631e+06	354297	3.251
	C26 H50 N2 O5 P2	positive	Full match	No results	No results	No results	-4.45	532.317	7.573	0	0			3	6	6	DDA for preferred ion	44409	62291.9	54968.4	50466	54709.4	50343.7	283131	127621	91682.2	47677.2	67384.4	51836.5	233966	65850.1	439855	61713.3	96077.1	1.29078e+06	253658	678053	54969.6	95005.6	5.29704e+06	59954.2	53805.2	48374.8	43411.9	331275	368175	331012	39747.6	3.009
	C25 H58 N9 O10 P	positive	Full match	No results	No results	No results	-2.47	675.403	7.221	0	0			2	21	0	DDA for preferred ion	8.41655e+06	1.03259e+06	1.99443e+06	1.7109e+06	1.90156e+06	2.27265e+06	2.35686e+06	2.39502e+06	416276	439905	544480	2.1997e+06	2.21809e+06	2.74299e+06	1.83802e+06	2.82623e+06	2.07234e+06	1.93186e+06	2.52162e+06	2.37165e+06	2.68541e+06	2.45622e+06	3.80678e+06	3.10567e+06	271669	90826.6	115329	1.26158e+06	1.97766e+06	1.97766e+06	148185	1.035
	C42 H91 N6 O8 P3	positive	Full match	No results	No results	No results	-0.14	900.611	14.035	0	0			3	19	4	DDA for other ion	36285.3	35622.3	37493.9	39437.9	39894.8	39606.3	39399.3	41659.1	32160.1	34845.6	34982.5	42578.9	42830.5	45102.6	47392.3	46557.5	47678.8	49011.1	49296.6	2.03333e+06	2.07876e+06	272572	4.84482e+06	3.43232e+06	64207	66005.1	66798.7	4.06622e+06	4.36435e+06	4.02513e+06	71139.8	1.192
	C20 H16 N2 O2 S2	positive	Full match	No results	No results	No results	-1.51	380.065	2.436	0	0			3	16	11	DDA for preferred ion	4.04666e+06	4.33099e+06	2.71248e+06	3.66104e+06	2.40082e+06	2.91638e+06	4.38623e+06	4.11065e+06	81960.7	47255	49302.6	2.30954e+06	1.44945e+06	2.09972e+06	1.86842e+06	2.54534e+06	1.92116e+06	3.25004e+06	1.54848e+06	1.04226e+06	963994	998063	1.10982e+06	1.62217e+06	120213	305784	321697	2.80177e+06	3.36146e+06	2.75564e+06	257640	0.522
	C44 H95 N6 O9 P3	positive	Full match	No results	No results	No results	0.09	944.637	14.014	0	0			3	16	0	DDA for other ion	36119.5	34605.7	35917.8	37625.4	37963.4	38252	39817.3	39138	31522.9	32448.2	33307.8	39548.1	40983.4	42025.8	44004.6	43071.1	43940.2	44042.1	45244.4	2.04275e+06	1.86316e+06	1.50856e+06	2.96751e+06	2.08525e+06	56631.2	57854.1	58162.7	3.99145e+06	4.02215e+06	3.9879e+06	62177.5	1.151
	C12 H24 N10 O2	positive	Full match	No results	No results	No results	4.55	340.21	2.309	0	0			3	29	6	DDA for preferred ion	1.13834e+06	2.07441e+06	3.40667e+06	3.89715e+06	2.74594e+06	2.23762e+06	2.20246e+06	1.60341e+06	63717.7	62425.8	60999.2	1.90265e+06	1.08303e+06	1.58889e+06	474744	711226	2.16445e+06	2.14597e+06	1.73994e+06	2.13872e+06	2.94682e+06	2.10316e+06	1.82804e+06	1.40918e+06	796224	345977	282097	1.48534e+06	1.61628e+06	1.45571e+06	564220	0.75
	C17 H31 N3 O4	positive	Full match	No results	No results	No results	-1.95	341.231	7.124	0	0			3	10	8	DDA for preferred ion	1.36326e+06	1.2803e+06	1.0713e+06	1.06102e+06	871971	1.08852e+06	1.24443e+06	881953	42640.1	41467.3	37635.2	1.56815e+06	1.33619e+06	1.41737e+06	1.45271e+06	1.63339e+06	1.6872e+06	1.50259e+06	1.55085e+06	499794	744264	961431	2.19181e+06	3.08234e+06	73694.6	62585.5	66286.8	1.06167e+06	926866	1.06801e+06	105809	1.414
	C28 H38 N3 O2 P	positive	Full match	No results	No results	No results	-0.97	479.27	7.575	0	0			3	20	14	DDA for preferred ion	42606	67968.4	52193.6	51737.5	103519	396670	182124	124617	346238	61606.8	183630	54441.1	75260.8	58451.2	188579	139495	128975	520672	62361.7	313046	106663	250136	3.2812e+06	84329.7	72216.3	299091	229463	156850	122074	160456	56801.8	1.191
	C30 H55 N5 O5	positive	Full match	No results	No results	No results	-1.91	565.419	7.249	0	0			3	9	5	DDA for preferred ion	119380	216831	948155	2.57818e+06	267776	232130	613293	1.26472e+06	43075.5	43960.2	42590	1.03814e+06	442236	508544	127449	398849	167667	349054	278178	526651	208578	968108	638115	1.18191e+06	44155.6	42303.5	38888.6	723015	786080	726071	34326	0.849
	C35 H67 N10 O4 P	negative	Full match	No results	No results	No match	0.62	722.509	19.174	4	0			2	26	0	DDA for preferred ion	1.28125e+09	1.84227e+09	1.46965e+09	2.02125e+09	1.78022e+09	2.09228e+09	1.92637e+09	1.94555e+09	1.56109e+07	2.99747e+08	1.40367e+09	3.28296e+08	1.42647e+09	1.43142e+09	1.84719e+09	2.78595e+09	4.15609e+08	5.01552e+08	1.12756e+09	1.3419e+09	1.47229e+09	1.67672e+09	2.10057e+09	2.36488e+09	3.01437e+09	3.73699e+09	6.65216e+08	2.01908e+09	2.01908e+09	2.30752e+08	8.11954e+09	0.678
	C10 H17 N5 O11 P2	negative	Full match	No results	No results	No results	-1.07	445.039	0.907	0	0			4	8	4	DDA for preferred ion	5.71853e+07	5.77563e+08	9.43827e+08	7.78346e+08	8.55566e+08	8.17982e+08	5.59802e+08	4.01564e+08	1.65603e+06	806087	629584	9.71565e+08	1.06966e+09	1.0996e+09	1.07128e+09	9.72217e+08	1.00334e+09	9.92895e+08	8.38932e+08	1.15613e+09	1.07657e+09	1.10294e+09	1.05537e+09	7.73104e+08	1.16416e+09	9.04484e+08	9.47547e+08	6.73252e+08	6.61118e+08	7.16484e+08	6.56536e+08	1.472
	C36 H66 N8 O7	negative	Full match	No results	No results	No match	4.71	722.509	18.242	4	0			4	26	17	DDA for preferred ion	3.40294e+08	3.34229e+08	1.46702e+08	3.993e+08	2.77709e+08	1.91064e+08	4.25936e+08	3.1723e+08	5.8456e+07	3.05529e+07	1.23976e+08	2.05972e+08	4.35121e+08	4.30881e+08	4.31294e+08	4.98565e+08	3.27502e+08	2.55703e+08	2.34253e+08	9.95137e+07	1.2477e+08	3.10123e+08	4.50359e+08	4.92796e+08	4.20874e+08	4.8758e+08	7.3646e+08	4.05776e+08	3.22723e+08	3.06601e+08	4.3477e+08	1.164
	C6 H11 N4 O3 P S	negative	Full match	No results	No results	No match	-0.73	250.029	0.963	1	0			4	9	8	DDA for preferred ion	2.56119e+08	2.37997e+08	3.3595e+08	3.50804e+08	2.43535e+08	2.85592e+08	3.21866e+08	3.31296e+08	53663	44055.4	47997.4	4.5997e+08	4.1597e+08	3.79482e+08	5.0155e+08	4.40411e+08	3.67599e+08	4.40028e+08	3.7066e+08	4.21218e+08	4.37985e+08	3.6698e+08	4.17474e+08	4.03631e+08	3.90549e+08	4.44449e+08	4.02212e+08	3.20625e+08	3.69466e+08	3.06826e+08	3.41329e+08	1.409
	C10 H18 N5 O14 P3	negative	Full match	No results	No results	No results	-1.92	525.005	0.904	0	0			4	11	4	DDA for preferred ion	2.30221e+08	9.78658e+07	2.06006e+08	6.60718e+07	4.71678e+08	2.30238e+08	3.63214e+07	5.83822e+07	1.86525e+06	63255.1	415368	2.24393e+08	2.87594e+08	4.11664e+08	3.25378e+08	4.13609e+08	3.45208e+08	2.40559e+08	1.15674e+08	1.54531e+08	1.12066e+08	1.7587e+08	1.83627e+08	5.46904e+07	1.40539e+08	2.30571e+08	1.11578e+08	1.87035e+08	1.78981e+08	1.97712e+08	1.81227e+08	2.017
	C4 H8 N4 O7 S2	negative	Full match	No results	No results	No results	4.53	287.985	0.973	0	0			4	13	11	DDA for preferred ion	1.92387e+08	1.7857e+08	2.59858e+08	2.82847e+08	1.77773e+08	2.12083e+08	2.54696e+08	2.72235e+08	38276.3	31789.8	34690.1	3.64052e+08	3.29479e+08	2.81917e+08	4.07358e+08	3.45249e+08	2.76431e+08	3.53211e+08	2.88466e+08	3.20896e+08	3.2609e+08	2.52629e+08	3.0661e+08	3.03034e+08	2.75933e+08	3.60936e+08	3.03972e+08	2.52293e+08	3.03974e+08	2.37013e+08	2.74159e+08	1.445
	C10 H9 Cl3 N4 O4	negative	Full match	No results	No results	No results	-4.8	353.967	6.525	0	0			4	17	8	DDA for preferred ion	7.56695e+07	8.44058e+06	1.52142e+06	1.33041e+06	284023	234320	612400	1.68037e+08	279901	181963	38904.7	53861.4	150487	194440	182883	142809	108778	52774	54598.6	2.35517e+08	2.55979e+08	1.54511e+08	3.25346e+08	4.52111e+08	3.12135e+08	1.96496e+08	2.95041e+08	1.25764e+08	1.0575e+08	1.18278e+08	1.23513e+08	0.088
	C2 H8 N8 O4 S2	negative	Full match	No results	No results	No results	-0.46	272.011	0.966	0	0			4	7	7	DDA for preferred ion	2.99363e+08	3.45134e+08	2.84166e+08	3.20737e+08	2.9306e+08	2.9227e+08	3.23417e+08	2.92302e+08	66910.9	54822.5	69038.4	3.3585e+08	3.22156e+08	3.17957e+08	3.20805e+08	3.43421e+08	3.46108e+08	3.41476e+08	3.24674e+08	2.43802e+08	2.38983e+08	2.27224e+08	1.98899e+08	2.52187e+08	2.37535e+08	2.28639e+08	2.67585e+08	2.69373e+08	3.05295e+08	3.02783e+08	2.70318e+08	1.115
	C20 H17 Cl N O11 P3	negative	Full match	No results	No results	No results	-0.67	574.97	0.974	0	0			4	10	10	DDA for other ion	2.0217e+08	1.58147e+08	2.54962e+08	2.53589e+08	1.64495e+08	1.60051e+08	2.19088e+08	2.55467e+08	25439.5	21039.6	22889.7	3.19963e+08	2.67945e+08	2.34514e+08	3.20965e+08	7.56649e+06	2.38875e+08	2.30957e+08	2.10404e+08	2.14401e+08	2.52595e+08	2.04846e+08	2.10903e+08	2.37925e+08	2.33391e+08	2.65842e+08	2.70936e+08	2.15513e+08	2.69703e+08	2.31032e+08	2.2821e+08	1.124
	C8 H19 N2 O15 P S	negative	Full match	No results	No results	No results	-2.02	446.023	0.904	0	0			4	5	5	DDA for preferred ion	2.85519e+08	1.58166e+08	6.28044e+07	8.12193e+07	5.81141e+07	5.25839e+07	5.82449e+07	3.06881e+08	58061.3	46845.4	52587	8.80681e+07	6.64365e+07	5.59133e+07	7.52342e+07	7.0449e+07	6.48849e+07	6.80692e+07	8.10294e+07	7.81071e+07	8.3539e+07	1.15477e+08	5.34349e+07	1.5826e+08	4.59601e+07	2.04481e+08	9.16005e+07	1.1321e+08	1.00659e+08	1.05893e+08	1.11315e+08	0.962
	C5 H5 N4 O3 P	negative	Full match	No results	No match	No match	-4.66	200.009	0.909	7	0			4	6	6	DDA for other ion	2.33067e+08	1.53773e+08	6.0425e+07	7.93703e+07	5.78732e+07	5.15976e+07	5.45332e+07	2.95724e+08	23690	19236.4	21612.4	8.61615e+07	6.627e+07	5.52824e+07	7.41278e+07	6.99985e+07	6.39732e+07	6.74902e+07	8.04687e+07	7.8626e+07	8.3482e+07	1.15673e+08	5.33878e+07	1.60558e+08	4.67449e+07	2.00816e+08	8.9927e+07	1.07621e+08	9.50711e+07	1.00031e+08	1.05904e+08	0.984
	C6 H16 O13 P2	negative	Full match	No results	No results	No results	-1.52	358.006	0.899	0	0			4	2	2	DDA for preferred ion	4.46861e+07	2.18744e+08	1.67629e+08	1.37485e+08	3.27408e+07	1.45027e+08	2.83735e+08	2.3103e+08	23625	19200.2	21590.4	1.25373e+08	5.20314e+07	8.05251e+07	1.60188e+08	8.29745e+07	7.46409e+07	1.10751e+08	1.72224e+08	7.48257e+06	1.11331e+07	4.91717e+07	1.29693e+08	6.19198e+06	2.03868e+07	8.19756e+07	1.31995e+08	1.1857e+08	1.21056e+08	1.23879e+08	1.17614e+08	0.62
	C2 H4 N5 O4 P	negative	Full match	No results	No results	No results	4.45	193.001	1.033	0	0			4	24	17	DDA for preferred ion	1.62577e+08	2.3146e+08	3.17313e+08	2.01013e+08	2.57076e+08	2.00041e+08	1.75612e+08	1.57879e+08	679055	796531	504050	2.43422e+08	2.51753e+08	2.71699e+08	2.38885e+08	2.46429e+08	2.68438e+08	2.43874e+08	2.35865e+08	1.63853e+08	1.70359e+08	1.67196e+08	1.56451e+08	1.51918e+08	1.56091e+08	1.40204e+08	1.69114e+08	1.35358e+08	1.94957e+08	1.82399e+08	1.4867e+08	1.223
	C13 H19 N5 O15 S	negative	Full match	No results	No results	No results	0.97	517.06	0.907	0	0			4	4	3	DDA for preferred ion	1.81396e+07	1.22743e+08	8.07279e+07	2.93554e+07	1.3217e+07	7.47082e+07	2.75567e+08	1.43764e+08	46117.4	37387.9	41939.2	4.60464e+07	2.77339e+07	3.27244e+07	1.85255e+07	2.98683e+07	3.14449e+07	2.05668e+07	2.81643e+07	3.3491e+07	3.58748e+07	3.67763e+07	5.51717e+07	3.59897e+07	2.96175e+07	3.61711e+07	3.37799e+07	4.90789e+07	4.85409e+07	5.17675e+07	4.80436e+07	0.373
	C5 H6 N4 O9 S	negative	Full match	No results	No results	No results	-2.03	297.985	0.908	0	0			4	2	0	DDA for preferred ion	5.21418e+07	2.25654e+08	1.72696e+08	1.41368e+08	3.24497e+07	1.48752e+08	2.71267e+08	2.35619e+08	42332.5	34329.7	38520.1	1.27457e+08	5.32655e+07	8.23309e+07	1.62103e+08	8.36983e+07	7.62122e+07	1.11228e+08	1.72543e+08	7.4423e+06	1.07644e+07	4.90442e+07	1.28656e+08	6.21444e+06	1.98715e+07	8.07761e+07	1.11776e+08	1.15763e+08	1.14848e+08	1.16134e+08	1.15333e+08	0.606
	C3 H3 N2 O12 P	negative	Full match	No results	No results	No results	2.97	289.943	1.663	0	0			2	21	0	DDA for preferred ion	4.86753e+07	3.94026e+06	9.76295e+06	4.78898e+07	6.43725e+07	1.35616e+07	3.00518e+07	5.81258e+06	2.21773e+06	6.94055e+06	1.9719e+07	4.55564e+07	1.07483e+06	6.62991e+07	6.77534e+07	3.46098e+07	3.56971e+07	7.62118e+07	3.44076e+06	3.15728e+07	1.21861e+08	948714	7.4192e+07	1.92846e+08	2.11448e+07	7.38321e+07	1.76928e+06	2.44955e+07	2.86299e+07	2.3317e+08	2.3317e+08	1.863
	C11 H22 N2 O6 S	negative	Full match	No results	No results	No match	-1.71	310.119	1.433	12	0			4	23	16	DDA for preferred ion	7.09594e+07	8.47448e+07	6.04184e+07	3.78412e+07	1.76034e+07	3.88805e+07	2.57832e+08	1.35049e+08	26270.3	22574.3	20072.4	4.76844e+07	8.27944e+07	6.79046e+07	1.07142e+08	5.15581e+07	4.41059e+07	4.46419e+07	4.34192e+07	2.02055e+07	1.7682e+07	1.62552e+07	1.41946e+07	1.53735e+07	5.59997e+06	3.67588e+07	5.02867e+07	5.29642e+07	4.40912e+07	3.74478e+07	5.32162e+07	0.755
	C16 H23 N6 O3 P3 S	negative	Full match	No results	No results	No results	0.74	472.077	0.942	0	0			4	6	5	DDA for preferred ion	1.24428e+06	6.96903e+07	1.01087e+08	1.15486e+08	5.13391e+07	8.57909e+07	9.00301e+07	3.06091e+07	33228.2	26761.2	29091.7	1.08952e+08	1.06209e+08	9.91101e+07	1.1356e+08	8.94314e+07	8.41926e+07	1.10615e+08	1.27344e+08	2.07785e+08	2.03885e+08	1.93887e+08	1.97424e+08	2.22385e+08	2.19184e+08	8.14255e+07	1.8049e+08	8.71647e+07	7.688e+07	8.56727e+07	8.40695e+07	1.384
	C8 H14 N6 O5 S	negative	Full match	No results	No results	No results	2.96	306.076	0.872	0	0			4	5	3	DDA for preferred ion	1.09577e+08	1.47326e+08	9.35867e+07	9.56109e+07	6.88066e+07	9.85657e+07	8.33729e+07	9.44707e+07	72849.3	73719.6	65085.4	1.48995e+08	1.33493e+08	1.66523e+08	1.82656e+08	2.13209e+08	1.14808e+08	1.29875e+08	1.46932e+08	9.3776e+07	1.04269e+08	1.08656e+08	1.19724e+08	1.27004e+08	7.78999e+07	1.30675e+08	1.08374e+08	9.55562e+07	9.14669e+07	9.89313e+07	9.3102e+07	1.557
	C8 H12 Cl3 N O9	negative	Full match	No results	No results	No results	-2.33	370.957	6.288	0	0			4	2	1	DDA for preferred ion	8.65237e+07	9.59616e+06	2.05001e+06	1.77865e+06	324632	73112.6	191539	1.63696e+08	27720.1	24741.7	24973	24691.6	24177.1	24371.6	32520.2	25133.1	38302.5	24884.7	24480.4	1.82457e+08	1.87911e+08	1.58627e+08	1.82851e+08	2.13504e+08	1.84861e+08	1.68408e+08	1.88787e+08	1.07324e+08	1.05275e+08	1.08941e+08	1.061e+08	0.013
	C12 H11 O4 P	negative	Full match	No results	No results	No results	-2.87	250.039	6.213	0	0			4	6	6	DDA for preferred ion	213022	158268	261318	193029	188387	175983	2.09328e+08	2.91278e+07	328295	224785	184562	182407	161358	162750	166263	182342	162253	184306	164330	216047	179578	273466	251491	189180	190915	236010	262870	1.27068e+07	1.16548e+07	1.32742e+07	1.2167e+07	0.814
	C3 H7 N7 O4 S	negative	Full match	No results	No results	No results	-2.11	237.028	0.994	0	0			4	20	12	DDA for preferred ion	2.39159e+08	1.02309e+08	1.56215e+08	1.25086e+08	1.18333e+08	9.94281e+07	1.05878e+08	9.72373e+07	29771.3	24148.9	26247.9	9.78865e+07	1.98783e+08	8.61722e+07	8.02473e+07	1.12998e+08	6.89556e+07	9.55736e+07	8.19054e+07	1.04995e+08	7.60244e+07	8.24078e+07	6.66443e+07	8.33948e+07	7.88728e+07	9.04829e+07	7.95163e+07	9.18569e+07	9.012e+07	1.12513e+08	8.63458e+07	0.811
	C7 H7 Cl N4 O4 S2	negative	Full match	No results	No results	No results	-3.13	309.959	6.533	0	0			4	28	10	DDA for preferred ion	3.45144e+07	4.12084e+06	758864	686326	140113	45503.2	309535	8.30254e+07	42140.7	31895.2	30700.4	48140.1	45608.3	84090.3	95570.7	48476.6	59734.2	66290.5	50048.8	1.30299e+08	1.39893e+08	8.7218e+07	1.83737e+08	2.52853e+08	1.82663e+08	1.12886e+08	1.75292e+08	6.30001e+07	5.03845e+07	6.02223e+07	6.17058e+07	0.076
	C4 H16 N3 P3	negative	Full match	No results	No results	No results	0.48	199.056	1.027	0	0			4	21	15	DDA for preferred ion	1.85211e+08	2.03785e+08	2.08069e+08	1.81181e+08	1.74663e+08	1.76032e+08	1.61594e+08	1.66267e+08	55239.4	266622	49112.9	1.57229e+08	1.79595e+08	1.74197e+08	1.63967e+08	1.73139e+08	1.40115e+08	1.80135e+08	1.50003e+08	1.5122e+08	1.49054e+08	1.57879e+08	1.4118e+08	1.43435e+08	1.13245e+08	1.00903e+08	1.41022e+08	9.7133e+07	1.30233e+08	1.28826e+08	1.0218e+08	0.944
	C11 H15 N2 O14 P	negative	Full match	No results	No results	No match	2.36	430.027	0.893	1	0			4	6	5	DDA for preferred ion	4.87729e+07	1.15896e+08	7.41486e+07	7.6309e+07	1.53866e+07	6.69026e+07	1.68559e+08	1.63665e+08	49413.4	40246.7	45356.9	4.69552e+07	2.35084e+07	3.9104e+07	9.46017e+07	3.10306e+07	4.28126e+07	6.42702e+07	1.04923e+08	2.46738e+06	3.77826e+06	1.93167e+07	4.39705e+07	2.50596e+06	7.05886e+06	4.02021e+07	7.39748e+07	5.49261e+07	5.55569e+07	6.02114e+07	5.32574e+07	0.597
	C3 H4 N10	negative	Full match	No results	No results	No results	1.05	180.062	0.984	0	0			4	11	4	DDA for preferred ion	1.85917e+08	9.36723e+07	5.88596e+07	7.30873e+07	6.12805e+07	7.3261e+07	7.75242e+07	1.60533e+08	1.36233e+06	1.4522e+06	1.40505e+06	4.63379e+07	7.56347e+07	5.13695e+07	6.606e+07	5.4215e+07	4.19759e+07	4.83263e+07	5.21043e+07	7.31783e+07	4.45522e+07	5.51784e+07	4.67723e+07	2.84183e+07	5.85294e+07	1.03582e+08	7.87324e+07	6.04736e+07	6.50423e+07	6.54471e+07	6.08186e+07	0.686
	C6 H9 Cl O7	negative	Full match	No results	No results	No match	-3.59	228.003	1.147	2	0			4	29	12	DDA for preferred ion	5.19716e+07	7.10131e+07	6.24229e+07	8.06188e+07	6.88923e+07	6.03967e+07	7.55769e+07	5.6122e+07	1.03934e+06	687179	614583	8.03658e+07	6.70965e+07	3.26567e+07	3.89794e+07	7.74515e+07	5.53717e+07	6.3281e+07	8.92352e+07	4.10057e+07	3.60527e+07	3.57766e+07	2.99214e+07	4.71092e+07	3.81224e+07	4.28343e+07	2.88223e+07	1.12579e+08	1.37419e+08	1.33161e+08	1.06464e+08	0.993
	C16 H26 N4 O17 P2	negative	Full match	No results	No results	No results	-0.94	608.076	0.902	0	0			4	4	4	DDA for preferred ion	2.81532e+07	7.26981e+07	2.36271e+07	2.15448e+07	265973	1.91536e+07	4.68736e+07	1.53363e+08	23742.3	19248.7	21592.3	1.64658e+07	322186	1.94737e+06	1.94017e+07	1.33934e+07	1.20096e+07	9.4666e+06	2.79145e+07	321865	302815	2.59789e+06	1.18008e+07	322409	308845	2.88355e+07	2.12937e+07	2.74065e+07	2.73549e+07	2.90866e+07	2.68565e+07	0.491
	C H3 Cl N5 O2 P	negative	Full match	No results	No results	No results	3.58	182.972	0.968	0	0			4	18	18	DDA for preferred ion	9.42387e+07	1.46643e+08	9.53323e+07	1.09995e+08	1.06314e+08	1.11079e+08	1.23625e+08	8.68891e+07	24086.3	26616.3	21730.9	8.78964e+07	8.8347e+07	9.05833e+07	6.65501e+07	9.66866e+07	1.07129e+08	9.78572e+07	9.6395e+07	4.2379e+07	5.5778e+07	4.34344e+07	5.49232e+07	4.57906e+07	3.97088e+07	4.57815e+07	7.50322e+07	7.06485e+07	9.49098e+07	9.61627e+07	6.96319e+07	0.864
	C29 H30 N5 O16 P S	negative	Full match	No results	No match	No match	-0.24	767.114	1.297	2	0			4	18	7	DDA for preferred ion	6.65603e+07	1.78248e+08	8.97489e+07	1.28643e+08	7.85771e+07	7.49955e+07	1.41282e+08	1.37116e+08	248814	108665	117681	6.02333e+07	3.99876e+07	5.08425e+07	4.22197e+07	3.3361e+07	4.00606e+07	5.7882e+07	3.27329e+07	3.68235e+07	3.79508e+07	4.02871e+07	6.155e+07	5.34362e+07	3.92509e+07	5.17478e+07	4.287e+07	8.30654e+07	9.42581e+07	7.95674e+07	8.81798e+07	0.377
	C10 H14 N2 O8	negative	Full match	No results	No results	No results	-1.52	290.075	0.837	0	0			4	4	4	DDA for preferred ion	6.07387e+07	7.41462e+07	6.72715e+07	8.52354e+07	5.89288e+07	6.17843e+07	1.01729e+08	8.35335e+07	52069.6	41961.7	46083.1	8.27742e+07	9.78376e+07	9.2023e+07	1.43175e+08	8.6231e+07	8.91774e+07	1.01466e+08	1.01018e+08	6.27203e+07	8.12514e+07	6.90218e+07	7.42735e+07	7.08038e+07	6.14141e+07	6.90153e+07	7.83043e+07	6.44792e+07	6.73557e+07	6.98773e+07	6.36607e+07	1.343
	C14 H22 N3 P3	negative	Full match	No results	No results	No match	-3.88	325.101	0.906	2	0			4	4	4	DDA for preferred ion	1.22527e+07	6.84631e+07	6.80693e+07	8.65215e+07	4.43568e+07	6.34616e+07	6.66204e+07	8.24848e+07	241801	51159.6	42801.7	7.97397e+07	8.00611e+07	8.93403e+07	8.56983e+07	7.38776e+07	7.47599e+07	8.17187e+07	8.28163e+07	8.95468e+07	9.39494e+07	9.92164e+07	8.87996e+07	1.0333e+08	1.03629e+08	8.04369e+07	1.44211e+08	5.85036e+07	5.98263e+07	6.25936e+07	5.75152e+07	1.201
	C6 H6 N2 O5	negative	Full match	No results	No results	No results	3.22	186.028	0.935	0	0			4	7	7	DDA for preferred ion	1.22768e+08	8.22021e+07	9.08375e+07	9.07114e+07	8.66917e+07	7.86853e+07	6.87309e+07	1.01155e+08	125913	154219	102951	1.14197e+08	8.70192e+07	1.06812e+08	1.10548e+08	1.18499e+08	1.32849e+08	1.38763e+08	1.24028e+08	7.82955e+07	7.33357e+07	8.52576e+07	1.14308e+08	8.21519e+07	9.30822e+07	7.85575e+07	9.86069e+07	8.51223e+07	8.21342e+07	9.36576e+07	8.14452e+07	1.312
	C3 H5 N3 O4 P2	negative	Full match	No results	No results	No results	-2.27	208.975	1.035	0	0			4	23	16	DDA for preferred ion	1.01867e+08	1.0209e+08	1.12223e+08	1.09311e+08	9.59187e+07	1.06354e+08	7.04916e+07	1.14052e+08	64580.7	52329.3	56887.5	1.21503e+08	9.00853e+07	1.13405e+08	1.30035e+08	1.08642e+08	1.04154e+08	1.05522e+08	9.44545e+07	1.12021e+08	1.12867e+08	1.03324e+08	1.15067e+08	1.09134e+08	1.07906e+08	1.01916e+08	1.0587e+08	6.45704e+07	9.20905e+07	8.45536e+07	7.09752e+07	1.027
	C5 H9 N3 O5 P2	negative	Full match	No results	No results	No results	-0.31	253.002	1.003	0	0			4	28	17	DDA for preferred ion	1.35198e+08	6.41058e+07	7.71191e+07	8.68733e+07	7.36001e+07	4.15575e+07	4.74678e+07	6.8772e+07	48173.1	38860.9	41826.3	6.49278e+07	9.16216e+07	4.10304e+07	7.13882e+07	8.55406e+07	6.72593e+07	6.15383e+07	4.43625e+07	9.48587e+07	8.52641e+07	6.62044e+07	7.92792e+07	7.0709e+07	7.14864e+07	1.07804e+08	8.31525e+07	6.65296e+07	6.43941e+07	8.81499e+07	6.12952e+07	0.928
	C37 H34 N5 O9 P3	negative	Full match	No results	No match	No match	-0.49	785.157	4.832	3	0			4	2	1	DDA for preferred ion	1.2646e+08	3.55257e+07	2.79973e+07	3.5746e+07	2.81386e+07	2.16166e+07	2.56058e+07	2.26861e+07	20946.7	22805.9	23527.8	1.65704e+07	1.64238e+07	2.40727e+07	2.05069e+07	2.21865e+07	1.75936e+07	1.736e+07	1.681e+07	1.08268e+07	1.02851e+07	1.62262e+07	2.70778e+07	2.50445e+07	1.27527e+07	3.34819e+07	8.05209e+07	8.26848e+07	8.2169e+07	8.16331e+07	8.2881e+07	0.623
	C4 H15 N4 O7 P S	negative	Full match	No results	No results	No results	-0.63	294.04	1.005	0	0			4	12	11	DDA for preferred ion	6.64418e+07	6.86504e+07	7.7934e+07	7.69982e+07	7.12803e+07	6.82999e+07	6.81742e+07	8.92725e+07	39079.9	32162.8	35298.6	1.08317e+08	8.46255e+07	8.43305e+07	1.28788e+08	9.96057e+07	6.57331e+07	8.5993e+07	6.90543e+07	9.51285e+07	1.13224e+08	7.74513e+07	1.07281e+08	9.67707e+07	8.24794e+07	9.2445e+07	1.12307e+08	6.75224e+07	7.74986e+07	8.24679e+07	6.65e+07	1.219
	C3 H12 N4 S2	negative	Full match	No results	No results	No results	-1.26	168.05	1.013	0	0			4	27	17	DDA for preferred ion	7.68318e+07	1.28492e+08	1.33742e+08	1.1986e+08	1.04194e+08	1.06277e+08	1.4346e+08	1.08945e+08	304494	182970	153613	9.49513e+07	1.0501e+08	1.29447e+08	1.13064e+08	1.03276e+08	8.42939e+07	9.33212e+07	8.65245e+07	7.18799e+07	6.81941e+07	7.25636e+07	6.1719e+07	5.4924e+07	5.97525e+07	5.68188e+07	4.98831e+07	5.37843e+07	7.66338e+07	7.47619e+07	5.88466e+07	0.866
	C8 H12 N3 O7 P	negative	Full match	No results	No results	No results	4.64	293.043	1.005	0	0			4	17	16	DDA for preferred ion	5.00684e+07	6.64308e+07	7.59663e+07	7.41241e+07	7.08885e+07	6.53485e+07	6.46355e+07	8.53651e+07	40424.3	33205.1	36372.8	9.98918e+07	8.12572e+07	7.73119e+07	1.23361e+08	9.36593e+07	6.54794e+07	8.25532e+07	6.41245e+07	8.32173e+07	1.08988e+08	7.11303e+07	8.10457e+07	1.0293e+08	7.60968e+07	9.67958e+07	9.00672e+07	5.85314e+07	8.04579e+07	7.64336e+07	6.11507e+07	1.193
	C4 H10 N10 O3 S	negative	Full match	No results	No results	No match	-0.83	278.066	0.999	1	0			4	11	11	DDA for preferred ion	9.31983e+07	7.06539e+07	1.07125e+08	1.03698e+08	9.40218e+07	9.11193e+07	8.84697e+07	9.26358e+07	31930	26315.7	28922.1	1.13003e+08	9.40715e+07	1.02654e+08	1.21541e+08	1.14759e+08	8.45485e+07	1.05331e+08	9.30403e+07	5.96771e+07	7.19565e+07	6.2826e+07	5.37051e+07	7.11363e+07	6.05663e+07	7.02994e+07	8.44724e+07	7.41912e+07	9.17876e+07	8.94083e+07	7.55137e+07	1.119
	C4 H14 N4 O2 S2	negative	Full match	No results	No results	No match	-0.86	214.056	1.027	1	0			4	27	17	DDA for preferred ion	7.19688e+07	1.23196e+08	1.2703e+08	1.12467e+08	9.74314e+07	1.01581e+08	1.34736e+08	1.02339e+08	250048	138695	107103	8.78417e+07	9.98894e+07	1.2014e+08	1.0311e+08	9.33675e+07	7.75834e+07	8.56582e+07	7.87772e+07	6.53358e+07	6.10987e+07	6.63555e+07	5.60536e+07	4.89773e+07	5.37356e+07	5.13788e+07	4.63136e+07	4.8154e+07	6.78229e+07	6.69562e+07	5.24275e+07	0.844
	C3 H5 N5 O5 S2	negative	Full match	No results	No results	No results	-4.72	254.972	1.173	0	0			4	27	20	DDA for preferred ion	3.71725e+07	3.81488e+07	4.90828e+07	6.54763e+07	5.59597e+07	4.61733e+07	5.28375e+07	5.11398e+07	2.16351e+06	1.85775e+06	1.82741e+06	7.70852e+07	5.44678e+07	3.69527e+07	5.62426e+07	6.96068e+07	5.45913e+07	6.25612e+07	6.40835e+07	5.83103e+07	4.81713e+07	4.66119e+07	4.69085e+07	5.70681e+07	5.18636e+07	5.688e+07	4.43168e+07	7.9326e+07	1.03221e+08	1.07764e+08	7.16638e+07	1.185
	C11 H24 O17 P2	negative	Full match	No results	No results	No results	-1.6	490.048	0.895	0	0			4	5	5	DDA for preferred ion	3.39632e+07	1.00463e+08	6.46375e+07	5.10469e+07	1.27876e+07	5.3377e+07	1.09806e+08	1.09624e+08	51812.3	42073.3	47271.6	4.37031e+07	2.18204e+07	3.39257e+07	6.21084e+07	2.96565e+07	2.82524e+07	4.10366e+07	5.41247e+07	2.4254e+06	3.70212e+06	1.71301e+07	4.12551e+07	2.4323e+06	6.58213e+06	3.42095e+07	4.0135e+07	4.54896e+07	4.64539e+07	4.97365e+07	4.4416e+07	0.635
	C13 H20 N8 O5 S2	negative	Full match	No results	No results	No results	-4.9	432.098	0.956	0	0			4	11	7	DDA for preferred ion	3.04306e+07	2.98126e+07	4.69844e+07	3.8271e+07	3.94622e+07	4.69304e+07	3.48339e+07	4.5046e+07	37859.6	30683.9	33074.6	6.35955e+07	5.05061e+07	5.82054e+07	6.32249e+07	5.00637e+07	5.91803e+07	5.27353e+07	4.83379e+07	8.20935e+07	9.62176e+07	8.0967e+07	8.47419e+07	8.19825e+07	8.70458e+07	5.86722e+07	6.68795e+07	4.33405e+07	4.4623e+07	4.91117e+07	4.22232e+07	1.427
	C13 H7 N10 O4 P	negative	Full match	No results	No results	No results	-2.57	398.038	1.428	0	0			4	29	8	DDA for preferred ion	1.22588e+08	5.32608e+07	2.45638e+07	2.80584e+07	1.48384e+07	1.7419e+07	3.60894e+07	6.22375e+07	48542.9	40815.9	35550.3	1.91621e+07	1.74176e+07	1.48101e+07	2.19189e+07	2.17645e+07	1.54211e+07	1.38674e+07	1.71636e+07	1.55059e+07	1.89022e+07	1.68086e+07	1.46222e+07	2.3843e+07	6.42524e+06	4.49876e+07	1.90324e+07	7.71299e+07	7.02274e+07	8.48227e+07	7.30067e+07	0.539
	C24 H38 N9 O2 P	negative	Full match	No results	No results	No match	4.75	515.291	6.76	3	0			4	6	2	DDA for preferred ion	588474	1.98036e+06	1.05815e+06	446941	332156	1.08607e+06	7.86056e+06	2.88186e+06	180289	64200.8	36972.3	1.32934e+06	6.36725e+06	734703	1.49685e+07	1.51758e+06	2.91838e+06	3.50018e+07	6.76584e+06	2.00172e+07	463746	1.98674e+06	9.86999e+07	1.16001e+06	1.42588e+06	1.75896e+07	261505	1.15832e+07	1.12041e+07	1.15955e+07	1.14597e+07	4.331
	C26 H18 Br Cl4 N2 O P	negative	Full match	No results	No results	No results	0.16	623.91	6.276	0	0			4	10	8	DDA for preferred ion	6.01267e+06	17801.7	14779.3	15047.8	14570.8	14642.6	17726.8	3.40737e+07	15877.5	14231.2	14425.3	14726.9	14719.4	14905.4	15556.1	15512.5	14985.3	15502	15321.5	5.19443e+07	5.93457e+07	3.8993e+07	5.98056e+07	9.89535e+07	5.8942e+07	5.6831e+07	9.15895e+07	1.17727e+07	1.28274e+07	1.07456e+07	1.24877e+07	0.925
	C13 H13 O4 P	negative	Full match	No results	No results	No match	-1.27	264.055	6.48	3	0			4	7	2	DDA for preferred ion	23886.8	17509.8	16622.5	16313.3	15610.2	16328.1	9.59701e+07	9.92828e+06	44523.7	27014.5	30767.3	16399.8	15603.7	15448.8	19882.5	15247.9	22974.9	16668	15151.4	21887.6	22479.1	33617.8	21506.1	22243.2	19989.5	19042.8	20067	4.76944e+06	4.56729e+06	4.77885e+06	4.69456e+06	0.938
	C19 H22 N5 O16 P	negative	Full match	No results	No match	No match	0.12	607.08	0.9	8	0			4	8	5	DDA for preferred ion	5.50324e+07	4.73035e+07	3.26448e+07	5.00037e+07	5.66889e+07	5.65652e+07	1.83633e+07	5.92653e+07	593968	22530.3	104420	7.51088e+07	8.82972e+07	7.4589e+07	6.4133e+07	6.20024e+07	8.06241e+07	7.11163e+07	6.32428e+07	8.159e+07	8.77107e+07	8.67144e+07	6.73689e+07	9.07863e+07	9.45916e+07	7.07038e+07	8.99939e+07	5.84614e+07	5.30248e+07	5.91801e+07	5.64951e+07	1.387
	C41 H79 N6 O11 P	negative	Full match	No results	No results	No match	1.08	862.555	18.571	4	0			3	23	15	DDA for preferred ion	978254	788954	2.70565e+06	9.63306e+07	1.44767e+06	436570	4.4084e+06	1.95573e+06	246753	480425	399913	1.63171e+06	982324	477832	281652	588921	1.52219e+06	2.1151e+06	1.25538e+06	3.14592e+06	2.95508e+06	1.80163e+06	2.6553e+06	5.90679e+06	1.91764e+06	9.00872e+06	9.92237e+06	1.78362e+06	2.31655e+06	1.84393e+06	1.09144e+06	0.657
	C5 H5 N5 O5	negative	Full match	No results	No results	No results	4.03	215.03	1.029	0	0			4	15	8	DDA for preferred ion	5.03883e+07	4.95329e+07	5.78438e+07	5.49837e+07	5.40587e+07	4.91291e+07	4.28692e+07	5.75524e+07	56108.2	45761.1	50061.7	6.29657e+07	5.34242e+07	5.44641e+07	8.70967e+07	5.67523e+07	4.41558e+07	5.33068e+07	4.53682e+07	7.16421e+07	7.21481e+07	5.80291e+07	5.88738e+07	6.1905e+07	5.89676e+07	5.16377e+07	6.88193e+07	3.93048e+07	4.67039e+07	4.51048e+07	4.06585e+07	1.033
	C10 H17 O6 P3 S	negative	Full match	No results	No results	No results	0.91	357.996	0.89	0	0			4	6	4	DDA for preferred ion	2.14475e+07	6.81511e+07	8.27697e+07	4.45419e+07	4.36054e+07	7.95493e+07	8.8069e+07	7.72891e+07	179696	54767.7	65905.3	6.18152e+07	6.05504e+07	6.45919e+07	7.1002e+07	6.26994e+07	6.11899e+07	5.60409e+07	6.22324e+07	3.86269e+07	3.3896e+07	4.31044e+07	4.95926e+07	2.44659e+07	3.50099e+07	6.89741e+07	5.77496e+07	5.74697e+07	5.88902e+07	6.18498e+07	5.66324e+07	0.853
	C11 H15 N5 O6	negative	Full match	No results	No results	No results	-1.55	313.102	2.409	0	0			3	28	19	DDA for preferred ion	4.97881e+06	4.0635e+07	6.32732e+07	3.52925e+07	5.10927e+07	4.96817e+07	3.66655e+07	3.49274e+07	118078	281253	5.43009e+06	5.78685e+07	3.39072e+07	4.64094e+07	3.7973e+07	1.05827e+07	5.52598e+06	2.51313e+07	4.17088e+07	6.40664e+06	1.98599e+07	2.37445e+07	6.49533e+07	5.63038e+06	1.74878e+07	5.96914e+06	3.13425e+07	2.32327e+07	3.26217e+07	2.4525e+07	4.50664e+06	0.93
	C9 H18 O9	negative	Full match	No results	No results	No results	-1.45	270.095	0.991	0	0			4	16	6	DDA for preferred ion	1.00895e+08	2.9297e+07	8.47796e+06	7.43372e+06	1.40225e+07	1.99794e+07	2.09134e+07	5.65414e+07	25246.1	20485	22272.7	1.49425e+07	1.27344e+07	1.32535e+07	1.66495e+07	1.3906e+07	1.13325e+07	1.29974e+07	3.71718e+06	1.04462e+07	1.16578e+07	1.35526e+07	1.27487e+07	9.93491e+06	9.84389e+06	3.2415e+07	9.32336e+06	1.82764e+07	1.74223e+07	1.96552e+07	1.76247e+07	0.642
	C5 H12 O14 S	negative	Full match	No results	No results	No results	2.33	327.996	0.901	0	0			4	3	3	DDA for preferred ion	8.25044e+07	7.11646e+07	5.62705e+07	6.66338e+07	5.57075e+07	5.04795e+07	4.84694e+07	6.63103e+07	42606.4	34680.3	39058.5	7.29964e+07	6.88966e+07	6.82728e+07	6.96114e+07	6.83539e+07	5.54404e+07	6.28926e+07	5.72215e+07	6.89637e+07	7.43405e+07	7.63478e+07	6.36898e+07	8.40707e+07	6.77588e+07	7.98765e+07	6.60857e+07	6.36991e+07	6.55281e+07	6.70288e+07	6.31339e+07	1.115
	C3 H9 O10 P S	negative	Full match	No results	No results	No results	-1.89	267.965	0.89	0	0			4	7	7	DDA for preferred ion	7.79922e+07	3.47139e+07	4.69201e+07	4.34071e+07	3.1481e+07	4.04532e+07	3.88506e+07	4.33131e+07	47792.6	43548.3	43674.4	3.9794e+07	3.95103e+07	4.24089e+07	4.01102e+07	4.43495e+07	3.31611e+07	4.14553e+07	3.63663e+07	3.57027e+07	3.1626e+07	2.9656e+07	3.13272e+07	2.86303e+07	3.17626e+07	4.33506e+07	3.77875e+07	3.6674e+07	3.2984e+07	3.87448e+07	3.47535e+07	0.954
	C2 H2 N4 O6 S	negative	Full match	No results	No results	No results	-3.64	209.969	0.901	0	0			4	2	2	DDA for preferred ion	4.7105e+07	2.73682e+07	3.23409e+07	3.182e+07	3.84326e+07	2.69747e+07	1.86459e+07	2.32924e+07	70298.4	57170.7	64331.6	4.17933e+07	6.31817e+07	3.58827e+07	3.46078e+07	4.4722e+07	3.29047e+07	3.72696e+07	2.58377e+07	7.83887e+07	7.45324e+07	6.70335e+07	4.78736e+07	6.12069e+07	5.86493e+07	4.9089e+07	4.95441e+07	3.76515e+07	3.799e+07	3.87478e+07	3.7389e+07	1.236
	C20 H12 Cl2 N8 O2 S5	negative	Full match	No results	No results	No results	-0.14	625.906	6.274	0	0			4	9	7	DDA for preferred ion	4.6488e+06	17114.7	14198.2	14445.1	13976.4	14034.4	16977.1	2.53043e+07	15321.3	13592.6	13899.7	14070.2	14051.6	14217.4	14825.7	14771.7	14257.6	14736.6	14552.5	3.65924e+07	4.11883e+07	3.01743e+07	4.62096e+07	7.47366e+07	3.9259e+07	3.8604e+07	6.36637e+07	8.95535e+06	9.72692e+06	8.23798e+06	9.46326e+06	0.917
	C10 H12 N6 O9 P2	negative	Full match	No results	No results	No results	-3.88	422.012	0.894	0	0			4	4	2	DDA for preferred ion	5.04152e+06	3.15524e+07	3.46499e+07	2.83743e+07	4.44267e+07	4.61939e+07	2.70823e+07	2.67076e+07	175884	53820.7	64841.8	5.77244e+07	6.9068e+07	5.81333e+07	5.95684e+07	5.59267e+07	6.03429e+07	5.14706e+07	4.97109e+07	5.46823e+07	5.38707e+07	5.40388e+07	4.61574e+07	4.70006e+07	4.90163e+07	6.92455e+07	5.82111e+07	4.45943e+07	4.43918e+07	4.6318e+07	4.39832e+07	1.933
	C6 H13 Cl O6	negative	Full match	No results	No match	No match	-4.62	216.039	0.967	2	0			4	12	8	DDA for preferred ion	7.6882e+07	4.44888e+07	1.60673e+07	1.92001e+07	1.23754e+07	2.73412e+07	3.62727e+07	6.6068e+07	44133.5	67165.1	70582	1.14944e+07	9.61834e+06	1.41006e+07	1.12901e+07	1.33027e+07	1.06568e+07	1.40411e+07	1.64415e+07	3.69895e+06	3.94104e+06	5.62732e+06	6.30071e+06	4.37259e+06	3.86445e+06	2.43826e+07	1.38552e+07	1.74269e+07	1.80757e+07	2.02985e+07	1.68723e+07	0.39
	C5 H7 N2 O9 P	negative	Full match	No results	No results	No results	4.03	269.99	0.898	0	0			4	4	3	DDA for preferred ion	2.05239e+07	1.32945e+07	2.05266e+07	2.05235e+07	2.99665e+07	1.7936e+07	1.07865e+07	1.22464e+07	25562.2	20799.3	23416.5	3.02187e+07	5.37727e+07	2.54857e+07	2.48986e+07	3.25785e+07	2.36391e+07	2.80569e+07	1.65972e+07	6.86697e+07	6.51449e+07	5.74272e+07	3.58441e+07	4.57257e+07	5.03991e+07	3.48183e+07	3.66469e+07	2.63498e+07	2.74054e+07	2.78918e+07	2.61625e+07	1.392
	C17 H21 N4 O17 P	negative	Full match	No results	No results	No results	1.04	584.065	0.898	0	0			4	6	6	DDA for preferred ion	1.51711e+07	3.29867e+07	3.39739e+07	3.97277e+07	3.70153e+07	3.79181e+07	3.24766e+07	1.85699e+07	334848	123010	83713.6	5.13536e+07	6.80316e+07	4.94445e+07	5.06395e+07	4.08282e+07	5.49405e+07	4.28185e+07	4.54707e+07	6.06362e+07	6.35403e+07	5.17549e+07	5.05082e+07	6.24426e+07	5.08731e+07	4.78981e+07	5.0868e+07	3.93975e+07	4.29453e+07	4.4237e+07	3.89927e+07	1.495
	C8 H14 N2 O4 P2 S2	negative	Full match	No results	No results	No results	-2.91	327.986	0.887	0	0			4	7	7	DDA for preferred ion	6.90832e+07	3.08772e+07	4.2136e+07	3.19364e+07	3.05049e+07	3.5295e+07	2.86905e+07	3.23085e+07	24141.7	19584	21981.3	3.76143e+07	3.59494e+07	3.72686e+07	3.08687e+07	4.06518e+07	2.54343e+07	3.24723e+07	2.32785e+07	3.30901e+07	2.97136e+07	2.65011e+07	2.83339e+07	2.73724e+07	2.76767e+07	3.7213e+07	2.71978e+07	3.28545e+07	2.9451e+07	3.4344e+07	3.12211e+07	1.065
	C6 H8 N5 O5 P	negative	Full match	No results	No results	No results	2.26	261.027	1.202	0	0			4	19	8	DDA for preferred ion	2.50714e+07	2.57146e+07	2.45392e+07	3.74322e+07	2.63818e+07	2.33914e+07	2.77572e+07	3.04697e+07	659331	514606	581797	4.11336e+07	3.25086e+07	3.00907e+07	4.16068e+07	3.58464e+07	3.1439e+07	3.51904e+07	3.50811e+07	3.97957e+07	3.56355e+07	3.37493e+07	3.62851e+07	4.27583e+07	3.4876e+07	4.49365e+07	4.24173e+07	5.5058e+07	5.23452e+07	6.13942e+07	5.13493e+07	1.349
	C12 H16 O11	negative	Full match	No results	No results	No match	-4.61	336.068	1.416	8	0			4	22	11	DDA for preferred ion	8.22293e+07	6.01735e+07	1.68402e+07	1.39843e+07	8.12124e+06	1.27113e+07	1.79455e+07	3.59735e+07	39313.9	31052.8	36860.4	1.20098e+07	1.5658e+07	1.3713e+07	1.8427e+07	1.51939e+07	1.01754e+07	1.1158e+07	1.31148e+07	9.32253e+06	9.12457e+06	1.14395e+07	9.10044e+06	1.0718e+07	4.52355e+06	2.09605e+07	1.61917e+07	2.25101e+07	2.83233e+07	2.74581e+07	2.37569e+07	0.771
	C4 H5 N3 O6 S	negative	Full match	No results	No results	No results	3.77	222.991	0.937	0	0			4	16	4	DDA for preferred ion	3.97091e+07	3.94754e+07	4.20151e+07	4.97129e+07	3.73016e+07	4.13277e+07	3.75895e+07	4.23328e+07	48002.1	37845	40867.3	5.12551e+07	4.72206e+07	4.53872e+07	5.03077e+07	4.93582e+07	4.64597e+07	4.0234e+07	3.70508e+07	4.77786e+07	4.98912e+07	4.41451e+07	4.20911e+07	4.98721e+07	4.30893e+07	5.56759e+07	5.09213e+07	4.29904e+07	4.07289e+07	3.92736e+07	4.2983e+07	1.156
	C4 H15 N5 O8 S	negative	Full match	No results	No results	No results	4.2	293.065	0.991	0	0			4	17	17	DDA for preferred ion	2.92317e+07	3.4427e+07	5.51739e+07	5.1397e+07	4.92256e+07	3.38403e+07	6.30427e+07	4.85965e+07	23110.7	19104	21058.9	5.44249e+07	4.23952e+07	4.7315e+07	6.00318e+07	6.20482e+07	3.61848e+07	4.88486e+07	3.96542e+07	3.29433e+07	2.9036e+07	2.69862e+07	2.79258e+07	2.83815e+07	2.5367e+07	3.27074e+07	2.54643e+07	3.83521e+07	4.8636e+07	5.24686e+07	3.70663e+07	0.983
	C15 H25 N2 O10 P3 S	negative	Full match	No results	No results	No results	-0.53	518.044	0.901	0	0			4	4	4	DDA for preferred ion	5.58922e+07	2.47076e+07	7.99379e+06	1.20342e+07	6.06431e+06	6.9785e+06	9.70308e+06	6.22585e+07	50440.5	40949.2	45997.5	9.56722e+06	7.80427e+06	7.22137e+06	1.07769e+07	7.92772e+06	9.89327e+06	1.06552e+07	1.34774e+07	7.03667e+06	9.14131e+06	1.19392e+07	4.93456e+06	1.49138e+07	4.26036e+06	2.90758e+07	1.22435e+07	1.52315e+07	1.4473e+07	1.58451e+07	1.47757e+07	0.895
	C8 H15 N5 O2 S3	negative	Full match	No results	No results	No match	1.42	309.039	1.002	1	0			4	20	18	DDA for preferred ion	1.89916e+07	2.09077e+07	3.91331e+07	3.80845e+07	3.46626e+07	1.60426e+07	4.35774e+07	3.84455e+07	39607.6	32466	35489.4	6.284e+07	2.96921e+07	2.98996e+07	4.99651e+07	4.8402e+07	2.58138e+07	4.06814e+07	2.91037e+07	3.30598e+07	3.12211e+07	2.51773e+07	2.86331e+07	3.35853e+07	2.66996e+07	2.85998e+07	2.45773e+07	2.68343e+07	3.81998e+07	3.74372e+07	2.80152e+07	0.97
	C12 H19 N2 O7 P3 S	negative	Full match	No results	No match	No match	-0.17	428.013	0.898	3	0			4	22	3	DDA for preferred ion	7.73789e+07	4.62136e+06	2.1343e+06	1.86169e+06	849979	860683	4.62877e+06	1.12665e+07	83477	65998.2	72245.1	2.26983e+06	841172	844118	1.18533e+06	788358	752302	795906	785913	736869	682935	673404	755453	1.61015e+06	628557	4.89548e+06	1.49027e+06	6.36448e+06	6.02916e+06	6.09123e+06	6.28162e+06	0.242
	C7 H16 O12 P2	negative	Full match	No results	No results	No results	-1.54	354.011	0.859	0	0			4	16	11	DDA for preferred ion	2.2282e+07	2.53565e+07	2.68927e+07	2.37756e+07	2.19784e+07	4.02512e+07	5.51275e+07	2.72907e+07	30490.4	24972.1	27937.7	2.78553e+07	3.14274e+07	2.88804e+07	3.70113e+07	3.04211e+07	3.26413e+07	2.88651e+07	3.22021e+07	3.4219e+07	4.40501e+07	3.08148e+07	3.05405e+07	3.62728e+07	5.12419e+07	3.31522e+07	5.82167e+07	3.35666e+07	3.62584e+07	4.02461e+07	3.14887e+07	1.184
	C2 H4 Cl N9	negative	Invalid mass	No results	No results	No results	-5.1	189.027	0.993	0	0			4	7	5	DDA for preferred ion	4.02984e+07	3.90849e+07	5.34035e+07	3.6124e+07	4.87435e+07	4.14103e+07	4.72723e+07	2.56914e+07	580050	147505	108054	3.94532e+07	2.47143e+07	4.36358e+07	3.05266e+07	4.71642e+07	3.97452e+07	4.42551e+07	4.52528e+07	2.23898e+07	2.29736e+07	2.39754e+07	2.10974e+07	2.53732e+07	2.21782e+07	2.60252e+07	3.54257e+07	4.40524e+07	4.04857e+07	4.58792e+07	4.22536e+07	1.02
	C12 H20 N5 O11 P S	negative	Full match	No results	No results	No results	-1.47	473.061	0.939	0	0			4	13	7	DDA for preferred ion	4.63044e+07	2.57636e+07	1.15809e+07	1.16393e+07	9.96656e+06	9.81334e+06	1.0949e+07	5.8065e+07	32222.8	25753	27784.2	1.5662e+07	1.09207e+07	1.0531e+07	1.0699e+07	1.21731e+07	1.31057e+07	1.2407e+07	1.29946e+07	1.09036e+07	1.32331e+07	1.89262e+07	7.80849e+06	2.40586e+07	7.36602e+06	3.11557e+07	1.34788e+07	1.68774e+07	2.00269e+07	1.80755e+07	1.7726e+07	1.059
	C12 H5 N8 O7 P	negative	Full match	No results	No match	No match	-1.37	404.001	0.893	2	0			4	5	2	DDA for preferred ion	4.77334e+06	2.44882e+07	2.54626e+07	1.65798e+07	3.61475e+07	3.56445e+07	1.38044e+07	2.2219e+07	154089	34150.3	42817.9	3.93068e+07	5.09682e+07	4.6417e+07	4.52376e+07	4.50097e+07	4.55817e+07	3.68736e+07	3.21787e+07	3.64392e+07	3.22802e+07	3.60353e+07	3.0404e+07	2.33275e+07	3.17351e+07	5.2031e+07	3.69848e+07	3.37459e+07	3.36978e+07	3.47594e+07	3.34205e+07	1.932
	C3 H4 N3 O10 P	negative	Full match	No results	No results	No match	-2.05	272.963	0.891	1	0			2	5	0	DDA for preferred ion	5.26141e+07	1.59978e+06	1.62318e+06	1.52219e+06	1.92263e+06	1.50559e+06	1.8262e+06	1.75553e+06	335869	85046.7	301074	1.71045e+06	2.33705e+06	2.42288e+06	2.73447e+06	2.4351e+06	2.29509e+06	2.06854e+06	1.99278e+06	1.78754e+06	2.13725e+06	2.22316e+06	3.0508e+06	1.97927e+06	2.53285e+06	2.90475e+06	2.82603e+06	1.68283e+06	1.68283e+06	1.84891e+06	1.94485e+06	1.371
	C7 H2 N6 O3	negative	Full match	No results	No results	No results	-2.25	218.018	1.018	0	0			4	25	18	DDA for preferred ion	4.66882e+07	7.26147e+06	3.62209e+07	2.7738e+07	2.75199e+07	9.11924e+06	6.71966e+06	2.90411e+07	42272.2	34358.9	52667.8	2.92146e+07	4.67966e+07	2.64275e+07	2.56012e+07	1.46055e+07	6.19928e+06	2.6483e+07	2.82667e+07	4.96435e+07	2.31244e+07	2.84925e+07	1.9518e+07	3.23486e+07	3.6427e+07	4.67172e+07	3.72169e+07	2.50019e+07	2.53451e+07	1.74627e+07	2.68758e+07	0.958
	C36 H30 N9 O6 P3 S	negative	Full match	No results	No match	No match	-0.88	809.125	1.931	2	0			4	9	4	DDA for preferred ion	2.71264e+07	2.0897e+07	4.25531e+07	1.84112e+07	5.01033e+07	5.06166e+07	1.47497e+07	4.55546e+07	105114	100259	104446	2.89944e+07	467918	615691	518483	583468	655798	3.03996e+06	719387	3.45986e+07	2.11483e+07	1.67748e+06	4.96264e+07	1.73953e+07	1.43337e+06	5.27887e+07	610121	4.39084e+07	4.06466e+07	4.16157e+07	4.38239e+07	0.018
	C2 H2 Cl N3 O4 S	negative	Full match	No results	No results	No results	2.89	198.946	0.973	0	0			4	22	11	DDA for preferred ion	4.75315e+07	4.84405e+07	4.71557e+07	5.34908e+07	3.79411e+07	4.6657e+07	4.95729e+07	4.63255e+07	38558.9	31150.3	33573.7	4.77922e+07	4.58862e+07	4.68507e+07	3.64638e+07	4.35544e+07	3.70071e+07	4.3442e+07	3.71042e+07	3.5741e+07	2.80286e+07	2.75497e+07	3.45596e+07	3.10526e+07	2.50391e+07	3.22527e+07	3.11459e+07	3.64781e+07	4.70553e+07	4.35043e+07	3.92025e+07	0.919
	C15 H24 N4 O16 P2	negative	Full match	No results	No results	No results	-1.68	578.065	0.896	0	0			4	7	4	DDA for preferred ion	5.03394e+07	2.21414e+07	7.26063e+06	7.90893e+06	5.96393e+06	5.71488e+06	6.28348e+06	4.16018e+07	25916.3	20954.3	23442.4	8.99009e+06	7.5197e+06	6.21787e+06	7.15284e+06	7.58344e+06	6.9628e+06	7.4424e+06	7.03312e+06	6.73403e+06	8.59677e+06	1.12876e+07	4.41058e+06	1.40592e+07	3.76831e+06	2.52822e+07	6.52084e+06	1.32576e+07	1.24346e+07	1.37591e+07	1.28193e+07	0.962
	C6 H10 N8 O4	negative	Full match	No results	No results	No results	-0.91	258.082	0.999	0	0			4	24	22	DDA for preferred ion	5.31449e+07	2.20938e+07	2.63586e+07	4.86016e+07	1.94115e+07	2.65508e+07	4.24457e+07	2.26972e+07	25911.5	21282	23261.3	2.62248e+07	3.51797e+07	2.86533e+07	2.73904e+07	4.23685e+07	1.85931e+07	2.61778e+07	1.64462e+07	3.12157e+07	2.74919e+07	2.41243e+07	2.40541e+07	2.10066e+07	1.62171e+07	2.75977e+07	2.29942e+07	3.61898e+07	2.14586e+07	3.60373e+07	3.08e+07	1.013
	C6 H4 N5 O5 P	negative	Full match	No results	No results	No match	-3.59	256.994	1.275	1	0			4	22	13	DDA for preferred ion	2.53031e+07	2.66004e+07	2.85359e+07	2.69361e+07	2.91303e+07	3.49761e+07	3.05101e+07	2.09176e+07	152641	180556	120264	3.68286e+07	3.74177e+07	3.95778e+07	4.03924e+07	3.12462e+07	4.00771e+07	4.66568e+07	3.36016e+07	4.06133e+07	4.12119e+07	3.8808e+07	3.8558e+07	3.38705e+07	3.4507e+07	3.47019e+07	3.49224e+07	2.696e+07	3.24286e+07	3.2772e+07	2.56354e+07	1.388
	C24 H47 O2 P3	negative	Full match	No results	No results	No results	1.3	460.279	7.366	0	0			4	10	4	DDA for preferred ion	6.71808e+06	4.78687e+07	5.81572e+06	3.40039e+06	2.72086e+06	2.2033e+06	1.60049e+06	1.1153e+07	26839.5	15664.6	13695.2	844484	1.37699e+06	1.19526e+06	494218	1.01188e+06	1.03637e+06	683783	480698	807385	492789	936530	553657	413729	440738	439811	295055	2.66886e+06	2.40703e+06	2.56476e+06	2.60286e+06	0.201
	C6 H16 O12 P2	negative	Full match	No results	No results	No results	-1.81	342.011	0.899	0	0			4	4	2	DDA for preferred ion	3.16008e+07	1.9124e+07	1.69518e+07	2.31723e+07	1.97477e+07	1.66854e+07	1.6354e+07	2.10121e+07	71073.2	57904	65273.9	2.55914e+07	3.53828e+07	2.4855e+07	3.22682e+07	3.00814e+07	2.45457e+07	2.96397e+07	2.33887e+07	3.66836e+07	3.54731e+07	3.33999e+07	2.4394e+07	3.4741e+07	2.94139e+07	3.33689e+07	4.49867e+07	2.68666e+07	2.64328e+07	2.77525e+07	2.64111e+07	1.421
	C24 H38 N9 O2 P	negative	Full match	No results	No results	No match	4.72	515.291	6.431	3	0			4	4	3	DDA for preferred ion	429959	1.01892e+06	627908	304824	261622	534038	4.05832e+06	1.65632e+06	27086.2	24394.3	24366.3	437264	2.49425e+06	248205	4.94066e+06	726572	1.13649e+06	9.82659e+06	2.27682e+06	1.10323e+07	226494	999950	4.27296e+07	590330	827529	1.3968e+07	667836	5.53824e+06	5.33269e+06	5.74349e+06	5.39947e+06	2.938
	C3 H6 N4 O10 S	negative	Full match	No results	No results	No results	3.08	289.981	0.976	0	0			4	14	7	DDA for preferred ion	2.93413e+07	2.61883e+07	2.8509e+07	3.08761e+07	2.98016e+07	2.43712e+07	2.25607e+07	2.66292e+07	26173.1	21380.2	22977	3.33827e+07	3.18123e+07	3.13049e+07	4.17546e+07	3.26276e+07	2.94412e+07	2.59097e+07	2.30214e+07	2.61381e+07	3.09501e+07	2.89989e+07	2.491e+07	2.65747e+07	2.76227e+07	2.64768e+07	2.48923e+07	2.53781e+07	2.57058e+07	2.88508e+07	2.46053e+07	1.145
	C11 H16 N5 O7 P	negative	Full match	No results	No results	No match	-1.31	361.078	1.496	1	0			4	8	5	DDA for preferred ion	3.75482e+07	3.28996e+07	3.32524e+07	3.68104e+07	3.10261e+07	3.12832e+07	3.79388e+07	3.35541e+07	29607	27472.3	29308.8	3.85916e+07	2.86407e+07	3.98568e+07	4.02695e+07	3.9674e+07	2.8534e+07	3.48249e+07	3.05112e+07	1.51849e+07	1.62255e+07	1.42997e+07	2.31742e+07	1.70908e+07	1.69961e+07	1.71261e+07	2.68116e+07	2.72516e+07	2.74213e+07	2.49877e+07	2.7977e+07	1.099
	C7 H9 N5 O6	negative	Invalid mass	No results	No results	No results	5.01	259.057	1.006	0	0			4	23	8	DDA for preferred ion	4.37431e+07	2.02014e+07	2.12021e+07	2.20152e+07	1.98192e+07	1.95731e+07	1.52901e+07	2.27144e+07	49632.5	39845.1	42880.8	1.69867e+07	2.72722e+07	1.90697e+07	2.34725e+07	1.90793e+07	1.35919e+07	1.5561e+07	1.05865e+07	2.82107e+07	2.81178e+07	2.63532e+07	2.09393e+07	1.97885e+07	2.25171e+07	3.06596e+07	3.23374e+07	1.59326e+07	1.51135e+07	1.77604e+07	1.52485e+07	0.871
	C27 H48 N7 O7 P	negative	Full match	No results	No results	No results	3.74	613.338	12.331	0	0			4	3	2	DDA for preferred ion	3.82298e+07	5.90792e+06	8.49396e+06	3.88278e+06	7.93847e+06	7.39099e+06	3.9096e+06	6.39313e+06	56589.3	25709.5	15722.8	8.76152e+06	7.4649e+06	8.95659e+06	5.98176e+06	7.1007e+06	1.14828e+07	5.85122e+06	8.34429e+06	1.14634e+07	1.24551e+07	7.86512e+06	1.4558e+07	2.18416e+07	6.44442e+06	5.82745e+06	1.24531e+07	1.37554e+07	1.35171e+07	1.40734e+07	1.3566e+07	1.147
	C11 H22 N2 O6 S	negative	Full match	No results	No results	No match	-1.12	310.12	1.028	12	0			4	10	5	DDA for preferred ion	5.29943e+06	5.55287e+06	7.78981e+06	7.9659e+06	6.0672e+06	5.44215e+06	3.72151e+07	1.01467e+07	102837	104801	133208	7.36898e+06	9.47613e+06	7.03608e+06	9.53264e+06	6.0984e+06	8.20091e+06	5.5525e+06	7.09321e+06	7.38639e+06	6.56522e+06	5.06066e+06	5.33452e+06	5.75659e+06	6.20565e+06	6.26232e+06	6.73916e+06	9.01831e+06	8.93114e+06	9.74699e+06	8.6996e+06	1.044
	C8 H8 N O2 P S2	negative	Full match	No results	No results	No results	-2.43	244.973	0.943	0	0			4	15	9	DDA for preferred ion	3.47492e+07	4.02149e+07	3.96657e+07	3.89867e+07	2.75111e+07	3.42999e+07	3.84984e+07	3.75738e+07	26210.8	20976.4	22522.4	2.92526e+07	3.56876e+07	3.30158e+07	2.63126e+07	3.01979e+07	2.3092e+07	3.2627e+07	2.98068e+07	2.48382e+07	2.32433e+07	2.37204e+07	2.10112e+07	2.60713e+07	2.08991e+07	2.67145e+07	2.61519e+07	2.69066e+07	2.65111e+07	3.11406e+07	2.56885e+07	0.789
	C6 H13 Cl O6	negative	Full match	No results	No match	No match	-4.93	216.039	1.145	2	0			2	15	0	DDA for preferred ion	2.68874e+07	1.16454e+07	3.60933e+06	3.93444e+06	2.96736e+06	6.6303e+06	1.00623e+07	1.84783e+07	258175	38461.5	39053.7	2.5529e+06	1.35439e+06	966753	2.10029e+06	3.0955e+06	2.13681e+06	2.92677e+06	3.30469e+06	552957	424456	1.02078e+06	1.55088e+06	703663	476527	5.41493e+06	4.07177e+06	287469	8.15993e+06	8.15993e+06	2.07905e+06	0.281
	C2 H N9 O2 P2	negative	Full match	No results	No results	No results	-0.5	244.973	1.071	0	0			4	13	3	DDA for preferred ion	2.02513e+07	3.06585e+07	1.2277e+07	2.20101e+07	1.75302e+07	1.37698e+07	2.07971e+07	2.12574e+07	130315	201590	170156	2.02457e+07	4.66006e+06	5.99591e+06	1.29234e+07	4.56439e+06	4.41592e+06	4.50648e+06	4.37168e+06	1.16491e+06	2.6345e+06	2.0234e+06	9.91428e+06	7.14955e+06	5.67526e+06	1.52273e+07	1.4951e+07	2.25181e+07	2.16976e+07	2.31655e+07	2.20066e+07	0.225
	C17 H7 N7 O15 P2 S	negative	Full match	No results	No results	No results	-1.27	642.919	0.907	0	0			4	5	5	DDA for other ion	1.76438e+07	4.59517e+06	1.09876e+07	2.86978e+06	3.42953e+07	1.32787e+07	1.63303e+06	2.32398e+06	53277.5	43086.3	48451.7	1.25831e+07	1.67933e+07	2.6669e+07	1.79938e+07	2.80207e+07	2.08663e+07	1.34003e+07	5.04151e+06	5.51486e+06	4.24669e+06	6.50318e+06	7.97638e+06	1.53809e+06	5.74648e+06	1.18001e+07	4.26352e+06	1.02494e+07	1.00625e+07	1.10497e+07	9.91858e+06	2.232
	C9 H13 N3 O9	negative	Full match	No results	No results	No results	-1.68	307.065	1.33	0	0			4	23	11	DDA for preferred ion	1.69863e+07	1.4113e+07	1.6013e+07	2.18008e+07	1.2841e+07	1.97326e+07	2.36228e+07	2.83118e+07	168213	148679	147244	1.38275e+07	1.3201e+07	2.7664e+07	1.9684e+07	1.52237e+07	2.2058e+07	1.85305e+07	1.76158e+07	1.92773e+07	2.15056e+07	2.0929e+07	2.74663e+07	2.0316e+07	1.82766e+07	2.82458e+07	2.01715e+07	1.80532e+07	1.41095e+07	1.77016e+07	1.65463e+07	0.984
	C23 H15 N O3 P2 S	negative	Full match	No results	No results	No results	2.81	447.026	0.898	0	0			4	4	1	DDA for preferred ion	2.79329e+07	1.84088e+07	7.01488e+06	8.71831e+06	7.53589e+06	5.28872e+06	6.15675e+06	3.41509e+07	26548.1	21493.2	24076.3	1.06698e+07	7.81954e+06	7.19042e+06	8.19963e+06	9.65737e+06	7.51597e+06	7.49816e+06	8.99019e+06	9.43254e+06	9.84791e+06	1.49522e+07	6.41299e+06	1.85496e+07	5.62368e+06	2.18629e+07	9.07764e+06	1.26741e+07	1.24481e+07	1.28252e+07	1.25494e+07	0.986
	C22 H11 Cl N4 O8 P2 S2	negative	Full match	No results	No results	No results	-0.75	619.918	6.272	0	0			4	9	7	DDA for preferred ion	2.47994e+06	18030	14974.9	15253.1	14775.6	14854.6	17991	1.19865e+07	16049.8	14254.7	14593.1	15207.5	14964.4	15160.2	15829.1	15791.8	15262	15795.5	15618.9	1.86845e+07	2.11133e+07	1.42909e+07	2.16867e+07	3.37814e+07	2.10515e+07	1.85164e+07	3.11987e+07	4.40273e+06	5.05799e+06	4.39273e+06	4.60978e+06	0.929
	C6 H17 N6 O6 P	negative	Full match	No results	No results	No match	-1.18	300.094	1.005	1	0			4	14	13	DDA for preferred ion	1.45419e+07	1.4591e+07	1.69439e+07	1.7845e+07	1.61452e+07	1.36262e+07	1.32079e+07	2.03296e+07	36026.5	29587.3	32553	2.2828e+07	1.66433e+07	1.57352e+07	3.19539e+07	2.03317e+07	1.21884e+07	1.69807e+07	1.3832e+07	1.97132e+07	1.68843e+07	1.77572e+07	1.91067e+07	2.11994e+07	1.74649e+07	2.13669e+07	2.59077e+07	1.27377e+07	1.52905e+07	1.61473e+07	1.25951e+07	1.094
	C4 H2 N2 O6	negative	Full match	No results	No results	No match	2.6	173.992	1.024	2	0			4	8	5	DDA for preferred ion	2.67222e+07	1.51673e+07	1.46874e+07	1.26991e+07	1.22312e+07	1.30208e+07	1.00643e+07	1.38076e+07	46615.4	38491	42292.1	9.92216e+06	2.15714e+07	1.27263e+07	1.33415e+07	1.32464e+07	1.20131e+07	1.00214e+07	9.0719e+06	2.5088e+07	2.2176e+07	2.68161e+07	1.91563e+07	1.53961e+07	2.10664e+07	2.71531e+07	2.9587e+07	1.36922e+07	1.39395e+07	1.50393e+07	1.33837e+07	0.922
	C5 H5 N P2	negative	Full match	No results	No results	No results	3.82	140.99	1.016	0	0			4	14	8	DDA for preferred ion	8.81257e+06	2.28969e+07	3.40417e+07	2.48188e+07	2.46366e+07	2.76134e+07	2.7501e+07	2.12284e+07	199916	139096	134838	3.05446e+07	2.60728e+07	2.58288e+07	2.62537e+07	2.68744e+07	2.30331e+07	2.73657e+07	2.21531e+07	2.19005e+07	1.61082e+07	2.15189e+07	1.95586e+07	1.90369e+07	1.68616e+07	1.22345e+07	2.14306e+07	1.70394e+07	1.91847e+07	1.987e+07	1.70956e+07	1.058
	C12 H11 N6 O8 P	negative	Full match	No results	No results	No results	0.42	398.038	1.584	0	0			2	29	0	DDA for preferred ion	2.56629e+07	4.03377e+06	1.91724e+06	1.27833e+06	1.36437e+06	801921	3.24941e+06	4.17976e+06	95729.2	96550.1	100293	704010	2.20166e+06	2.51758e+06	937029	1.36959e+06	2.63337e+06	1.11582e+06	712495	813808	2.64552e+06	256919	5.35423e+06	9.55538e+06	463069	7.20467e+06	813320	1.05534e+07	3.6362e+06	3.46948e+06	1.05534e+07	0.481
	C6 H4 N2 O P2	negative	Full match	No results	No results	No results	-4.7	181.979	1.067	0	0			4	22	19	DDA for preferred ion	1.6043e+07	2.9978e+07	3.21653e+07	2.47424e+07	2.78936e+07	3.25981e+07	2.55967e+07	2.10958e+07	145590	43111.4	147309	1.52757e+07	2.3632e+07	2.63202e+07	1.29591e+07	1.92675e+07	2.43196e+07	2.302e+07	2.44129e+07	1.55937e+07	1.6586e+07	1.76637e+07	1.36246e+07	1.07034e+07	1.21332e+07	1.19695e+07	1.72276e+07	1.04655e+07	1.5138e+07	1.49992e+07	1.10118e+07	0.872
	C11 H23 N3 O7 S	negative	Full match	No results	No results	No match	-1.77	341.125	5.161	3	0			4	10	7	DDA for preferred ion	3.22176e+07	2.69346e+07	2.82083e+07	2.44056e+07	1.77337e+07	1.53754e+07	2.03243e+07	2.41013e+07	39004.4	125033	53215.8	1.68509e+07	2.31657e+07	2.8879e+07	1.72602e+07	2.013e+07	2.23712e+07	1.72044e+07	2.10705e+07	1.28136e+07	1.51171e+07	1.62123e+07	1.80232e+07	1.81685e+07	1.698e+07	2.27531e+07	2.19803e+07	2.63399e+07	2.48957e+07	2.8649e+07	2.51649e+07	0.849
	C5 H20 N7 P3 S	negative	Full match	No results	No results	No results	0.77	303.072	1.328	0	0			4	18	12	DDA for preferred ion	1.53763e+07	9.0233e+06	1.64751e+07	1.91827e+07	1.25772e+07	1.8675e+07	2.08191e+07	2.11896e+07	191604	183085	198920	1.42051e+07	1.52631e+07	2.31947e+07	1.73127e+07	1.69781e+07	2.10136e+07	1.80486e+07	1.79116e+07	1.62222e+07	2.01491e+07	2.1281e+07	2.52409e+07	1.91393e+07	1.64683e+07	2.61885e+07	2.089e+07	1.58967e+07	1.39461e+07	1.81401e+07	1.46042e+07	1.002
	C6 H23 N8 O10 P3	negative	Full match	No results	No results	No match	-4.92	460.073	0.842	2	0			4	5	3	DDA for preferred ion	8.10483e+06	2.02274e+07	1.77008e+07	2.11675e+07	1.14536e+07	1.64024e+07	2.24e+07	1.50781e+07	32984.5	26658.4	29361.7	1.51483e+07	2.31726e+07	1.55789e+07	2.27316e+07	9.36599e+06	2.08013e+07	2.0896e+07	1.23036e+07	1.68559e+07	2.01783e+07	1.74134e+07	1.6357e+07	1.66597e+07	1.65106e+07	2.22704e+07	2.97645e+07	1.43062e+07	1.46637e+07	1.52437e+07	1.40894e+07	1.067
	C18 H20 Cl3 N4 O4 P3 S2	negative	Full match	No results	No results	No results	-0.03	617.92	6.277	0	0			4	9	6	DDA for preferred ion	2.04833e+06	19403.5	16107.3	16398	15876.2	15952.5	19310.2	1.01258e+07	17316.2	15519.1	15728.9	16295.5	16026	16226.3	16932.5	16882.7	16306.8	16866.7	16668.1	1.67599e+07	1.79734e+07	9.62067e+06	1.38302e+07	2.9845e+07	2.0286e+07	1.87539e+07	8.63735e+06	4.1481e+06	4.76999e+06	4.2007e+06	4.32287e+06	0.923
	C2 H N9 O2 P2	negative	Full match	No results	No results	No results	-0.53	244.973	1.141	0	0			2	4	0	DDA for preferred ion	2.4918e+07	2.69313e+07	2.74887e+07	3.01614e+07	2.05667e+07	2.06297e+07	1.70918e+07	2.39052e+07	130559	262733	218069	2.34116e+07	2.12999e+07	1.34695e+07	1.67124e+07	2.11551e+07	1.38919e+07	1.80452e+07	1.7708e+07	1.04358e+07	9.65732e+06	9.32594e+06	1.24314e+07	1.12456e+07	1.00161e+07	1.58086e+07	1.28735e+07	4.46864e+06	2.34619e+07	2.34619e+07	2.32245e+06	0.732
	C3 H5 Cl N8 O	negative	Full match	No results	No results	No match	-4.25	204.027	0.983	2	0			4	15	3	DDA for preferred ion	1.81254e+07	2.74677e+07	2.03368e+07	2.21573e+07	1.99842e+07	1.84307e+07	3.05718e+07	1.76876e+07	41359.5	33662.9	36543.8	1.56042e+07	1.49942e+07	1.56741e+07	1.53533e+07	2.01362e+07	1.68045e+07	1.90363e+07	2.10382e+07	8.95554e+06	7.22798e+06	7.60557e+06	8.18953e+06	7.49961e+06	6.09749e+06	8.69917e+06	6.8108e+06	1.66678e+07	1.70374e+07	1.58339e+07	1.70082e+07	0.806
	C21 H33 N3 O3	negative	Full match	No results	No results	No results	-1.54	375.252	9.881	0	0			4	15	8	DDA for preferred ion	1.05261e+07	2.47353e+07	7.01755e+06	4.46067e+06	5.5427e+06	8.45469e+06	4.39448e+06	7.35357e+06	36775.8	34498.4	32898.5	1.16692e+07	1.15052e+07	1.04297e+07	9.99776e+06	9.64544e+06	1.3018e+07	7.181e+06	1.21221e+07	1.13286e+07	1.03365e+07	1.31701e+07	1.39019e+07	1.64675e+07	1.93796e+07	1.67473e+07	1.68775e+07	1.19291e+07	1.03383e+07	1.0653e+07	1.2032e+07	1.526
	C20 H39 N3 O17 P2 S	negative	Full match	No results	No match	No match	0.56	687.148	2.153	3	0			4	7	7	DDA for preferred ion	1.84763e+07	2.12588e+07	1.61488e+07	1.8703e+07	1.07662e+07	1.27477e+07	2.24882e+07	2.78754e+07	40130.1	36140.3	37562.1	1.04574e+07	6.1532e+06	8.91302e+06	7.09372e+06	5.82948e+06	6.09507e+06	9.13414e+06	5.99672e+06	4.60023e+06	3.61205e+06	6.60005e+06	9.91743e+06	7.27001e+06	5.71793e+06	7.60578e+06	8.8506e+06	1.30591e+07	1.21324e+07	1.14451e+07	1.32809e+07	0.356
	C6 H6 N4 O6	negative	Full match	No results	No results	No results	4.53	230.03	1.033	0	0			4	29	19	DDA for preferred ion	1.12222e+07	1.88256e+07	2.18363e+07	1.91675e+07	1.89315e+07	1.62167e+07	1.83219e+07	1.77831e+07	67669.6	54444.6	58787.1	2.20257e+07	2.24834e+07	2.15476e+07	2.80091e+07	1.75152e+07	1.49217e+07	1.77279e+07	1.19904e+07	2.41874e+07	1.9053e+07	2.06201e+07	1.90199e+07	1.88605e+07	2.03216e+07	1.81822e+07	1.59205e+07	1.12659e+07	1.70102e+07	1.62504e+07	1.26341e+07	1.057
	C13 H23 N5 O13 P2	negative	Full match	No results	No results	No results	-2.16	519.076	0.915	0	0			4	6	6	DDA for preferred ion	343994	2.35765e+06	4.09937e+06	5.41233e+06	4.49211e+06	3.95187e+06	3.48761e+06	1.04204e+06	25040.3	20131.9	22606.8	6.22418e+06	1.20734e+07	6.77855e+06	5.52513e+06	6.75982e+06	5.86491e+06	5.89057e+06	5.45688e+06	2.67769e+07	2.60696e+07	1.79049e+07	1.4158e+07	1.74593e+07	2.08285e+07	5.3904e+06	1.19527e+07	5.32307e+06	5.75584e+06	5.97799e+06	5.25653e+06	1.628
	C2 H5 O14 P S	negative	Full match	No results	No results	No results	-4.89	315.912	0.887	0	0			4	10	5	DDA for preferred ion	5.52318e+06	9.46264e+06	9.63396e+06	1.3652e+07	8.7547e+06	9.56745e+06	6.27917e+06	6.45611e+06	197757	126419	160093	1.4462e+07	1.21144e+07	1.05972e+07	8.77494e+06	1.05883e+07	1.03469e+07	1.15997e+07	1.09045e+07	1.93537e+07	2.16327e+07	1.89625e+07	1.70429e+07	2.85145e+07	2.23591e+07	1.23152e+07	1.66657e+07	1.09778e+07	1.12471e+07	1.00722e+07	1.14138e+07	1.18
	C4 H2 N10	negative	Full match	No results	No results	No results	0.37	190.046	6.283	0	0			4	7	6	DDA for preferred ion	6.51465e+06	991228	158763	253311	386616	388373	369298	1.42507e+07	446781	444903	404277	34308	384745	84713.2	182807	447357	27012	34807.4	462501	1.89262e+07	2.00117e+07	1.61833e+07	1.95189e+07	2.56658e+07	1.84652e+07	1.7343e+07	2.34835e+07	7.90387e+06	9.1562e+06	8.41935e+06	8.17073e+06	0.345
	C23 H52 N7 O7 P	negative	Full match	No results	No results	No results	3.88	569.369	15.326	0	0			4	7	7	DDA for preferred ion	469701	475473	6.35331e+06	1.11701e+06	2.60845e+06	2.44651e+06	1.03504e+06	3.91709e+06	2.11345e+06	150423	160183	2.39833e+06	3.37853e+06	3.6247e+06	2.50835e+06	2.20902e+06	6.27808e+06	2.25949e+06	3.86787e+06	1.53141e+07	1.6078e+07	1.05009e+07	1.42273e+07	2.60745e+07	1.52913e+07	8.88788e+06	6.1434e+06	204059	181679	214365	193175	1.652
	C7 H15 N5 O8 S	negative	Full match	No results	No results	No results	3.36	329.065	0.977	0	0			4	14	13	DDA for preferred ion	2.14974e+07	2.28645e+07	2.23526e+07	2.2751e+07	2.11237e+07	2.30025e+07	2.24207e+07	2.2665e+07	27704.9	22802.5	25027.2	2.13365e+07	1.79649e+07	1.7713e+07	1.93924e+07	1.6406e+07	1.83076e+07	2.14535e+07	1.95297e+07	2.08329e+07	1.45631e+07	1.72357e+07	1.66578e+07	1.9921e+07	1.36075e+07	1.77708e+07	1.5744e+07	1.98098e+07	2.19527e+07	2.49952e+07	1.89921e+07	0.836
	C9 H12 N7 O4 P S	negative	Invalid mass	No results	No results	No results	-5.34	345.039	0.982	0	0			4	22	21	DDA for preferred ion	1.59831e+07	1.48399e+07	1.62443e+07	1.72563e+07	1.58273e+07	1.5296e+07	1.3859e+07	2.04892e+07	31901.6	26213.6	28724.2	1.96234e+07	1.6507e+07	1.29709e+07	1.71426e+07	1.39591e+07	1.73899e+07	1.84003e+07	1.39807e+07	1.90143e+07	1.53836e+07	1.96274e+07	1.55306e+07	1.75089e+07	2.38339e+07	2.10101e+07	1.58736e+07	1.48895e+07	1.88029e+07	2.20994e+07	1.41765e+07	1.058
	C6 H16 N9 O2 P3 S3	negative	Full match	No results	No results	No results	2.09	434.981	0.966	0	0			4	7	7	DDA for preferred ion	2.06602e+07	1.95394e+07	2.16483e+07	1.91515e+07	1.91065e+07	1.96019e+07	1.94893e+07	1.78391e+07	35146.4	28986.2	31446.6	2.35178e+07	2.2511e+07	2.18258e+07	2.51485e+07	2.477e+07	2.33198e+07	2.31571e+07	2.00609e+07	2.05054e+07	1.93906e+07	1.97363e+07	1.84788e+07	2.03998e+07	1.66132e+07	2.13627e+07	2.23865e+07	1.78832e+07	1.79879e+07	2.00125e+07	1.72459e+07	1.191
[truncated: 168 more rows]
[truncated: 11 more columns]

## Sheet: 339 matched
Name	Formula	Ion	Annot. Source: Predicted Compositions	Annot. Source: mzCloud Search	Annot. Source: Metabolika Search	Annot. Source: ChemSpider Search	Annot. DeltaMass [ppm]	Calc. MW	RT [min]	# ChemSpider Results	# mzCloud Results	mzCloud Best Match	mzCloud Best Match Confidence	# Usable QC	RSD QC Areas [%]	RSD Corr. QC Areas [%]	MS2	Norm. Area: C-1.raw (F5)	Norm. Area: C-2.raw (F6)	Norm. Area: C-3.raw (F7)	Norm. Area: C-4.raw (F8)	Norm. Area: C-5.raw (F9)	Norm. Area: C-6.raw (F10)	Norm. Area: C-7.raw (F11)	Norm. Area: C-8.raw (F12)	Norm. Area: KB1_220308165626.raw (F1)	Norm. Area: KB2.raw (F2)	Norm. Area: KB3.raw (F3)	Norm. Area: P-1.raw (F14)	Norm. Area: P-2.raw (F15)	Norm. Area: P-3.raw (F16)	Norm. Area: P-4.raw (F17)	Norm. Area: P-5.raw (F18)	Norm. Area: P-6.raw (F19)	Norm. Area: P-7.raw (F20)	Norm. Area: P-8.raw (F21)	Norm. Area: PL-1.raw (F23)	Norm. Area: PL-2.raw (F24)	Norm. Area: PL-3.raw (F25)	Norm. Area: PL-4.raw (F26)	Norm. Area: PL-5.raw (F27)	Norm. Area: PL-6.raw (F28)	Norm. Area: PL-7.raw (F29)	Norm. Area: PL-8.raw (F30)	Norm. Area: QC1.raw (F4)	Norm. Area: QC2.raw (F13)	Norm. Area: QC3.raw (F22)	Norm. Area: QC4.raw (F31)	Ratio: (P) / (C)
[truncated: 339 more rows]
[truncated: 11 more columns]
